# Supplementary material for: Integrative proteomics and metabolomics of Guizhou Miao Sour Soup affecting simple obese rats
Source: Front Nutr. 2022 Nov 3;9:1019205. doi: 10.3389/fnut.2022.1019205 (PMC9671556; doi:10.3389/fnut.2022.1019205)
Supplement: Supplementary file 1 [file Data_Sheet_1.XLSX]

## Sheet: Diff_distribution
Compared sample name	Up-regulated	Down-regulated
NDS/ND	20	24
HFDS/HFD	76	50
HFDIS/HFD	12	10
HFDS/HFDIS	106	105
HFD/ND	66	55
HFDS/ND	28	30
HFDIS/ND	95	82
HFD/NDS	62	68
HFDS/NDS	24	22
HFDIS/NDS	94	103

## Sheet: NDSvsND
Protein accession	Protein description	Gene name	NDS/ND Ratio	NDS/ND P value	Regulated Type	MW [kDa]	ND1	ND2	ND5	NDS2	NDS4	NDS5	HFD2	HFD4	HFD6	HFDS1	HFDS2	HFDS6	HFDIS1	HFDIS2	HFDIS6	Subcellular localization	KEGG KO No.	KEGG Gene	KEGG pathway	Biological Process	Cellular Component	Molecular Function	Pfam ID	Domain description	KOG category	KOG NO.	KOG description
A0A0G2JX36	Ig-like domain-containing protein OS=Rattus norvegicus OX=10116 PE=1 SV=1	--	1.822	0.0251817	Up	13.227	0.853	0.524	0.921	1.336	1.496	1.356	0.708	0.972	1.049	1.277	1.34	0.878	0.818	0.645	0.84	extracellular							PF07686	Immunoglobulin V-set domain
A0A0G2K1A2	Myeloperoxidase OS=Rattus norvegicus OX=10116 GN=Mpo PE=1 SV=1	Mpo	1.471	0.0495623	Up	80.882	1.055	0.809	0.952	1.445	1.598	1.098	0.86	0.895	1.018	0.821	0.856	0.972	0.801	0.803	0.875	endoplasmic reticulum				GO:0000302 response to reactive oxygen species; GO:0000303 response to superoxide; GO:0000305 response to oxygen radical; GO:0001775 cell activation; GO:0001878 response to yeast; GO:0002148 hypochlorous acid metabolic process; GO:0002149 hypochlorous acid biosynthetic process; GO:0002252 immune effector process; GO:0002263 cell activation involved in immune response; GO:0002274 myeloid leukocyte…	GO:0000323 lytic vacuole; GO:0005576 extracellular region; GO:0005615 extracellular space; GO:0005622 intracellular; GO:0005623 cell; GO:0005634 nucleus; GO:0005737 cytoplasm; GO:0005764 lysosome; GO:0005766 primary lysosome; GO:0005773 vacuole; GO:0005775 vacuolar lumen; GO:0012505 endomembrane system; GO:0030141 secretory granule; GO:0031410 cytoplasmic vesicle; GO:0031974 membrane-enclosed lum…	GO:0003682 chromatin binding; GO:0003824 catalytic activity; GO:0004601 peroxidase activity; GO:0005488 binding; GO:0005539 glycosaminoglycan binding; GO:0008201 heparin binding; GO:0016209 antioxidant activity; GO:0016491 oxidoreductase activity; GO:0016684 oxidoreductase activity, acting on peroxide as acceptor; GO:0043167 ion binding; GO:0043168 anion binding; GO:0097367 carbohydrate derivativ…	PF03098	Animal haem peroxidase	S	KOG2408	Peroxidase/oxygenase
M0R4L7	Histone H2B OS=Rattus norvegicus OX=10116 GN=Hist1h2bl PE=3 SV=1	Hist1h2bl	0.345	0.0416934	Down	13.91	0.6	1.659	0.914	0.497	0.293	0.305	0.935	0.582	1.347	1.598	0.901	1.007	1.377	1.707	1.304	nucleus	K11252	H2B; histone H2B	rno04613 Neutrophil extracellular trap formation; rno05203 Viral carcinogenesis; rno05322 Systemic lupus erythematosus; rno05034 Alcoholism				PF00125	Core histone H2A/H2B/H3/H4	B	KOG1744	Histone H2B
F1M663	Ig-like domain-containing protein OS=Rattus norvegicus OX=10116 PE=1 SV=2	--	1.382	0.0439113	Up	12.732	1.077	0.798	0.805	1.116	1.229	1.358	0.821	1.014	1.267	1.251	1.28	0.819	0.732	0.707	0.789	extracellular							PF07686	Immunoglobulin V-set domain
A0A0H2UHJ1	Protein S100-A9 OS=Rattus norvegicus OX=10116 GN=S100a9 PE=1 SV=1	S100a9	2.844	0.0320711	Up	15.22	0.863	0.372	0.692	1.755	2.514	1.211	0.815	0.636	1.195	0.741	0.603	0.977	0.691	0.662	0.88	extracellular	K21128	S100A9; protein S100-A9	rno04657 IL-17 signaling pathway	GO:0001558 regulation of cell growth; GO:0001775 cell activation; GO:0001816 cytokine production; GO:0002218 activation of innate immune response; GO:0002221 pattern recognition receptor signaling pathway; GO:0002224 toll-like receptor signaling pathway; GO:0002237 response to molecule of bacterial origin; GO:0002252 immune effector process; GO:0002253 activation of immune response; GO:0002263 ce…	GO:0005576 extracellular region; GO:0005615 extracellular space; GO:0005622 intracellular; GO:0005623 cell; GO:0005634 nucleus; GO:0005654 nucleoplasm; GO:0005737 cytoplasm; GO:0005829 cytosol; GO:0005856 cytoskeleton; GO:0005886 plasma membrane; GO:0012505 endomembrane system; GO:0016020 membrane; GO:0030054 cell junction; GO:0030141 secretory granule; GO:0031410 cytoplasmic vesicle; GO:0031974 …	GO:0005102 signaling receptor binding; GO:0005488 binding; GO:0005504 fatty acid binding; GO:0005509 calcium ion binding; GO:0005515 protein binding; GO:0008017 microtubule binding; GO:0008092 cytoskeletal protein binding; GO:0008270 zinc ion binding; GO:0008289 lipid binding; GO:0015631 tubulin binding; GO:0031406 carboxylic acid binding; GO:0033293 monocarboxylic acid binding; GO:0035325 Toll-l…	PF01023	S-100/ICaBP type calcium binding domain
A0A0H2UHS7	60S ribosomal protein L18 OS=Rattus norvegicus OX=10116 GN=Rpl18 PE=1 SV=1	Rpl18	0.675	0.00816163	Down	21.786	1.07	1.356	1.198	0.866	0.753	0.828	1.028	0.947	0.927	1.086	0.922	1.036	0.907	1.002	0.988	cytoplasm	K02883	RP-L18e; large subunit ribosomal protein L18e	rno03010 Ribosome; rno05171 Coronavirus disease - COVID-19	GO:0001889 liver development; GO:0002181 cytoplasmic translation; GO:0006412 translation; GO:0006518 peptide metabolic process; GO:0006807 nitrogen compound metabolic process; GO:0007275 multicellular organism development; GO:0008152 metabolic process; GO:0009058 biosynthetic process; GO:0009059 macromolecule biosynthetic process; GO:0009987 cellular process; GO:0010467 gene expression; GO:001953…	GO:0005622 intracellular; GO:0005623 cell; GO:0005634 nucleus; GO:0005730 nucleolus; GO:0005737 cytoplasm; GO:0005783 endoplasmic reticulum; GO:0005829 cytosol; GO:0005840 ribosome; GO:0005844 polysome; GO:0012505 endomembrane system; GO:0015934 large ribosomal subunit; GO:0022625 cytosolic large ribosomal subunit; GO:0022626 cytosolic ribosome; GO:0031974 membrane-enclosed lumen; GO:0031981 nucl…	GO:0003676 nucleic acid binding; GO:0003723 RNA binding; GO:0003735 structural constituent of ribosome; GO:0005198 structural molecule activity; GO:0005488 binding; GO:0097159 organic cyclic compound binding; GO:1901363 heterocyclic compound binding;			J	KOG1714	60s ribosomal protein L18
F6QBA3	Perilipin OS=Rattus norvegicus OX=10116 GN=Plin2 PE=1 SV=1	Plin2	0.392	0.00156004	Down	46.184	1.785	2.288	1.735	0.643	0.77	0.861	1.086	0.664	0.921	0.665	0.857	0.535	0.689	0.725	1.021	mitochondria	K17284	PLIN2; perilipin-2	rno03320 PPAR signaling pathway	GO:0006810 transport; GO:0006811 ion transport; GO:0006820 anion transport; GO:0006869 lipid transport; GO:0010876 lipid localization; GO:0015711 organic anion transport; GO:0015718 monocarboxylic acid transport; GO:0015849 organic acid transport; GO:0015908 fatty acid transport; GO:0015909 long-chain fatty acid transport; GO:0019216 regulation of lipid metabolic process; GO:0019222 regulation of…	GO:0005576 extracellular region; GO:0005622 intracellular; GO:0005623 cell; GO:0005634 nucleus; GO:0005737 cytoplasm; GO:0005783 endoplasmic reticulum; GO:0005811 lipid droplet; GO:0005829 cytosol; GO:0005886 plasma membrane; GO:0012505 endomembrane system; GO:0016020 membrane; GO:0043226 organelle; GO:0043227 membrane-bounded organelle; GO:0043228 non-membrane-bounded organelle; GO:0043229 intra…
F1M9V3	2-phospho-D-glycerate hydro-lyase OS=Rattus norvegicus OX=10116 PE=3 SV=1	--	0.592	0.018894	Down	39.671	1.459	1.447		0.797	0.923		0.697	0.812		0.915	0.876		1.213	1.019		cytoplasm				GO:0000122 negative regulation of transcription by RNA polymerase II; GO:0000165 MAPK cascade; GO:0001666 response to hypoxia; GO:0001701 in utero embryonic development; GO:0005975 carbohydrate metabolic process; GO:0005996 monosaccharide metabolic process; GO:0006006 glucose metabolic process; GO:0006007 glucose catabolic process; GO:0006082 organic acid metabolic process; GO:0006090 pyruvate me…	GO:0000015 phosphopyruvate hydratase complex; GO:0005622 intracellular; GO:0005623 cell; GO:0005737 cytoplasm; GO:0005829 cytosol; GO:0005886 plasma membrane; GO:0005938 cell cortex; GO:0009986 cell surface; GO:0016020 membrane; GO:0019897 extrinsic component of plasma membrane; GO:0019898 extrinsic component of membrane; GO:0030424 axon; GO:0030426 growth cone; GO:0030427 site of polarized growt…	GO:0000976 transcription regulatory region sequence-specific DNA binding; GO:0000977 RNA polymerase II transcription regulatory region sequence-specific DNA binding; GO:0000981 DNA-binding transcription factor activity, RNA polymerase II-specific; GO:0001067 regulatory region nucleic acid binding; GO:0001227 DNA-binding transcription repressor activity, RNA polymerase II-specific; GO:0003676 nucl…	PF03952; PF00113	Enolase, N-terminal domain; Enolase, C-terminal TIM barrel domain	G	KOG2670	Enolase
F7F469	Interferon gamma-induced GTPase OS=Rattus norvegicus OX=10116 GN=Igtp PE=1 SV=2	Igtp	0.75	0.0387783	Down	157.13	1.129	1.156	1.334	0.768	0.942	1.004	1.14	0.931	0.908	1.029	0.911	0.865	0.956	1.058	0.96	cytoplasm
D3ZC54	Ig-like domain-containing protein OS=Rattus norvegicus OX=10116 PE=1 SV=2	--	1.585	0.0186392	Up	13.13	0.912	0.685	0.668	1.046	1.217	1.328	0.875	0.938	1.022	1.179	1.246	0.71	0.877	0.739	1.044	extracellular							PF07686	Immunoglobulin V-set domain
A0A0G2K9Z5	Ig-like domain-containing protein OS=Rattus norvegicus OX=10116 PE=4 SV=1	--	2.142	0.00351509	Up	13.033	0.826	0.623	0.59	1.577	1.266	1.524	0.686	0.788	0.984	1.259	1.729	0.729	0.606	0.642	1.226	extracellular							PF07686	Immunoglobulin V-set domain
A0A0G2K3E0	Aquaporin-1 OS=Rattus norvegicus OX=10116 GN=Aqp1 PE=1 SV=1	Aqp1	1.375	0.0481188	Up	26.313	0.939	0.726	0.686	0.951	1.108	1.173	1.136	1.172	0.822	1.224	0.892	1.229	0.74	1.054	1.094	plasma membrane				GO:0000302 response to reactive oxygen species; GO:0001101 response to acid chemical; GO:0001568 blood vessel development; GO:0001654 eye development; GO:0001655 urogenital system development; GO:0001656 metanephros development; GO:0001666 response to hypoxia; GO:0001822 kidney development; GO:0001944 vasculature development; GO:0002790 peptide secretion; GO:0003008 system process; GO:0003014 ren…	GO:0005576 extracellular region; GO:0005615 extracellular space; GO:0005622 intracellular; GO:0005623 cell; GO:0005634 nucleus; GO:0005635 nuclear envelope; GO:0005737 cytoplasm; GO:0005886 plasma membrane; GO:0005887 integral component of plasma membrane; GO:0005901 caveola; GO:0005903 brush border; GO:0009925 basal plasma membrane; GO:0012505 endomembrane system; GO:0012506 vesicle membrane; GO…	GO:0005102 signaling receptor binding; GO:0005215 transporter activity; GO:0005216 ion channel activity; GO:0005217 intracellular ligand-gated ion channel activity; GO:0005221 intracellular cyclic nucleotide activated cation channel activity; GO:0005223 intracellular cGMP-activated cation channel activity; GO:0005261 cation channel activity; GO:0005267 potassium channel activity; GO:0005326 neuro…			G	KOG0223	Aquaporin (major intrinsic protein family)
Q80ZF7	Retinol dehydrogenase 10 OS=Rattus norvegicus OX=10116 GN=Rdh10 PE=1 SV=1	Rdh10	0.742	0.0169574	Down	38.061	1.378	1.358	1.2	0.902	0.922	1.098	0.89	0.97	0.861	0.928	0.985	0.926	0.952	0.859	0.883	extracellular	K11151	RDH10; retinol dehydrogenase 10 [EC:1.1.1.-]	rno01100 Metabolic pathways; rno00830 Retinol metabolism	GO:0000003 reproduction; GO:0001501 skeletal system development; GO:0001523 retinoid metabolic process; GO:0001654 eye development; GO:0001655 urogenital system development; GO:0001656 metanephros development; GO:0001701 in utero embryonic development; GO:0001763 morphogenesis of a branching structure; GO:0001822 kidney development; GO:0002009 morphogenesis of an epithelium; GO:0002138 retinoic a…	GO:0005622 intracellular; GO:0005623 cell; GO:0005737 cytoplasm; GO:0005783 endoplasmic reticulum; GO:0005789 endoplasmic reticulum membrane; GO:0012505 endomembrane system; GO:0016020 membrane; GO:0016021 integral component of membrane; GO:0031224 intrinsic component of membrane; GO:0031984 organelle subcompartment; GO:0042175 nuclear outer membrane-endoplasmic reticulum membrane network; GO:004…	GO:0003824 catalytic activity; GO:0004033 aldo-keto reductase (NADP) activity; GO:0004745 retinol dehydrogenase activity; GO:0008106 alcohol dehydrogenase (NADP+) activity; GO:0016491 oxidoreductase activity; GO:0016614 oxidoreductase activity, acting on CH-OH group of donors; GO:0016616 oxidoreductase activity, acting on the CH-OH group of donors, NAD or NADP as acceptor; GO:0052650 NADP-retinol…	PF00106	short chain dehydrogenase	Q	KOG1201	Hydroxysteroid 17-beta dehydrogenase 11
P50115	Protein S100-A8 OS=Rattus norvegicus OX=10116 GN=S100a8 PE=1 SV=3	S100a8	2.618	0.0119426	Up	10.238	0.859	0.518	0.629	1.803	2.19	1.258	0.834	0.684	1.265	0.776	0.696	0.992	0.732	0.72	0.866	cytoplasm	K21127	S100A8; protein S100-A8	rno04657 IL-17 signaling pathway	GO:0001558 regulation of cell growth; GO:0001775 cell activation; GO:0001816 cytokine production; GO:0002218 activation of innate immune response; GO:0002221 pattern recognition receptor signaling pathway; GO:0002224 toll-like receptor signaling pathway; GO:0002237 response to molecule of bacterial origin; GO:0002252 immune effector process; GO:0002253 activation of immune response; GO:0002263 ce…	GO:0005576 extracellular region; GO:0005615 extracellular space; GO:0005622 intracellular; GO:0005623 cell; GO:0005737 cytoplasm; GO:0005829 cytosol; GO:0005856 cytoskeleton; GO:0005886 plasma membrane; GO:0012505 endomembrane system; GO:0016020 membrane; GO:0030141 secretory granule; GO:0031410 cytoplasmic vesicle; GO:0031974 membrane-enclosed lumen; GO:0031982 vesicle; GO:0031983 vesicle lumen;…	GO:0005102 signaling receptor binding; GO:0005488 binding; GO:0005504 fatty acid binding; GO:0005509 calcium ion binding; GO:0005515 protein binding; GO:0008017 microtubule binding; GO:0008092 cytoskeletal protein binding; GO:0008270 zinc ion binding; GO:0008289 lipid binding; GO:0015631 tubulin binding; GO:0031406 carboxylic acid binding; GO:0033293 monocarboxylic acid binding; GO:0035325 Toll-l…	PF01023	S-100/ICaBP type calcium binding domain
Q5EB77	Ras-related protein Rab-18 OS=Rattus norvegicus OX=10116 GN=Rab18 PE=2 SV=1	Rab18	0.744	0.00193616	Down	22.976	1.329	1.477	1.298	1.035	1.005	1.013	0.871	0.83	0.94	0.918	0.985	0.844	0.824	0.811	0.902	cytoplasm	K07910			GO:0001654 eye development; GO:0006810 transport; GO:0006913 nucleocytoplasmic transport; GO:0006996 organelle organization; GO:0007029 endoplasmic reticulum organization; GO:0007275 multicellular organism development; GO:0007399 nervous system development; GO:0007417 central nervous system development; GO:0007420 brain development; GO:0007423 sensory organ development; GO:0009987 cellular proces…	GO:0005622 intracellular; GO:0005623 cell; GO:0005737 cytoplasm; GO:0005783 endoplasmic reticulum; GO:0005794 Golgi apparatus; GO:0012505 endomembrane system; GO:0031984 organelle subcompartment; GO:0043226 organelle; GO:0043227 membrane-bounded organelle; GO:0043229 intracellular organelle; GO:0043231 intracellular membrane-bounded organelle; GO:0071782 endoplasmic reticulum tubular network; GO:…	GO:0000166 nucleotide binding; GO:0001882 nucleoside binding; GO:0001883 purine nucleoside binding; GO:0005488 binding; GO:0017076 purine nucleotide binding; GO:0019001 guanyl nucleotide binding; GO:0019003 GDP binding; GO:0032549 ribonucleoside binding; GO:0032550 purine ribonucleoside binding; GO:0032553 ribonucleotide binding; GO:0032555 purine ribonucleotide binding; GO:0032561 guanyl ribonuc…	PF00071	Ras family	U	KOG0080	GTPase Rab18, small G protein superfamily
D3ZBN0	Histone H1.5 OS=Rattus norvegicus OX=10116 GN=H1-5 PE=1 SV=1	H1-5	0.699	0.0255298	Down	22.649	1.063	1.286	1.484	0.919	0.917	0.843	1.149	1.243	0.842	0.969	0.706	0.833	0.905	0.916	1.062	nucleus	K11275			GO:0000122 negative regulation of transcription by RNA polymerase II; GO:0001558 regulation of cell growth; GO:0006325 chromatin organization; GO:0006355 regulation of transcription, DNA-templated; GO:0006357 regulation of transcription by RNA polymerase II; GO:0006996 organelle organization; GO:0007275 multicellular organism development; GO:0007517 muscle organ development; GO:0008104 protein lo…	GO:0000228 nuclear chromosome; GO:0000785 chromatin; GO:0000790 nuclear chromatin; GO:0000792 heterochromatin; GO:0005622 intracellular; GO:0005623 cell; GO:0005634 nucleus; GO:0005694 chromosome; GO:0005720 nuclear heterochromatin; GO:0031974 membrane-enclosed lumen; GO:0031981 nuclear lumen; GO:0043226 organelle; GO:0043227 membrane-bounded organelle; GO:0043228 non-membrane-bounded organelle; …	GO:0003676 nucleic acid binding; GO:0003677 DNA binding; GO:0003682 chromatin binding; GO:0005488 binding; GO:0005515 protein binding; GO:0019899 enzyme binding; GO:0031490 chromatin DNA binding; GO:0042826 histone deacetylase binding; GO:0097159 organic cyclic compound binding; GO:1901363 heterocyclic compound binding;	PF00538	linker histone H1 and H5 family	B	KOG4012	Histone H1
G3V9Q7	Cathepsin G OS=Rattus norvegicus OX=10116 GN=Ctsg PE=1 SV=1	Ctsg	1.74	0.0175765	Up	27.804	1.099	0.726	0.921	1.649	1.772	1.357	1.051	0.916	1.004	0.421	0.755	0.888	0.708	0.748	0.875	extracellular	K01319	CTSG; cathepsin G [EC:3.4.21.20]	rno04142 Lysosome; rno04080 Neuroactive ligand-receptor interaction; rno04614 Renin-angiotensin system; rno04613 Neutrophil extracellular trap formation; rno05322 Systemic lupus erythematosus; rno05146 Amoebiasis	GO:0001775 cell activation; GO:0001906 cell killing; GO:0001909 leukocyte mediated cytotoxicity; GO:0001990 regulation of systemic arterial blood pressure by hormone; GO:0001991 regulation of systemic arterial blood pressure by circulatory renin-angiotensin; GO:0002002 regulation of angiotensin levels in blood; GO:0002003 angiotensin maturation; GO:0002237 response to molecule of bacterial origin…	GO:0000323 lytic vacuole; GO:0005622 intracellular; GO:0005623 cell; GO:0005737 cytoplasm; GO:0005764 lysosome; GO:0005766 primary lysosome; GO:0005773 vacuole; GO:0005775 vacuolar lumen; GO:0005886 plasma membrane; GO:0010494 cytoplasmic stress granule; GO:0012505 endomembrane system; GO:0016020 membrane; GO:0030141 secretory granule; GO:0031410 cytoplasmic vesicle; GO:0031974 membrane-enclosed …	GO:0003824 catalytic activity; GO:0004175 endopeptidase activity; GO:0004252 serine-type endopeptidase activity; GO:0005488 binding; GO:0005539 glycosaminoglycan binding; GO:0008201 heparin binding; GO:0008233 peptidase activity; GO:0008236 serine-type peptidase activity; GO:0016787 hydrolase activity; GO:0017171 serine hydrolase activity; GO:0043167 ion binding; GO:0043168 anion binding; GO:0070…	PF00089	Trypsin	O	KOG3627	Trypsin
D4AED6	Methyltransferase-like 27 OS=Rattus norvegicus OX=10116 GN=Mettl27 PE=1 SV=1	Mettl27	0.662	0.00800399	Down	27.398	1.032	1.237	1.279	0.864	0.742	0.742	1.026	1.062	1.21	1.088	1.051	1.048	1.017	0.906	0.728	cytoplasm	K24419						PF13649	Methyltransferase domain	Q	KOG1541	Predicted protein carboxyl methylase
G3V8S9	Cathelicidin antimicrobial peptide OS=Rattus norvegicus OX=10116 GN=Camp PE=1 SV=1	Camp	2.161	0.0458926	Up	19.756	0.926	0.504	0.81	1.426	2.245	1.169	0.86	0.728	1.065	0.915	0.706	0.992	0.846	0.696	0.985	extracellular	K13916	CAMP; cathelicidin antimicrobial peptide	rno04970 Salivary secretion; rno05150 Staphylococcus aureus infection; rno04621 NOD-like receptor signaling pathway; rno04613 Neutrophil extracellular trap formation; rno05152 Tuberculosis	GO:0001775 cell activation; GO:0001817 regulation of cytokine production; GO:0001819 positive regulation of cytokine production; GO:0001878 response to yeast; GO:0001906 cell killing; GO:0001932 regulation of protein phosphorylation; GO:0001934 positive regulation of protein phosphorylation; GO:0002227 innate immune response in mucosa; GO:0002251 organ or tissue specific immune response; GO:00022…	GO:0005576 extracellular region; GO:0005615 extracellular space; GO:0005622 intracellular; GO:0005623 cell; GO:0005737 cytoplasm; GO:0012505 endomembrane system; GO:0030141 secretory granule; GO:0031410 cytoplasmic vesicle; GO:0031974 membrane-enclosed lumen; GO:0031982 vesicle; GO:0031983 vesicle lumen; GO:0034774 secretory granule lumen; GO:0035580 specific granule lumen; GO:0042581 specific gr…		PF00666; PF12153	Cathelicidin; LPS binding domain of CAP18 (C terminal)
D3ZSY4	Eosinophil peroxidase OS=Rattus norvegicus OX=10116 GN=Epx PE=1 SV=1	Epx	0.727	0.006873	Down	81.28	1.328	1.258	1.122	0.84	0.898	0.956	1.027	1.114	1.208	0.761	0.834	0.879	1.007	0.952	0.887	extracellular	K10788	EPX; eosinophil peroxidase [EC:1.11.1.7]	rno05310 Asthma	GO:0001775 cell activation; GO:0001817 regulation of cytokine production; GO:0001818 negative regulation of cytokine production; GO:0001819 positive regulation of cytokine production; GO:0002215 defense response to nematode; GO:0002252 immune effector process; GO:0002263 cell activation involved in immune response; GO:0002274 myeloid leukocyte activation; GO:0002275 myeloid cell activation involv…	GO:0005576 extracellular region; GO:0005615 extracellular space; GO:0005622 intracellular; GO:0005623 cell; GO:0005737 cytoplasm; GO:0012505 endomembrane system; GO:0030141 secretory granule; GO:0031410 cytoplasmic vesicle; GO:0031974 membrane-enclosed lumen; GO:0031982 vesicle; GO:0031983 vesicle lumen; GO:0034774 secretory granule lumen; GO:0043226 organelle; GO:0043227 membrane-bounded organel…	GO:0003824 catalytic activity; GO:0004601 peroxidase activity; GO:0016209 antioxidant activity; GO:0016491 oxidoreductase activity; GO:0016684 oxidoreductase activity, acting on peroxide as acceptor;	PF03098	Animal haem peroxidase	S	KOG2408	Peroxidase/oxygenase
D3ZWE0	Histone H2A OS=Rattus norvegicus OX=10116 GN=Hist2h2ab PE=3 SV=1	Hist2h2ab	0.758	0.00442221	Down	13.999	1.237	1.178	1.284	0.869	0.932	1.002	1.076	0.907	0.726	1.057	1.056	1.143	0.767	0.984	0.872	nucleus	K11251	H2A; histone H2A	rno04613 Neutrophil extracellular trap formation; rno04217 Necroptosis; rno05322 Systemic lupus erythematosus; rno05034 Alcoholism	GO:0006325 chromatin organization; GO:0006342 chromatin silencing; GO:0006355 regulation of transcription, DNA-templated; GO:0006996 organelle organization; GO:0009889 regulation of biosynthetic process; GO:0009890 negative regulation of biosynthetic process; GO:0009892 negative regulation of metabolic process; GO:0009987 cellular process; GO:0010468 regulation of gene expression; GO:0010556 regu…	GO:0000228 nuclear chromosome; GO:0000785 chromatin; GO:0000790 nuclear chromatin; GO:0005622 intracellular; GO:0005623 cell; GO:0005634 nucleus; GO:0005694 chromosome; GO:0031974 membrane-enclosed lumen; GO:0031981 nuclear lumen; GO:0043226 organelle; GO:0043227 membrane-bounded organelle; GO:0043228 non-membrane-bounded organelle; GO:0043229 intracellular organelle; GO:0043231 intracellular mem…	GO:0003676 nucleic acid binding; GO:0003677 DNA binding; GO:0005488 binding; GO:0097159 organic cyclic compound binding; GO:1901363 heterocyclic compound binding;	PF00125	Core histone H2A/H2B/H3/H4	B	KOG1756	Histone 2A
G3V729	Bone marrow proteoglycan OS=Rattus norvegicus OX=10116 GN=Prg2 PE=1 SV=1	Prg2	0.703	0.035289	Down	25.161	1.221	1.385	1.07	1	0.745	0.838	1.097	1.127	1.359	0.842	0.758	0.748	0.766	1.035	0.885	extracellular	K10786	PRG2; bone marrow proteoglycan	rno05310 Asthma	GO:0001775 cell activation; GO:0001817 regulation of cytokine production; GO:0001818 negative regulation of cytokine production; GO:0001819 positive regulation of cytokine production; GO:0002215 defense response to nematode; GO:0002252 immune effector process; GO:0002263 cell activation involved in immune response; GO:0002274 myeloid leukocyte activation; GO:0002275 myeloid cell activation involv…	GO:0005576 extracellular region; GO:0005622 intracellular; GO:0005623 cell; GO:0005737 cytoplasm; GO:0012505 endomembrane system; GO:0030133 transport vesicle; GO:0030141 secretory granule; GO:0031410 cytoplasmic vesicle; GO:0031974 membrane-enclosed lumen; GO:0031982 vesicle; GO:0043226 organelle; GO:0043227 membrane-bounded organelle; GO:0043229 intracellular organelle; GO:0043233 organelle lum…	GO:0005488 binding; GO:0005539 glycosaminoglycan binding; GO:0008201 heparin binding; GO:0030246 carbohydrate binding; GO:0043167 ion binding; GO:0043168 anion binding; GO:0097367 carbohydrate derivative binding; GO:1901681 sulfur compound binding;	PF00059	Lectin C-type domain	TV	KOG4297	C-type lectin
D3ZFF8	Ig-like domain-containing protein OS=Rattus norvegicus OX=10116 PE=1 SV=2	--	1.373	0.0496988	Up	12.985	0.848	0.914	0.765	0.943	1.301	1.226	1.015	0.598	1.137	1.333	1.678	0.869	0.871	0.596	1.032	extracellular							PF07686	Immunoglobulin V-set domain
M0RBD5	Ig-like domain-containing protein OS=Rattus norvegicus OX=10116 PE=1 SV=1	--	1.909	0.00104562	Up	11.023	0.789	0.723	0.673	1.229	1.454	1.488	0.934	0.887	1.067	1.286	1.26	0.798	0.758	0.686	1.022	cytoplasm,nucleus							PF07686	Immunoglobulin V-set domain
Q499Q3	Interferon-induced GTP-binding protein Mx2 OS=Rattus norvegicus OX=10116 GN=Mx2 PE=1 SV=1	Mx2	0.675	0.0496345	Down	74.948	1.204	1.038	1.13	0.976	0.694	0.607	0.977	0.726	0.415	0.992	1.692	0.848	0.861	0.967	2.023	cytoskeleton	K14754	MX; interferon-induced GTP-binding protein Mx	rno05162 Measles; rno05164 Influenza A; rno05171 Coronavirus disease - COVID-19; rno05160 Hepatitis C; rno05165 Human papillomavirus infection	GO:0000266 mitochondrial fission; GO:0002252 immune effector process; GO:0002376 immune system process; GO:0003373 dynamin family protein polymerization involved in membrane fission; GO:0003374 dynamin family protein polymerization involved in mitochondrial fission; GO:0006810 transport; GO:0006915 apoptotic process; GO:0006950 response to stress; GO:0006952 defense response; GO:0006955 immune re…	GO:0005622 intracellular; GO:0005623 cell; GO:0005634 nucleus; GO:0005635 nuclear envelope; GO:0005737 cytoplasm; GO:0005739 mitochondrion; GO:0005740 mitochondrial envelope; GO:0005829 cytosol; GO:0012505 endomembrane system; GO:0016020 membrane; GO:0030133 transport vesicle; GO:0031090 organelle membrane; GO:0031410 cytoplasmic vesicle; GO:0031965 nuclear membrane; GO:0031966 mitochondrial memb…	GO:0000166 nucleotide binding; GO:0001882 nucleoside binding; GO:0001883 purine nucleoside binding; GO:0003824 catalytic activity; GO:0003924 GTPase activity; GO:0005488 binding; GO:0005515 protein binding; GO:0005525 GTP binding; GO:0008017 microtubule binding; GO:0008092 cytoskeletal protein binding; GO:0015631 tubulin binding; GO:0016462 pyrophosphatase activity; GO:0016787 hydrolase activity;…	PF00350	Dynamin family	U	KOG0446	Vacuolar sorting protein VPS1, dynamin, and related proteins
A0A0G2JTT4	RAB30, member RAS oncogene family OS=Rattus norvegicus OX=10116 GN=Rab30 PE=1 SV=1	Rab30	0.742	0.0361719	Down	23.058	1.125	1.252		0.862	0.902		1.108	0.924		1.038	1.01		0.853	0.98		cytoskeleton	K07917			GO:0006996 organelle organization; GO:0007030 Golgi organization; GO:0009987 cellular process; GO:0010256 endomembrane system organization; GO:0016043 cellular component organization; GO:0071840 cellular component organization or biogenesis;	GO:0000139 Golgi membrane; GO:0005622 intracellular; GO:0005623 cell; GO:0005737 cytoplasm; GO:0005794 Golgi apparatus; GO:0005795 Golgi stack; GO:0005801 cis-Golgi network; GO:0005802 trans-Golgi network; GO:0012505 endomembrane system; GO:0016020 membrane; GO:0031090 organelle membrane; GO:0031984 organelle subcompartment; GO:0031985 Golgi cisterna; GO:0043226 organelle; GO:0043227 membrane-bou…	GO:0003824 catalytic activity; GO:0003924 GTPase activity; GO:0016462 pyrophosphatase activity; GO:0016787 hydrolase activity; GO:0016817 hydrolase activity, acting on acid anhydrides; GO:0016818 hydrolase activity, acting on acid anhydrides, in phosphorus-containing anhydrides; GO:0017111 nucleoside-triphosphatase activity;	PF00071	Ras family	U	KOG0095	GTPase Rab30, small G protein superfamily
D3Z899	Mitoguardin 2 OS=Rattus norvegicus OX=10116 GN=Miga2 PE=1 SV=1	Miga2	0.712	0.0255593	Down	61.392	1.026	1.348	1.239	0.894	0.769	0.91	0.952	0.916	0.882	1.318	1.343	1.076	0.825	0.772	0.912	plasma membrane				GO:0001501 skeletal system development; GO:0006996 organelle organization; GO:0007005 mitochondrion organization; GO:0007275 multicellular organism development; GO:0008053 mitochondrial fusion; GO:0009987 cellular process; GO:0016043 cellular component organization; GO:0032501 multicellular organismal process; GO:0032502 developmental process; GO:0048284 organelle fusion; GO:0048513 animal organ …	GO:0005623 cell; GO:0005886 plasma membrane; GO:0005887 integral component of plasma membrane; GO:0016020 membrane; GO:0016021 integral component of membrane; GO:0031224 intrinsic component of membrane; GO:0031226 intrinsic component of plasma membrane; GO:0071944 cell periphery;	GO:0005488 binding; GO:0005515 protein binding; GO:0042802 identical protein binding; GO:0042803 protein homodimerization activity; GO:0046982 protein heterodimerization activity; GO:0046983 protein dimerization activity;			S	KOG3831	Uncharacterized conserved protein
D3ZXP3	Histone H2A OS=Rattus norvegicus OX=10116 GN=H2afx PE=1 SV=1	H2afx	0.745	0.0353762	Down	15.114	0.956	1.233	1.124	0.906	0.745	0.818	1.142	0.92	1.093	0.818	0.88	0.973	1.219	1.184	0.96	nucleus	K11251	H2A; histone H2A	rno04613 Neutrophil extracellular trap formation; rno04217 Necroptosis; rno05322 Systemic lupus erythematosus; rno05034 Alcoholism	GO:0000003 reproduction; GO:0000724 double-strand break repair via homologous recombination; GO:0000725 recombinational repair; GO:0006139 nucleobase-containing compound metabolic process; GO:0006259 DNA metabolic process; GO:0006281 DNA repair; GO:0006302 double-strand break repair; GO:0006310 DNA recombination; GO:0006325 chromatin organization; GO:0006342 chromatin silencing; GO:0006355 regula…	GO:0000228 nuclear chromosome; GO:0000785 chromatin; GO:0000790 nuclear chromatin; GO:0000793 condensed chromosome; GO:0000794 condensed nuclear chromosome; GO:0000803 sex chromosome; GO:0001673 male germ cell nucleus; GO:0001741 XY body; GO:0005622 intracellular; GO:0005623 cell; GO:0005634 nucleus; GO:0005654 nucleoplasm; GO:0005657 replication fork; GO:0005694 chromosome; GO:0005813 centrosome…	GO:0003676 nucleic acid binding; GO:0003677 DNA binding; GO:0003684 damaged DNA binding; GO:0005488 binding; GO:0005515 protein binding; GO:0019899 enzyme binding; GO:0042393 histone binding; GO:0097159 organic cyclic compound binding; GO:1901363 heterocyclic compound binding;	PF00125	Core histone H2A/H2B/H3/H4	B	KOG1756	Histone 2A
A0A0G2K0N6	Ig-like domain-containing protein OS=Rattus norvegicus OX=10116 PE=1 SV=1	--	1.716	0.00391224	Up	10.753	0.821	0.792	0.75	1.132	1.464	1.459	0.811	0.858	1.074	1.686	1.135	0.738	0.528	0.739	1.032	cytoplasm							PF07686	Immunoglobulin V-set domain
D4A238	Receptor (chemosensory) transporter protein 4 OS=Rattus norvegicus OX=10116 GN=Rtp4 PE=1 SV=1	Rtp4	0.743	0.0236616	Down	27.75	0.974	1.211	1.202	0.772	0.861	0.884	1.305	0.856	1.004	0.858	0.988	0.85	1.098	1.094	0.951	plasma membrane				GO:0001580 detection of chemical stimulus involved in sensory perception of bitter taste; GO:0002252 immune effector process; GO:0002376 immune system process; GO:0003008 system process; GO:0006605 protein targeting; GO:0006612 protein targeting to membrane; GO:0006810 transport; GO:0006886 intracellular protein transport; GO:0006950 response to stress; GO:0006952 defense response; GO:0007600 sen…	GO:0005622 intracellular; GO:0005623 cell; GO:0005737 cytoplasm; GO:0009986 cell surface;	GO:0001664 G protein-coupled receptor binding; GO:0005102 signaling receptor binding; GO:0005488 binding; GO:0005515 protein binding; GO:0031849 olfactory receptor binding;	PF13695	Zinc-binding domain
A0A0G2K4I8	Ig-like domain-containing protein OS=Rattus norvegicus OX=10116 PE=1 SV=1	--	1.702	0.044011	Up	12.684	0.777	0.68	0.739	0.871	1.335	1.531	0.76	1.123	1.205	1.477	1.024	0.821	0.77	0.834	0.751	extracellular							PF07686	Immunoglobulin V-set domain
M0R9U2	Ig-like domain-containing protein OS=Rattus norvegicus OX=10116 PE=1 SV=1	--	1.346	0.0257581	Up	10.845	0.885	0.68	0.886	1.096	1.098	1.106	0.882	1.138	1.055	1.03	1.362	0.936	1.026	0.675	1.031	extracellular							PF07686	Immunoglobulin V-set domain
A0A0H2UHH9	40S ribosomal protein S24 OS=Rattus norvegicus OX=10116 GN=Rps24 PE=3 SV=1	Rps24	0.757	0.0221981	Down	15.197	0.987	1.258	1.176	0.878	0.825	0.885	1.049	0.971	1.023	1.025	0.889	0.861	1.013	1.104	1.016	cytoplasm	K02974	RP-S24e; small subunit ribosomal protein S24e	rno03010 Ribosome; rno05171 Coronavirus disease - COVID-19	GO:0000184 nuclear-transcribed mRNA catabolic process, nonsense-mediated decay; GO:0000462 maturation of SSU-rRNA from tricistronic rRNA transcript (SSU-rRNA, 5.8S rRNA, LSU-rRNA); GO:0000956 nuclear-transcribed mRNA catabolic process; GO:0002262 myeloid cell homeostasis; GO:0002376 immune system process; GO:0006139 nucleobase-containing compound metabolic process; GO:0006364 rRNA processing; GO:…	GO:0005622 intracellular; GO:0005623 cell; GO:0005634 nucleus; GO:0005654 nucleoplasm; GO:0005737 cytoplasm; GO:0005829 cytosol; GO:0005840 ribosome; GO:0015935 small ribosomal subunit; GO:0022626 cytosolic ribosome; GO:0022627 cytosolic small ribosomal subunit; GO:0031974 membrane-enclosed lumen; GO:0031981 nuclear lumen; GO:0032991 protein-containing complex; GO:0043226 organelle; GO:0043227 me…	GO:0003735 structural constituent of ribosome; GO:0005198 structural molecule activity; GO:0005488 binding; GO:0005515 protein binding; GO:0031369 translation initiation factor binding;			J	KOG3424	40S ribosomal protein S24
P29314	40S ribosomal protein S9 OS=Rattus norvegicus OX=10116 GN=Rps9 PE=1 SV=4	Rps9	0.709	0.0155839	Down	22.591	1.106	1.239	1.32	0.914	0.753	0.932	1.023	0.948	0.971	0.937	1.026	0.866	1.022	1.019	0.998	cytoplasm	K02997	RP-S9e; small subunit ribosomal protein S9e	rno03010 Ribosome; rno05171 Coronavirus disease - COVID-19	GO:0000184 nuclear-transcribed mRNA catabolic process, nonsense-mediated decay; GO:0000956 nuclear-transcribed mRNA catabolic process; GO:0006139 nucleobase-containing compound metabolic process; GO:0006364 rRNA processing; GO:0006396 RNA processing; GO:0006401 RNA catabolic process; GO:0006402 mRNA catabolic process; GO:0006412 translation; GO:0006413 translational initiation; GO:0006417 regulat…	GO:0005622 intracellular; GO:0005623 cell; GO:0005634 nucleus; GO:0005654 nucleoplasm; GO:0005730 nucleolus; GO:0005737 cytoplasm; GO:0005829 cytosol; GO:0005840 ribosome; GO:0015935 small ribosomal subunit; GO:0022626 cytosolic ribosome; GO:0022627 cytosolic small ribosomal subunit; GO:0031974 membrane-enclosed lumen; GO:0031981 nuclear lumen; GO:0032991 protein-containing complex; GO:0043226 or…	GO:0003676 nucleic acid binding; GO:0003723 RNA binding; GO:0003735 structural constituent of ribosome; GO:0005198 structural molecule activity; GO:0005488 binding; GO:0019843 rRNA binding; GO:0045182 translation regulator activity; GO:0097159 organic cyclic compound binding; GO:1901363 heterocyclic compound binding; GO:1990932 5.8S rRNA binding;	PF01479	S4 domain	J	KOG3301	Ribosomal protein S4
P83883	60S ribosomal protein L36a OS=Rattus norvegicus OX=10116 GN=Rpl36a PE=1 SV=2	Rpl36a	0.673	0.028275	Down	12.441	0.972	1.3	1.216	0.818	0.667	0.861	1.122	1.069	1.002	1.052	0.932	0.952	1.085	1.135	1.024	extracellular	K02929	RP-L44e; large subunit ribosomal protein L44e	rno03010 Ribosome; rno05171 Coronavirus disease - COVID-19	GO:0000184 nuclear-transcribed mRNA catabolic process, nonsense-mediated decay; GO:0000956 nuclear-transcribed mRNA catabolic process; GO:0002181 cytoplasmic translation; GO:0006139 nucleobase-containing compound metabolic process; GO:0006401 RNA catabolic process; GO:0006402 mRNA catabolic process; GO:0006412 translation; GO:0006413 translational initiation; GO:0006518 peptide metabolic process;…	GO:0005622 intracellular; GO:0005623 cell; GO:0005737 cytoplasm; GO:0005783 endoplasmic reticulum; GO:0005829 cytosol; GO:0005840 ribosome; GO:0005844 polysome; GO:0005886 plasma membrane; GO:0012505 endomembrane system; GO:0015934 large ribosomal subunit; GO:0016020 membrane; GO:0022625 cytosolic large ribosomal subunit; GO:0022626 cytosolic ribosome; GO:0032991 protein-containing complex; GO:00…	GO:0003735 structural constituent of ribosome; GO:0005198 structural molecule activity;			J	KOG3464	60S ribosomal protein L44
Q641Y9	DALR anticodon-binding domain-containing protein 3 OS=Rattus norvegicus OX=10116 GN=Dalrd3 PE=2 SV=1	Dalrd3	0.679	0.0329817	Down	59.045	1.203	1.735	1.38	1.078	0.937	0.919	0.888	0.948	0.95	0.906	0.832	0.952	0.938	0.701	0.832	cytoplasm,nucleus	K24973						PF05746	DALR anticodon binding domain	J	KOG1195	Arginyl-tRNA synthetase
P04799	Cytochrome P450 1A2 OS=Rattus norvegicus OX=10116 GN=Cyp1a2 PE=1 SV=2	Cyp1a2	1.423	0.0147008	Up	58.259	1.153	0.867	0.998	1.358	1.5	1.436	0.771	0.814	0.825	1.062	1.114	1.012	0.625	0.648	0.764	endoplasmic reticulum	K07409	CYP1A2; cytochrome P450 family 1 subfamily A2 [EC:1.14.14.1]	rno01100 Metabolic pathways; rno00232 Caffeine metabolism; rno00140 Steroid hormone biosynthesis; rno05204 Chemical carcinogenesis - DNA adducts; rno00980 Metabolism of xenobiotics by cytochrome P450; rno00380 Tryptophan metabolism; rno00982 Drug metabolism - cytochrome P450; rno05207 Chemical carcinogenesis - receptor activation; rno00591 Linoleic acid metabolism; rno05208 Chemical carcinogenesi…	GO:0002237 response to molecule of bacterial origin; GO:0006082 organic acid metabolic process; GO:0006091 generation of precursor metabolites and energy; GO:0006629 lipid metabolic process; GO:0006706 steroid catabolic process; GO:0006720 isoprenoid metabolic process; GO:0006721 terpenoid metabolic process; GO:0006725 cellular aromatic compound metabolic process; GO:0006778 porphyrin-containing …	GO:0005622 intracellular; GO:0005623 cell; GO:0043226 organelle; GO:0043227 membrane-bounded organelle; GO:0043229 intracellular organelle; GO:0043231 intracellular membrane-bounded organelle;	GO:0003824 catalytic activity; GO:0004497 monooxygenase activity; GO:0005488 binding; GO:0005515 protein binding; GO:0016491 oxidoreductase activity; GO:0016705 oxidoreductase activity, acting on paired donors, with incorporation or reduction of molecular oxygen; GO:0016712 oxidoreductase activity, acting on paired donors, with incorporation or reduction of molecular oxygen, reduced flavin or fla…	PF00067	Cytochrome P450	Q	KOG0156	Cytochrome P450 CYP2 subfamily
P10716	C-type lectin domain family 4 member F OS=Rattus norvegicus OX=10116 GN=Clec4f PE=1 SV=1	Clec4f	0.767	0.00635829	Down	61.104	1.089	1.013	1.066	0.797	0.752	0.881	1.186	1.064	1	0.77	0.97	1.006	1.184	1.155	1.084	plasma membrane	K10060			GO:0001775 cell activation; GO:0002376 immune system process; GO:0007154 cell communication; GO:0007165 signal transduction; GO:0009987 cellular process; GO:0023052 signaling; GO:0042110 T cell activation; GO:0045321 leukocyte activation; GO:0046631 alpha-beta T cell activation; GO:0046649 lymphocyte activation; GO:0050789 regulation of biological process; GO:0050794 regulation of cellular proces…	GO:0005623 cell; GO:0005886 plasma membrane; GO:0016020 membrane; GO:0071944 cell periphery;	GO:0005488 binding; GO:0005534 galactose binding; GO:0008289 lipid binding; GO:0030246 carbohydrate binding; GO:0036094 small molecule binding; GO:0038023 signaling receptor activity; GO:0048029 monosaccharide binding; GO:0051861 glycolipid binding; GO:0060089 molecular transducer activity; GO:0097367 carbohydrate derivative binding;	PF00059	Lectin C-type domain	TV	KOG4297	C-type lectin
Q6AYS8	Estradiol 17-beta-dehydrogenase 11 OS=Rattus norvegicus OX=10116 GN=Hsd17b11 PE=2 SV=1	Hsd17b11	0.761	0.0283895	Down	32.937	1.518	1.668	1.353	1.055	1.128	1.27	0.714	0.734	0.685	1.007	1.06	0.964	0.657	0.588	0.748	extracellular				GO:0006629 lipid metabolic process; GO:0006706 steroid catabolic process; GO:0006710 androgen catabolic process; GO:0008152 metabolic process; GO:0008202 steroid metabolic process; GO:0008209 androgen metabolic process; GO:0009056 catabolic process; GO:0009987 cellular process; GO:0010817 regulation of hormone levels; GO:0016042 lipid catabolic process; GO:0034754 cellular hormone metabolic proce…	GO:0005622 intracellular; GO:0005623 cell; GO:0005737 cytoplasm; GO:0005811 lipid droplet; GO:0043226 organelle; GO:0043228 non-membrane-bounded organelle; GO:0043229 intracellular organelle; GO:0043232 intracellular non-membrane-bounded organelle;	GO:0003824 catalytic activity; GO:0016229 steroid dehydrogenase activity; GO:0016491 oxidoreductase activity;	PF00106	short chain dehydrogenase	Q	KOG1201	Hydroxysteroid 17-beta dehydrogenase 11
P00185	Cytochrome P450 1A1 OS=Rattus norvegicus OX=10116 GN=Cyp1a1 PE=1 SV=1	Cyp1a1	1.535	0.0101172	Up	59.392	1.096	1.009	1.008	1.33	1.683	1.767	0.778	0.636	0.856	1.054	1.116	1.127	0.724	0.575	0.298	plasma membrane	K07408	CYP1A1; cytochrome P450 family 1 subfamily A1 [EC:1.14.14.1]	rno01100 Metabolic pathways; rno00140 Steroid hormone biosynthesis; rno05204 Chemical carcinogenesis - DNA adducts; rno00980 Metabolism of xenobiotics by cytochrome P450; rno05417 Lipid and atherosclerosis; rno04913 Ovarian steroidogenesis; rno00380 Tryptophan metabolism; rno05207 Chemical carcinogenesis - receptor activation; rno05208 Chemical carcinogenesis - reactive oxygen species; rno00830 R…	GO:0000003 reproduction; GO:0001523 retinoid metabolic process; GO:0001654 eye development; GO:0001666 response to hypoxia; GO:0001676 long-chain fatty acid metabolic process; GO:0001889 liver development; GO:0002138 retinoic acid biosynthetic process; GO:0002237 response to molecule of bacterial origin; GO:0002933 lipid hydroxylation; GO:0006082 organic acid metabolic process; GO:0006629 lipid m…	GO:0005622 intracellular; GO:0005623 cell; GO:0005737 cytoplasm; GO:0005739 mitochondrion; GO:0005740 mitochondrial envelope; GO:0005783 endoplasmic reticulum; GO:0005789 endoplasmic reticulum membrane; GO:0012505 endomembrane system; GO:0016020 membrane; GO:0031090 organelle membrane; GO:0031966 mitochondrial membrane; GO:0031967 organelle envelope; GO:0031975 envelope; GO:0031984 organelle subc…	GO:0003824 catalytic activity; GO:0004497 monooxygenase activity; GO:0005488 binding; GO:0005515 protein binding; GO:0008144 drug binding; GO:0008395 steroid hydroxylase activity; GO:0016491 oxidoreductase activity; GO:0016679 oxidoreductase activity, acting on diphenols and related substances as donors; GO:0016705 oxidoreductase activity, acting on paired donors, with incorporation or reduction …	PF00067	Cytochrome P450	Q	KOG0156	Cytochrome P450 CYP2 subfamily
Q62714	Neutrophil antibiotic peptide NP-4 OS=Rattus norvegicus OX=10116 GN=Np4 PE=1 SV=1	Np4	1.761	0.0299494	Up	10.11	1.07	0.67	0.779	1.558	1.69	1.189	0.7	0.78	0.749	0.806	0.981	1.21	0.841	0.806	1.05	extracellular	K05230	DEFA; defensin, alpha	rno05150 Staphylococcus aureus infection; rno04621 NOD-like receptor signaling pathway; rno05202 Transcriptional misregulation in cancer	GO:0001562 response to protozoan; GO:0001775 cell activation; GO:0001906 cell killing; GO:0002227 innate immune response in mucosa; GO:0002251 organ or tissue specific immune response; GO:0002252 immune effector process; GO:0002263 cell activation involved in immune response; GO:0002274 myeloid leukocyte activation; GO:0002275 myeloid cell activation involved in immune response; GO:0002283 neutro…	GO:0000323 lytic vacuole; GO:0005576 extracellular region; GO:0005615 extracellular space; GO:0005622 intracellular; GO:0005623 cell; GO:0005737 cytoplasm; GO:0005764 lysosome; GO:0005766 primary lysosome; GO:0005773 vacuole; GO:0005775 vacuolar lumen; GO:0005794 Golgi apparatus; GO:0005796 Golgi lumen; GO:0012505 endomembrane system; GO:0030141 secretory granule; GO:0031410 cytoplasmic vesicle; …	GO:0005488 binding; GO:0005515 protein binding; GO:0042802 identical protein binding; GO:0042803 protein homodimerization activity; GO:0046983 protein dimerization activity;	PF00323	Mammalian defensin
P20760	Ig gamma-2A chain C region OS=Rattus norvegicus OX=10116 GN=Igg-2a PE=1 SV=1	Igg-2a	1.733	0.0311166	Up	35.185	0.786	0.562	0.711	0.9	1.273	1.395	1.15	1.081	1.095	1.408	1.415	0.84	0.662	0.651	0.962	nucleus				GO:0002250 adaptive immune response; GO:0002252 immune effector process; GO:0002253 activation of immune response; GO:0002376 immune system process; GO:0002429 immune response-activating cell surface receptor signaling pathway; GO:0002443 leukocyte mediated immunity; GO:0002449 lymphocyte mediated immunity; GO:0002455 humoral immune response mediated by circulating immunoglobulin; GO:0002460 adap…	GO:0005576 extracellular region; GO:0005615 extracellular space; GO:0005623 cell; GO:0005886 plasma membrane; GO:0009897 external side of plasma membrane; GO:0009986 cell surface; GO:0016020 membrane; GO:0019814 immunoglobulin complex; GO:0032991 protein-containing complex; GO:0042571 immunoglobulin complex, circulating; GO:0071944 cell periphery; GO:0072562 blood microparticle; GO:0098552 side o…	GO:0003823 antigen binding; GO:0005102 signaling receptor binding; GO:0005488 binding; GO:0005515 protein binding; GO:0034987 immunoglobulin receptor binding;	PF07654	Immunoglobulin C1-set domain
D3ZXB8	Ethanolamine kinase 1 OS=Rattus norvegicus OX=10116 GN=Etnk1 PE=1 SV=1	Etnk1	1.331	0.00472632	Up	41.956		0.844	0.832		1.095	1.136		1.021	0.89		0.93	1.335		1.08	0.806	cytoplasm	K00894	ETNK; ethanolamine kinase [EC:2.7.1.82]	rno00564 Glycerophospholipid metabolism; rno01100 Metabolic pathways	GO:0006629 lipid metabolic process; GO:0006644 phospholipid metabolic process; GO:0006646 phosphatidylethanolamine biosynthetic process; GO:0006650 glycerophospholipid metabolic process; GO:0006793 phosphorus metabolic process; GO:0006796 phosphate-containing compound metabolic process; GO:0008152 metabolic process; GO:0008610 lipid biosynthetic process; GO:0008654 phospholipid biosynthetic proce…	GO:0005622 intracellular; GO:0005623 cell; GO:0005634 nucleus; GO:0005654 nucleoplasm; GO:0005737 cytoplasm; GO:0005829 cytosol; GO:0005886 plasma membrane; GO:0016020 membrane; GO:0031974 membrane-enclosed lumen; GO:0031981 nuclear lumen; GO:0043226 organelle; GO:0043227 membrane-bounded organelle; GO:0043229 intracellular organelle; GO:0043231 intracellular membrane-bounded organelle; GO:004323…	GO:0003824 catalytic activity; GO:0004305 ethanolamine kinase activity; GO:0016301 kinase activity; GO:0016740 transferase activity; GO:0016772 transferase activity, transferring phosphorus-containing groups; GO:0016773 phosphotransferase activity, alcohol group as acceptor;			I	KOG4720	Ethanolamine kinase
Q6MG73	C3/C5 convertase OS=Rattus norvegicus OX=10116 GN=C2 PE=1 SV=1	C2	0.635	0.0457623	Down	83.698		1.52	1.796		0.994	1.111		0.833	0.6		0.842	0.884		0.903	0.682	extracellular	K01332	C2; complement component 2 [EC:3.4.21.43]	rno05150 Staphylococcus aureus infection; rno05133 Pertussis; rno04610 Complement and coagulation cascades; rno05322 Systemic lupus erythematosus; rno05171 Coronavirus disease - COVID-19	GO:0002250 adaptive immune response; GO:0002252 immune effector process; GO:0002253 activation of immune response; GO:0002376 immune system process; GO:0002443 leukocyte mediated immunity; GO:0002449 lymphocyte mediated immunity; GO:0002455 humoral immune response mediated by circulating immunoglobulin; GO:0002460 adaptive immune response based on somatic recombination of immune receptors built f…	GO:0005576 extracellular region; GO:0005615 extracellular space;	GO:0003824 catalytic activity; GO:0004175 endopeptidase activity; GO:0004252 serine-type endopeptidase activity; GO:0008233 peptidase activity; GO:0008236 serine-type peptidase activity; GO:0016787 hydrolase activity; GO:0017171 serine hydrolase activity; GO:0070011 peptidase activity, acting on L-amino acid peptides; GO:0140096 catalytic activity, acting on a protein;	PF00084; PF00092; PF00089	Sushi domain (SCR repeat); von Willebrand factor type A domain; Trypsin	W	KOG3627	Trypsin

## Sheet: HFDSvsHFD
Protein accession	Protein description	Gene name	HFDS/HFD Ratio	HFDS/HFD P value	Regulated Type	MW [kDa]	ND1	ND2	ND5	NDS2	NDS4	NDS5	HFD2	HFD4	HFD6	HFDS1	HFDS2	HFDS6	HFDIS1	HFDIS2	HFDIS6	Subcellular localization	KEGG KO No.	KEGG Gene	KEGG pathway	Biological Process	Cellular Component	Molecular Function	Pfam ID	Domain description	KOG category	KOG NO.	KOG description
A0A0G2K1L8	Brain acid soluble protein 1 OS=Rattus norvegicus OX=10116 GN=Basp1 PE=1 SV=1	Basp1	1.456	0.0212426	Up	21.719	1.008		1.051	0.892		0.976	0.869		0.861	1.329		1.19	0.961		0.931	nucleus
F1LUD3	Uncharacterized protein OS=Rattus norvegicus OX=10116 PE=1 SV=2	--	1.412	0.0253581	Up	584.8	1.116		1.2	0.961		1.267	0.908		0.876	1.326		1.193	0.691		0.494	mitochondria	K23934	AHNAK; neuroblast differentiation-associated protein AHNAK	rno05132 Salmonella infection
F1LPP6	A-kinase anchor protein 5 OS=Rattus norvegicus OX=10116 GN=Akap5 PE=1 SV=1	Akap5	1.42	0.0327645	Up	75.971	1.034	1.352	0.924	0.824	1.009	0.994	0.904	0.823	0.819	1.254	0.981	1.38	0.948	0.951	0.887	nucleus	K16522			GO:0000003 reproduction; GO:0001932 regulation of protein phosphorylation; GO:0001934 positive regulation of protein phosphorylation; GO:0002790 peptide secretion; GO:0006810 transport; GO:0006873 cellular ion homeostasis; GO:0006874 cellular calcium ion homeostasis; GO:0006875 cellular metal ion homeostasis; GO:0007154 cell communication; GO:0007165 signal transduction; GO:0007186 G protein-coup…	GO:0005622 intracellular; GO:0005623 cell; GO:0005737 cytoplasm; GO:0005829 cytosol; GO:0005856 cytoskeleton; GO:0005886 plasma membrane; GO:0009898 cytoplasmic side of plasma membrane; GO:0014069 postsynaptic density; GO:0016020 membrane; GO:0016323 basolateral plasma membrane; GO:0030175 filopodium; GO:0030425 dendrite; GO:0031252 cell leading edge; GO:0031253 cell projection membrane; GO:00312…	GO:0001664 G protein-coupled receptor binding; GO:0003779 actin binding; GO:0005102 signaling receptor binding; GO:0005198 structural molecule activity; GO:0005488 binding; GO:0005515 protein binding; GO:0008092 cytoskeletal protein binding; GO:0008179 adenylate cyclase binding; GO:0017124 SH3 domain binding; GO:0019899 enzyme binding; GO:0019900 kinase binding; GO:0019901 protein kinase binding;…
F7FF10	Cytochrome P450, family 2, subfamily j, polypeptide 4 OS=Rattus norvegicus OX=10116 GN=Cyp2j4 PE=3 SV=2	Cyp2j4	1.412	0.0297537	Up	50.236	1.024	1.193	1.01	1.114	1.08	1.091	0.893	0.695	0.89	1.056	1.314	1.13	0.89	0.706	0.897	cytoplasm				GO:0001523 retinoid metabolic process; GO:0001676 long-chain fatty acid metabolic process; GO:0001817 regulation of cytokine production; GO:0001819 positive regulation of cytokine production; GO:0002791 regulation of peptide secretion; GO:0002793 positive regulation of peptide secretion; GO:0006082 organic acid metabolic process; GO:0006629 lipid metabolic process; GO:0006631 fatty acid metabolic…	GO:0005622 intracellular; GO:0005623 cell; GO:0005737 cytoplasm; GO:0005783 endoplasmic reticulum; GO:0005789 endoplasmic reticulum membrane; GO:0012505 endomembrane system; GO:0016020 membrane; GO:0031090 organelle membrane; GO:0031984 organelle subcompartment; GO:0042175 nuclear outer membrane-endoplasmic reticulum membrane network; GO:0043226 organelle; GO:0043227 membrane-bounded organelle; G…	GO:0003824 catalytic activity; GO:0003958 NADPH-hemoprotein reductase activity; GO:0004497 monooxygenase activity; GO:0008391 arachidonic acid monooxygenase activity; GO:0008392 arachidonic acid epoxygenase activity; GO:0008404 arachidonic acid 14,15-epoxygenase activity; GO:0008405 arachidonic acid 11,12-epoxygenase activity; GO:0016491 oxidoreductase activity; GO:0016651 oxidoreductase activity…	PF00067	Cytochrome P450	Q	KOG0156	Cytochrome P450 CYP2 subfamily
F1LTY5	Ig-like domain-containing protein OS=Rattus norvegicus OX=10116 PE=1 SV=3	--	1.469	0.0474793	Up	15.313	0.585	0.607	0.954	1.217	1.424	0.837	0.701	1.054	0.808	1.418	1.106	1.242	1.103	0.703	1.153	extracellular							PF07686	Immunoglobulin V-set domain
A0A0G2JUD3	UDP-glucuronosyltransferase 2B17 OS=Rattus norvegicus OX=10116 GN=Ugt2b17 PE=1 SV=1	Ugt2b17	2	0.0426161	Up	61.525	1.038	1.011	0.741	1.04	1.036	0.846	0.792	0.539	1.143	1.313	1.978	1.658	0.829	0.646	0.567	peroxisome				GO:0002237 response to molecule of bacterial origin; GO:0005975 carbohydrate metabolic process; GO:0005996 monosaccharide metabolic process; GO:0006063 uronic acid metabolic process; GO:0006082 organic acid metabolic process; GO:0006629 lipid metabolic process; GO:0006725 cellular aromatic compound metabolic process; GO:0006805 xenobiotic metabolic process; GO:0008152 metabolic process; GO:000820…	GO:0005622 intracellular; GO:0005623 cell; GO:0005634 nucleus; GO:0005635 nuclear envelope; GO:0005640 nuclear outer membrane; GO:0005737 cytoplasm; GO:0005783 endoplasmic reticulum; GO:0012505 endomembrane system; GO:0016020 membrane; GO:0019867 outer membrane; GO:0031090 organelle membrane; GO:0031965 nuclear membrane; GO:0031967 organelle envelope; GO:0031968 organelle outer membrane; GO:00319…	GO:0003824 catalytic activity; GO:0008194 UDP-glycosyltransferase activity; GO:0015020 glucuronosyltransferase activity; GO:0016740 transferase activity; GO:0016757 transferase activity, transferring glycosyl groups; GO:0016758 transferase activity, transferring hexosyl groups;			CG	KOG1192	UDP-glucuronosyl and UDP-glucosyl transferase
M0R9F7	Macrophage receptor with collagenous structure OS=Rattus norvegicus OX=10116 GN=Marco PE=1 SV=2	Marco	0.704	0.0480831	Down	46.918	0.764	1.352	1.182	0.532	0.784	0.891	1.264	1.05	1.279	0.676	0.984	0.869	1.874	0.927	0.802	extracellular	K13884	MARCO; macrophage receptor with collagenous structure	rno04145 Phagosome	GO:0001932 regulation of protein phosphorylation; GO:0001934 positive regulation of protein phosphorylation; GO:0002218 activation of innate immune response; GO:0002221 pattern recognition receptor signaling pathway; GO:0002253 activation of immune response; GO:0002376 immune system process; GO:0002682 regulation of immune system process; GO:0002684 positive regulation of immune system process; G…	GO:0005622 intracellular; GO:0005623 cell; GO:0005737 cytoplasm; GO:0005886 plasma membrane; GO:0005887 integral component of plasma membrane; GO:0012506 vesicle membrane; GO:0016020 membrane; GO:0016021 integral component of membrane; GO:0030139 endocytic vesicle; GO:0030659 cytoplasmic vesicle membrane; GO:0030666 endocytic vesicle membrane; GO:0031090 organelle membrane; GO:0031224 intrinsic c…	GO:0001540 amyloid-beta binding; GO:0001664 G protein-coupled receptor binding; GO:0004888 transmembrane signaling receptor activity; GO:0005102 signaling receptor binding; GO:0005488 binding; GO:0005515 protein binding; GO:0033218 amide binding; GO:0038023 signaling receptor activity; GO:0038187 pattern recognition receptor activity; GO:0042277 peptide binding; GO:0060089 molecular transducer ac…	PF00530	Scavenger receptor cysteine-rich domain
A0A0G2JXM4	Iodothyronine deiodinase OS=Rattus norvegicus OX=10116 GN=Dio1 PE=1 SV=1	Dio1	1.329	0.0142826	Up	29.58	1.124	1.137	1.004	1.072	1.101	0.93	0.8	0.864	1	1.192	1.128	1.221	0.846	0.843	0.844	extracellular	K01562	DIO1; type I thyroxine 5'-deiodinase [EC:1.21.99.4]	rno04919 Thyroid hormone signaling pathway	GO:0006575 cellular modified amino acid metabolic process; GO:0006590 thyroid hormone generation; GO:0006725 cellular aromatic compound metabolic process; GO:0006807 nitrogen compound metabolic process; GO:0008152 metabolic process; GO:0009987 cellular process; GO:0010817 regulation of hormone levels; GO:0018958 phenol-containing compound metabolic process; GO:0042403 thyroid hormone metabolic pr…	GO:0005623 cell; GO:0005886 plasma membrane; GO:0016020 membrane; GO:0071944 cell periphery;	GO:0003824 catalytic activity; GO:0004800 thyroxine 5'-deiodinase activity; GO:0005488 binding; GO:0008430 selenium binding; GO:0016491 oxidoreductase activity;
F1LMD6	Alpha-1,3-glucosyltransferase OS=Rattus norvegicus OX=10116 GN=Alg6 PE=1 SV=3	Alg6	1.324	0.00250203	Up	58.259	1.014	1.04	1.089	1.124	0.94	1.064	0.804	0.881	0.853	1.082	1.192	1.086	1.026	0.908	0.931	plasma membrane	K03848	ALG6; alpha-1,3-glucosyltransferase [EC:2.4.1.267]	rno01100 Metabolic pathways; rno00510 N-Glycan biosynthesis	GO:0006464 cellular protein modification process; GO:0006486 protein glycosylation; GO:0006487 protein N-linked glycosylation; GO:0006490 oligosaccharide-lipid intermediate biosynthetic process; GO:0006629 lipid metabolic process; GO:0006807 nitrogen compound metabolic process; GO:0008152 metabolic process; GO:0009058 biosynthetic process; GO:0009059 macromolecule biosynthetic process; GO:0009100…	GO:0005622 intracellular; GO:0005623 cell; GO:0005737 cytoplasm; GO:0005783 endoplasmic reticulum; GO:0005789 endoplasmic reticulum membrane; GO:0012505 endomembrane system; GO:0016020 membrane; GO:0031984 organelle subcompartment; GO:0042175 nuclear outer membrane-endoplasmic reticulum membrane network; GO:0043226 organelle; GO:0043227 membrane-bounded organelle; GO:0043229 intracellular organel…	GO:0003824 catalytic activity; GO:0016740 transferase activity; GO:0016757 transferase activity, transferring glycosyl groups; GO:0016758 transferase activity, transferring hexosyl groups; GO:0042281 dolichyl pyrophosphate Man9GlcNAc2 alpha-1,3-glucosyltransferase activity; GO:0046527 glucosyltransferase activity;			G	KOG2575	Glucosyltransferase - Alg6p
D3ZAE9	ATP-binding cassette subfamily A member 8 OS=Rattus norvegicus OX=10116 GN=Abca8 PE=1 SV=3	Abca8	1.379	0.00232637	Up	182.51	1.058	0.974	0.886	0.986	1.178	0.97	0.878	0.839	0.982	1.247	1.231	1.243	0.846	0.818	0.916	plasma membrane	K05650	ABCA8; ATP-binding cassette, subfamily A (ABC1), member 8	rno02010 ABC transporters	GO:0006810 transport; GO:0006855 drug transmembrane transport; GO:0006869 lipid transport; GO:0010876 lipid localization; GO:0015893 drug transport; GO:0033036 macromolecule localization; GO:0042221 response to chemical; GO:0042493 response to drug; GO:0042908 xenobiotic transport; GO:0050896 response to stimulus; GO:0051179 localization; GO:0051234 establishment of localization; GO:0055085 trans…	GO:0005622 intracellular; GO:0005623 cell; GO:0005737 cytoplasm; GO:0005739 mitochondrion; GO:0005740 mitochondrial envelope; GO:0005743 mitochondrial inner membrane; GO:0005886 plasma membrane; GO:0016020 membrane; GO:0019866 organelle inner membrane; GO:0031090 organelle membrane; GO:0031966 mitochondrial membrane; GO:0031967 organelle envelope; GO:0031975 envelope; GO:0043226 organelle; GO:004…	GO:0003824 catalytic activity; GO:0005215 transporter activity; GO:0008559 ATPase-coupled xenobiotic transmembrane transporter activity; GO:0015399 primary active transmembrane transporter activity; GO:0016462 pyrophosphatase activity; GO:0016787 hydrolase activity; GO:0016817 hydrolase activity, acting on acid anhydrides; GO:0016818 hydrolase activity, acting on acid anhydrides, in phosphorus-co…	PF00005	ABC transporter	Q	KOG0059	Lipid exporter ABCA1 and related proteins, ABC superfamily
A0A0G2JTY8	TNFAIP3-interacting protein 3 OS=Rattus norvegicus OX=10116 GN=Tnip3 PE=4 SV=1	Tnip3	1.587	0.0211375	Up	24.097	1.202		1.216	0.816		1.343	0.745		0.777	1.286		1.13	1.007		0.577	extracellular	K23836			GO:0002218 activation of innate immune response; GO:0002221 pattern recognition receptor signaling pathway; GO:0002224 toll-like receptor signaling pathway; GO:0002237 response to molecule of bacterial origin; GO:0002253 activation of immune response; GO:0002376 immune system process; GO:0002682 regulation of immune system process; GO:0002684 positive regulation of immune system process; GO:00027…	GO:0005622 intracellular; GO:0005623 cell; GO:0005737 cytoplasm; GO:0005829 cytosol;	GO:0005488 binding; GO:0005515 protein binding; GO:0019899 enzyme binding; GO:0019900 kinase binding; GO:0019901 protein kinase binding; GO:0031593 polyubiquitin modification-dependent protein binding; GO:0140030 modification-dependent protein binding;
A0A0G2K8D1	Motile sperm domain-containing 2 OS=Rattus norvegicus OX=10116 GN=Mospd2 PE=1 SV=1	Mospd2	1.312	0.0129554	Up	59.742	1.038	0.986		0.894	0.906		0.913	0.972		1.237	1.237		0.863	0.964		cytoplasm				GO:0001775 cell activation; GO:0002252 immune effector process; GO:0002263 cell activation involved in immune response; GO:0002274 myeloid leukocyte activation; GO:0002275 myeloid cell activation involved in immune response; GO:0002283 neutrophil activation involved in immune response; GO:0002366 leukocyte activation involved in immune response; GO:0002376 immune system process; GO:0002443 leukoc…	GO:0005622 intracellular; GO:0005623 cell; GO:0005737 cytoplasm; GO:0005886 plasma membrane; GO:0005887 integral component of plasma membrane; GO:0012505 endomembrane system; GO:0012506 vesicle membrane; GO:0016020 membrane; GO:0016021 integral component of membrane; GO:0030141 secretory granule; GO:0030659 cytoplasmic vesicle membrane; GO:0030667 secretory granule membrane; GO:0031090 organelle …		PF00650; PF00635	CRAL/TRIO domain; MSP (Major sperm protein) domain	I	KOG1470	Phosphatidylinositol transfer protein PDR16 and related proteins
F7F2F3	Heat shock 70 kDa protein 4L OS=Rattus norvegicus OX=10116 GN=Hspa4l PE=1 SV=1	Hspa4l	0.603	0.00391503	Down	114.31	0.932	0.979	1.245	1.008	0.751	0.911	1.246	1.099	1.238	0.722	0.811	0.626	1.145	1.337	1.028	endoplasmic reticulum	K09485	HSP110; heat shock protein 110kDa	rno04141 Protein processing in endoplasmic reticulum	GO:0006457 protein folding; GO:0006950 response to stress; GO:0006986 response to unfolded protein; GO:0009987 cellular process; GO:0010033 response to organic substance; GO:0035966 response to topologically incorrect protein; GO:0042221 response to chemical; GO:0050896 response to stimulus;	GO:0005622 intracellular; GO:0005623 cell; GO:0005634 nucleus; GO:0005737 cytoplasm; GO:0005829 cytosol; GO:0043226 organelle; GO:0043227 membrane-bounded organelle; GO:0043229 intracellular organelle; GO:0043231 intracellular membrane-bounded organelle;	GO:0000166 nucleotide binding; GO:0005488 binding; GO:0005524 ATP binding; GO:0008144 drug binding; GO:0017076 purine nucleotide binding; GO:0030554 adenyl nucleotide binding; GO:0032553 ribonucleotide binding; GO:0032555 purine ribonucleotide binding; GO:0032559 adenyl ribonucleotide binding; GO:0035639 purine ribonucleoside triphosphate binding; GO:0036094 small molecule binding; GO:0043167 ion…			O	KOG0103	Molecular chaperones HSP105/HSP110/SSE1, HSP70 superfamily
E9PT22	Uncharacterized protein OS=Rattus norvegicus OX=10116 GN=Inf2 PE=1 SV=3	Inf2	0.657	0.00890214	Down	136.46	0.875	0.978	1.01	0.957	0.898	0.932	1.322	1.072	1.045	0.727	0.823	0.71	1.183	1.267	1.356	cytoplasm,nucleus	K23958			GO:0009987 cellular process; GO:0010821 regulation of mitochondrion organization; GO:0016043 cellular component organization; GO:0022603 regulation of anatomical structure morphogenesis; GO:0032535 regulation of cellular component size; GO:0033043 regulation of organelle organization; GO:0050789 regulation of biological process; GO:0050793 regulation of developmental process; GO:0050794 regulatio…	GO:0005622 intracellular; GO:0005623 cell; GO:0005737 cytoplasm; GO:0048471 perinuclear region of cytoplasm;				Z	KOG1922	Rho GTPase effector BNI1 and related formins
D4A1D3	Sacsin molecular chaperone OS=Rattus norvegicus OX=10116 GN=Sacs PE=1 SV=2	Sacs	1.434	0.0387661	Up	521.48	0.968	0.942	1.027	1.209	1.326	1.012	0.928	0.632	0.824	1.038	1.194	1.186	0.848	0.914	0.964	nucleus	K17592			GO:0006457 protein folding; GO:0009987 cellular process; GO:0044087 regulation of cellular component biogenesis; GO:0048519 negative regulation of biological process; GO:0048523 negative regulation of cellular process; GO:0050789 regulation of biological process; GO:0050794 regulation of cellular process; GO:0051128 regulation of cellular component organization; GO:0051129 negative regulation of …	GO:0005622 intracellular; GO:0005623 cell; GO:0005634 nucleus; GO:0005737 cytoplasm; GO:0005739 mitochondrion; GO:0030424 axon; GO:0030425 dendrite; GO:0036477 somatodendritic compartment; GO:0042995 cell projection; GO:0043005 neuron projection; GO:0043226 organelle; GO:0043227 membrane-bounded organelle; GO:0043229 intracellular organelle; GO:0043231 intracellular membrane-bounded organelle; GO…	GO:0005102 signaling receptor binding; GO:0005488 binding; GO:0005515 protein binding; GO:0030544 Hsp70 protein binding; GO:0031072 heat shock protein binding; GO:0044877 protein-containing complex binding; GO:0050750 low-density lipoprotein particle receptor binding; GO:0051087 chaperone binding; GO:0070325 lipoprotein particle receptor binding; GO:0070628 proteasome binding;
D3ZAU6	40S ribosomal protein S18 OS=Rattus norvegicus OX=10116 PE=3 SV=1	--	0.719	0.00196626	Down	17.708	0.849	0.934	0.863	0.95	0.774	0.968	1.14	1.122	1.153	0.821	0.753	0.881	1.271	1.376	1.151	cytoplasm,nucleus									J	KOG3311	Ribosomal protein S18
A0A0G2JW22	60S ribosomal protein L38 OS=Rattus norvegicus OX=10116 PE=3 SV=1	--	1.452	0.00443648	Up	7.1181	1.204	1.321	1.147	0.763	0.929	1.103	0.865	0.786	0.895	1.273	1.312	1.111	0.94	0.778	0.768	cytoplasm									J	KOG3499	60S ribosomal protein L38
M0R7F6	Ethanolamine-phosphate phospho-lyase OS=Rattus norvegicus OX=10116 GN=Etnppl PE=1 SV=1	Etnppl	0.693	0.0359815	Down	55.53	0.699	0.977	0.966	1.352	0.784	1.165	1.2	0.856	1.11	0.764	0.655	0.776	0.928	1.682	1.076	cytoplasm	K14286	AGXT2L1; ethanolamine-phosphate phospho-lyase [EC:4.2.3.2]	rno00564 Glycerophospholipid metabolism; rno01100 Metabolic pathways	GO:0006629 lipid metabolic process; GO:0006644 phospholipid metabolic process; GO:0006646 phosphatidylethanolamine biosynthetic process; GO:0006650 glycerophospholipid metabolic process; GO:0006793 phosphorus metabolic process; GO:0006796 phosphate-containing compound metabolic process; GO:0008152 metabolic process; GO:0008610 lipid biosynthetic process; GO:0008654 phospholipid biosynthetic proce…	GO:0005622 intracellular; GO:0005623 cell; GO:0005737 cytoplasm; GO:0005739 mitochondrion; GO:0005759 mitochondrial matrix; GO:0031974 membrane-enclosed lumen; GO:0043226 organelle; GO:0043227 membrane-bounded organelle; GO:0043229 intracellular organelle; GO:0043231 intracellular membrane-bounded organelle; GO:0043233 organelle lumen; GO:0070013 intracellular organelle lumen;	GO:0003824 catalytic activity; GO:0005488 binding; GO:0005515 protein binding; GO:0008144 drug binding; GO:0008453 alanine-glyoxylate transaminase activity; GO:0008483 transaminase activity; GO:0016740 transferase activity; GO:0016769 transferase activity, transferring nitrogenous groups; GO:0016829 lyase activity; GO:0016835 carbon-oxygen lyase activity; GO:0016838 carbon-oxygen lyase activity, …	PF00202	Aminotransferase class-III	E	KOG1403	Predicted alanine-glyoxylate aminotransferase
D4AAE5	TLC domain-containing 4 OS=Rattus norvegicus OX=10116 GN=Tmem56 PE=4 SV=1	Tmem56	1.394	0.00137373	Up	30.097	0.978	1.106		1.078	1.081		0.862	0.881		1.222	1.208		0.867	0.794		plasma membrane							PF03798	TLC domain	T	KOG4561	Uncharacterized conserved protein, contains TBC domain
M0RDI0	Unspecific monooxygenase OS=Rattus norvegicus OX=10116 GN=Cyp3a9 PE=1 SV=2	Cyp3a9	0.69	0.0168264	Down	57.838	0.99	0.948	0.936	0.966	0.97	1.193	1.246	1.19	0.966	0.707	0.826	0.816	1.038	0.997	1.172	endoplasmic reticulum	K07424	CYP3A; cytochrome P450 family 3 subfamily A [EC:1.14.14.1]	rno01100 Metabolic pathways; rno00140 Steroid hormone biosynthesis; rno05207 Chemical carcinogenesis - receptor activation; rno00591 Linoleic acid metabolism; rno05204 Chemical carcinogenesis - DNA adducts; rno00830 Retinol metabolism	GO:0001676 long-chain fatty acid metabolic process; GO:0002933 lipid hydroxylation; GO:0006066 alcohol metabolic process; GO:0006082 organic acid metabolic process; GO:0006629 lipid metabolic process; GO:0006631 fatty acid metabolic process; GO:0006633 fatty acid biosynthetic process; GO:0006694 steroid biosynthetic process; GO:0006706 steroid catabolic process; GO:0006720 isoprenoid metabolic pr…	GO:0005622 intracellular; GO:0005623 cell; GO:0005737 cytoplasm; GO:0005783 endoplasmic reticulum; GO:0005789 endoplasmic reticulum membrane; GO:0012505 endomembrane system; GO:0016020 membrane; GO:0031090 organelle membrane; GO:0031984 organelle subcompartment; GO:0042175 nuclear outer membrane-endoplasmic reticulum membrane network; GO:0043226 organelle; GO:0043227 membrane-bounded organelle; G…	GO:0003824 catalytic activity; GO:0004497 monooxygenase activity; GO:0005488 binding; GO:0005496 steroid binding; GO:0005506 iron ion binding; GO:0005515 protein binding; GO:0008144 drug binding; GO:0008289 lipid binding; GO:0008390 testosterone 16-alpha-hydroxylase activity; GO:0008395 steroid hydroxylase activity; GO:0016491 oxidoreductase activity; GO:0016705 oxidoreductase activity, acting on…	PF00067	Cytochrome P450	Q	KOG0158	Cytochrome P450 CYP3/CYP5/CYP6/CYP9 subfamilies
P55159	Serum paraoxonase/arylesterase 1 OS=Rattus norvegicus OX=10116 GN=Pon1 PE=1 SV=3	Pon1	1.537	0.000679713	Up	39.358	1.228	1.111	1.191	1.141	1.276	1.152	0.759	0.775	0.726	1.245	1.147	1.082	0.594	0.685	0.891	extracellular	K01045			GO:0001101 response to acid chemical; GO:0003008 system process; GO:0003013 circulatory system process; GO:0006066 alcohol metabolic process; GO:0006082 organic acid metabolic process; GO:0006629 lipid metabolic process; GO:0006644 phospholipid metabolic process; GO:0006650 glycerophospholipid metabolic process; GO:0006725 cellular aromatic compound metabolic process; GO:0006793 phosphorus metabo…	GO:0005576 extracellular region; GO:0005615 extracellular space; GO:0005622 intracellular; GO:0005623 cell; GO:0032991 protein-containing complex; GO:0032994 protein-lipid complex; GO:0034358 plasma lipoprotein particle; GO:0034364 high-density lipoprotein particle; GO:0034366 spherical high-density lipoprotein particle; GO:0043226 organelle; GO:0043227 membrane-bounded organelle; GO:0043229 intr…	GO:0003824 catalytic activity; GO:0004063 aryldialkylphosphatase activity; GO:0004064 arylesterase activity; GO:0005488 binding; GO:0005509 calcium ion binding; GO:0005515 protein binding; GO:0005543 phospholipid binding; GO:0008035 high-density lipoprotein particle binding; GO:0008289 lipid binding; GO:0016787 hydrolase activity; GO:0016788 hydrolase activity, acting on ester bonds; GO:0016791 p…
P04916	Retinol-binding protein 4 OS=Rattus norvegicus OX=10116 GN=Rbp4 PE=1 SV=1	Rbp4	1.338	0.00485383	Up	23.22	1.044	1.49	1.128	1.154	0.967	1.128	0.755	0.86	0.841	1.029	1.149	1.107	0.934	0.691	0.779	extracellular	K18271			GO:0000003 reproduction; GO:0001101 response to acid chemical; GO:0001501 skeletal system development; GO:0001523 retinoid metabolic process; GO:0001654 eye development; GO:0001655 urogenital system development; GO:0001894 tissue homeostasis; GO:0002637 regulation of immunoglobulin production; GO:0002639 positive regulation of immunoglobulin production; GO:0002682 regulation of immune system proc…	GO:0005576 extracellular region; GO:0005615 extracellular space; GO:0005622 intracellular; GO:0005623 cell; GO:0005737 cytoplasm; GO:0005829 cytosol; GO:0032991 protein-containing complex;	GO:0005215 transporter activity; GO:0005319 lipid transporter activity; GO:0005488 binding; GO:0005501 retinoid binding; GO:0005515 protein binding; GO:0008289 lipid binding; GO:0015318 inorganic molecular entity transmembrane transporter activity; GO:0015665 alcohol transmembrane transporter activity; GO:0019840 isoprenoid binding; GO:0019841 retinol binding; GO:0019842 vitamin binding; GO:00228…	PF00061	Lipocalin / cytosolic fatty-acid binding protein family
Q62967	Diphosphomevalonate decarboxylase OS=Rattus norvegicus OX=10116 GN=Mvd PE=1 SV=2	Mvd	0.614	0.0168833	Down	43.892	0.793	0.584	0.686	0.651	0.592	0.867	1.383	1.188	1.575	0.866	0.973	0.706	1.265	1.578	1.174	cytoplasm	K01597	MVD; diphosphomevalonate decarboxylase [EC:4.1.1.33]	rno01100 Metabolic pathways; rno00900 Terpenoid backbone biosynthesis	GO:0006066 alcohol metabolic process; GO:0006084 acetyl-CoA metabolic process; GO:0006139 nucleobase-containing compound metabolic process; GO:0006163 purine nucleotide metabolic process; GO:0006464 cellular protein modification process; GO:0006486 protein glycosylation; GO:0006487 protein N-linked glycosylation; GO:0006488 dolichol-linked oligosaccharide biosynthetic process; GO:0006489 dolichyl…	GO:0005622 intracellular; GO:0005623 cell; GO:0005737 cytoplasm; GO:0005777 peroxisome; GO:0005782 peroxisomal matrix; GO:0005829 cytosol; GO:0031907 microbody lumen; GO:0031974 membrane-enclosed lumen; GO:0042579 microbody; GO:0043226 organelle; GO:0043227 membrane-bounded organelle; GO:0043229 intracellular organelle; GO:0043231 intracellular membrane-bounded organelle; GO:0043233 organelle lum…	GO:0003824 catalytic activity; GO:0004163 diphosphomevalonate decarboxylase activity; GO:0005488 binding; GO:0005515 protein binding; GO:0016829 lyase activity; GO:0016830 carbon-carbon lyase activity; GO:0016831 carboxy-lyase activity; GO:0030544 Hsp70 protein binding; GO:0031072 heat shock protein binding; GO:0042802 identical protein binding; GO:0042803 protein homodimerization activity; GO:00…			I	KOG2833	Mevalonate pyrophosphate decarboxylase
P17764	Acetyl-CoA acetyltransferase, mitochondrial OS=Rattus norvegicus OX=10116 GN=Acat1 PE=1 SV=1	Acat1	1.336	0.0026633	Up	44.695	1.028	1.137	1.203	1.165	1.172	1.084	0.851	0.853	0.821	1.046	1.12	1.208	0.886	0.742	0.72	mitochondria	K00626	ACAT; acetyl-CoA C-acetyltransferase [EC:2.3.1.9]	rno00072 Synthesis and degradation of ketone bodies; rno01100 Metabolic pathways; rno00280 Valine, leucine and isoleucine degradation; rno00620 Pyruvate metabolism; rno01212 Fatty acid metabolism; rno00310 Lysine degradation; rno00380 Tryptophan metabolism; rno00650 Butanoate metabolism; rno04975 Fat digestion and absorption; rno00630 Glyoxylate and dicarboxylate metabolism; rno00640 Propanoate m…	GO:0001655 urogenital system development; GO:0001656 metanephros development; GO:0001822 kidney development; GO:0001889 liver development; GO:0006082 organic acid metabolic process; GO:0006084 acetyl-CoA metabolic process; GO:0006085 acetyl-CoA biosynthetic process; GO:0006091 generation of precursor metabolites and energy; GO:0006139 nucleobase-containing compound metabolic process; GO:0006163 p…	GO:0005622 intracellular; GO:0005623 cell; GO:0005737 cytoplasm; GO:0005739 mitochondrion; GO:0005759 mitochondrial matrix; GO:0031974 membrane-enclosed lumen; GO:0043226 organelle; GO:0043227 membrane-bounded organelle; GO:0043229 intracellular organelle; GO:0043231 intracellular membrane-bounded organelle; GO:0043233 organelle lumen; GO:0070013 intracellular organelle lumen;	GO:0003824 catalytic activity; GO:0003985 acetyl-CoA C-acetyltransferase activity; GO:0003988 acetyl-CoA C-acyltransferase activity; GO:0005488 binding; GO:0005515 protein binding; GO:0016407 acetyltransferase activity; GO:0016408 C-acyltransferase activity; GO:0016453 C-acetyltransferase activity; GO:0016740 transferase activity; GO:0016746 transferase activity, transferring acyl groups; GO:0016…	PF00108; PF02803	Thiolase, N-terminal domain; Thiolase, C-terminal domain	I	KOG1390	Acetyl-CoA acetyltransferase
P97524	Very long-chain acyl-CoA synthetase OS=Rattus norvegicus OX=10116 GN=Slc27a2 PE=1 SV=1	Slc27a2	1.471	0.0261006	Up	70.693	1.098	1.281	0.726	1.173	1.084	1.188	0.704	0.735	0.996	1.114	1.206	1.261	0.966	0.79	0.766	endoplasmic reticulum	K08746	SLC27A2; solute carrier family 27 (fatty acid transporter), member 2 [EC:6.2.1.- 6.2.1.3]	rno04146 Peroxisome; rno04931 Insulin resistance; rno03320 PPAR signaling pathway	GO:0000038 very long-chain fatty acid metabolic process; GO:0001561 fatty acid alpha-oxidation; GO:0001676 long-chain fatty acid metabolic process; GO:0006082 organic acid metabolic process; GO:0006629 lipid metabolic process; GO:0006631 fatty acid metabolic process; GO:0006635 fatty acid beta-oxidation; GO:0006694 steroid biosynthetic process; GO:0006699 bile acid biosynthetic process; GO:000681…	GO:0005622 intracellular; GO:0005623 cell; GO:0005737 cytoplasm; GO:0005777 peroxisome; GO:0005778 peroxisomal membrane; GO:0005779 integral component of peroxisomal membrane; GO:0005783 endoplasmic reticulum; GO:0005788 endoplasmic reticulum lumen; GO:0005789 endoplasmic reticulum membrane; GO:0012505 endomembrane system; GO:0016020 membrane; GO:0016021 integral component of membrane; GO:0030176…	GO:0003824 catalytic activity; GO:0004467 long-chain fatty acid-CoA ligase activity; GO:0005102 signaling receptor binding; GO:0005215 transporter activity; GO:0005319 lipid transporter activity; GO:0005342 organic acid transmembrane transporter activity; GO:0005488 binding; GO:0005515 protein binding; GO:0008028 monocarboxylic acid transmembrane transporter activity; GO:0008509 anion transmembra…	PF13193	Domain of unknown function (DUF4009)	I	KOG1179	Very long-chain acyl-CoA synthetase/fatty acid transporter
P07871	3-ketoacyl-CoA thiolase B, peroxisomal OS=Rattus norvegicus OX=10116 GN=Acaa1b PE=1 SV=2	Acaa1b	2.043	0.005032	Up	43.82	1.232	1.45	0.862	1.157	1	1.254	0.756	0.594	0.78	1.205	1.662	1.485	0.654	0.497	0.616	mitochondria	K07513	ACAA1; acetyl-CoA acyltransferase 1 [EC:2.3.1.16]	rno01100 Metabolic pathways; rno00280 Valine, leucine and isoleucine degradation; rno01212 Fatty acid metabolism; rno01040 Biosynthesis of unsaturated fatty acids; rno04146 Peroxisome; rno03320 PPAR signaling pathway; rno00592 alpha-Linolenic acid metabolism; rno00071 Fatty acid degradation	GO:0000038 very long-chain fatty acid metabolic process; GO:0001676 long-chain fatty acid metabolic process; GO:0001775 cell activation; GO:0002252 immune effector process; GO:0002263 cell activation involved in immune response; GO:0002274 myeloid leukocyte activation; GO:0002275 myeloid cell activation involved in immune response; GO:0002283 neutrophil activation involved in immune response; GO:…	GO:0005576 extracellular region; GO:0005622 intracellular; GO:0005623 cell; GO:0005737 cytoplasm; GO:0005777 peroxisome; GO:0005782 peroxisomal matrix; GO:0005829 cytosol; GO:0012505 endomembrane system; GO:0030141 secretory granule; GO:0031410 cytoplasmic vesicle; GO:0031907 microbody lumen; GO:0031974 membrane-enclosed lumen; GO:0031982 vesicle; GO:0031983 vesicle lumen; GO:0034774 secretory gr…	GO:0003824 catalytic activity; GO:0003985 acetyl-CoA C-acetyltransferase activity; GO:0003988 acetyl-CoA C-acyltransferase activity; GO:0003997 acyl-CoA oxidase activity; GO:0008410 CoA-transferase activity; GO:0008775 acetate CoA-transferase activity; GO:0016401 palmitoyl-CoA oxidase activity; GO:0016407 acetyltransferase activity; GO:0016408 C-acyltransferase activity; GO:0016453 C-acetyltransf…	PF00108; PF02803	Thiolase, N-terminal domain; Thiolase, C-terminal domain	I	KOG1389	3-oxoacyl CoA thiolase
P41413	Proprotein convertase subtilisin/kexin type 5 OS=Rattus norvegicus OX=10116 GN=Pcsk5 PE=2 SV=3	Pcsk5	0.631	0.0107303	Down	201.31	1.02	0.66	0.966	0.868	0.885	1.031	1.254	1.181	0.948	0.779	0.644	0.711	1.012	1.435	1.245	extracellular	K08654			GO:0000003 reproduction; GO:0001501 skeletal system development; GO:0001568 blood vessel development; GO:0001655 urogenital system development; GO:0001816 cytokine production; GO:0001822 kidney development; GO:0001944 vasculature development; GO:0001952 regulation of cell-matrix adhesion; GO:0001954 positive regulation of cell-matrix adhesion; GO:0001990 regulation of systemic arterial blood pres…	GO:0005576 extracellular region; GO:0005615 extracellular space; GO:0005622 intracellular; GO:0005623 cell; GO:0005737 cytoplasm; GO:0005783 endoplasmic reticulum; GO:0005788 endoplasmic reticulum lumen; GO:0005794 Golgi apparatus; GO:0005795 Golgi stack; GO:0005796 Golgi lumen; GO:0005797 Golgi medial cisterna; GO:0005802 trans-Golgi network; GO:0005886 plasma membrane; GO:0012505 endomembrane s…	GO:0003824 catalytic activity; GO:0004175 endopeptidase activity; GO:0004252 serine-type endopeptidase activity; GO:0005488 binding; GO:0008233 peptidase activity; GO:0008236 serine-type peptidase activity; GO:0016787 hydrolase activity; GO:0017171 serine hydrolase activity; GO:0033218 amide binding; GO:0042277 peptide binding; GO:0070011 peptidase activity, acting on L-amino acid peptides; GO:01…	PF00082	Subtilase family	T	KOG3525	Subtilisin-like proprotein convertase
P16391	RT1 class I histocompatibility antigen, AA alpha chain OS=Rattus norvegicus OX=10116 PE=1 SV=2	--	2.876	0.0220354	Up	41.83	0.427	1.2	1.255	0.253	0.773	1.38	0.415	0.5	0.182	1.072	0.964	1.119	0.304	0.306	1.121	extracellular				GO:0000003 reproduction; GO:0001910 regulation of leukocyte mediated cytotoxicity; GO:0001912 positive regulation of leukocyte mediated cytotoxicity; GO:0001914 regulation of T cell mediated cytotoxicity; GO:0001916 positive regulation of T cell mediated cytotoxicity; GO:0002376 immune system process; GO:0002474 antigen processing and presentation of peptide antigen via MHC class I; GO:0002478 an…	GO:0005576 extracellular region; GO:0005615 extracellular space; GO:0005622 intracellular; GO:0005623 cell; GO:0005737 cytoplasm; GO:0005783 endoplasmic reticulum; GO:0005789 endoplasmic reticulum membrane; GO:0005794 Golgi apparatus; GO:0005795 Golgi stack; GO:0005797 Golgi medial cisterna; GO:0005886 plasma membrane; GO:0009897 external side of plasma membrane; GO:0009986 cell surface; GO:00125…	GO:0003823 antigen binding; GO:0005102 signaling receptor binding; GO:0005488 binding; GO:0005515 protein binding; GO:0030881 beta-2-microglobulin binding; GO:0033218 amide binding; GO:0042277 peptide binding; GO:0042605 peptide antigen binding; GO:0042608 T cell receptor binding; GO:0044877 protein-containing complex binding; GO:0046977 TAP binding; GO:0046982 protein heterodimerization activity…	PF00129; PF07654	Class I Histocompatibility antigen, domains alpha 1 and 2; Immunoglobulin C1-set domain
P07379	Phosphoenolpyruvate carboxykinase, cytosolic [GTP] OS=Rattus norvegicus OX=10116 GN=Pck1 PE=1 SV=1	Pck1	0.707	0.00019709	Down	69.415	0.875	0.771	0.784	0.898	0.828	0.872	1.252	1.154	1.215	0.841	0.873	0.846	1.113	1.33	1.284	cytoplasm	K01596	E4.1.1.32; phosphoenolpyruvate carboxykinase (GTP) [EC:4.1.1.32]	rno00010 Glycolysis / Gluconeogenesis; rno01100 Metabolic pathways; rno04152 AMPK signaling pathway; rno00620 Pyruvate metabolism; rno04964 Proximal tubule bicarbonate reclamation; rno04931 Insulin resistance; rno04920 Adipocytokine signaling pathway; rno03320 PPAR signaling pathway; rno04922 Glucagon signaling pathway; rno04151 PI3K-Akt signaling pathway; rno04910 Insulin signaling pathway; rno0…	GO:0001101 response to acid chemical; GO:0001666 response to hypoxia; GO:0002237 response to molecule of bacterial origin; GO:0005975 carbohydrate metabolic process; GO:0005996 monosaccharide metabolic process; GO:0006006 glucose metabolic process; GO:0006066 alcohol metabolic process; GO:0006071 glycerol metabolic process; GO:0006082 organic acid metabolic process; GO:0006090 pyruvate metabolic …	GO:0005622 intracellular; GO:0005623 cell; GO:0005737 cytoplasm; GO:0005829 cytosol;	GO:0000166 nucleotide binding; GO:0000287 magnesium ion binding; GO:0001882 nucleoside binding; GO:0001883 purine nucleoside binding; GO:0003824 catalytic activity; GO:0004550 nucleoside diphosphate kinase activity; GO:0004611 phosphoenolpyruvate carboxykinase activity; GO:0004613 phosphoenolpyruvate carboxykinase (GTP) activity; GO:0005488 binding; GO:0005525 GTP binding; GO:0016301 kinase activ…	PF00821	Phosphoenolpyruvate carboxykinase	C	KOG3749	Phosphoenolpyruvate carboxykinase
Q6IUU3	Sulfhydryl oxidase 1 OS=Rattus norvegicus OX=10116 GN=Qsox1 PE=1 SV=1	Qsox1	2.929	0.0126754	Up	82.411	0.677		0.537	1.016		0.621	0.666		0.521	1.752		1.725	0.922		1.536	Golgi apparatus	K10758			GO:0001775 cell activation; GO:0002252 immune effector process; GO:0002263 cell activation involved in immune response; GO:0002274 myeloid leukocyte activation; GO:0002275 myeloid cell activation involved in immune response; GO:0002283 neutrophil activation involved in immune response; GO:0002366 leukocyte activation involved in immune response; GO:0002376 immune system process; GO:0002443 leukoc…	GO:0000139 Golgi membrane; GO:0005576 extracellular region; GO:0005615 extracellular space; GO:0005622 intracellular; GO:0005623 cell; GO:0005737 cytoplasm; GO:0005783 endoplasmic reticulum; GO:0005788 endoplasmic reticulum lumen; GO:0005794 Golgi apparatus; GO:0012505 endomembrane system; GO:0016020 membrane; GO:0016021 integral component of membrane; GO:0030141 secretory granule; GO:0030173 int…	GO:0003756 protein disulfide isomerase activity; GO:0003824 catalytic activity; GO:0016491 oxidoreductase activity; GO:0016667 oxidoreductase activity, acting on a sulfur group of donors; GO:0016670 oxidoreductase activity, acting on a sulfur group of donors, oxygen as acceptor; GO:0016853 isomerase activity; GO:0016860 intramolecular oxidoreductase activity; GO:0016864 intramolecular oxidoreduct…	PF00085	Thioredoxin	D	KOG1731	FAD-dependent sulfhydryl oxidase/quiescin and related proteins
A4F267	Mitochondrial import receptor subunit TOM40B OS=Rattus norvegicus OX=10116 GN=Tomm40l PE=1 SV=1	Tomm40l	0.591	0.00190547	Down	34.048	0.955	1.014	0.887	0.721	0.859	0.867	1.269	1.165	1.336	0.827	0.73	0.671	1.271	1.215	1.262	mitochondria	K11518	TOM40; mitochondrial import receptor subunit TOM40	rno05022 Pathways of neurodegeneration - multiple diseases; rno05014 Amyotrophic lateral sclerosis	GO:0006605 protein targeting; GO:0006626 protein targeting to mitochondrion; GO:0006810 transport; GO:0006839 mitochondrial transport; GO:0006886 intracellular protein transport; GO:0006996 organelle organization; GO:0007005 mitochondrion organization; GO:0008104 protein localization; GO:0009987 cellular process; GO:0015031 protein transport; GO:0015833 peptide transport; GO:0016043 cellular comp…	GO:0005622 intracellular; GO:0005623 cell; GO:0005737 cytoplasm; GO:0005739 mitochondrion; GO:0005740 mitochondrial envelope; GO:0005741 mitochondrial outer membrane; GO:0005742 mitochondrial outer membrane translocase complex; GO:0016020 membrane; GO:0019867 outer membrane; GO:0031090 organelle membrane; GO:0031966 mitochondrial membrane; GO:0031967 organelle envelope; GO:0031968 organelle outer…	GO:0005048 signal sequence binding; GO:0005488 binding; GO:0005515 protein binding; GO:0030943 mitochondrion targeting sequence binding; GO:0033218 amide binding; GO:0042277 peptide binding; GO:0070678 preprotein binding;			U	KOG3296	Translocase of outer mitochondrial membrane complex, subunit TOM40
Q68FT3	Pyridine nucleotide-disulfide oxidoreductase domain-containing protein 2 OS=Rattus norvegicus OX=10116 GN=Pyroxd2 PE=2 SV=1	Pyroxd2	0.656	0.0180814	Down	62.878	1.035	1.376	1.09	1.381	0.728	1.189	1.114	1.006	0.924	0.594	0.8	0.604	0.792	1.135	1.206	mitochondria				GO:0008152 metabolic process; GO:0055114 oxidation-reduction process;	GO:0005622 intracellular; GO:0005623 cell;	GO:0003824 catalytic activity; GO:0016491 oxidoreductase activity;	PF01593	Flavin containing amine oxidoreductase	H	KOG4254	Phytoene desaturase
G3V9G4	ATP-citrate synthase OS=Rattus norvegicus OX=10116 GN=Acly PE=1 SV=1	Acly	0.633	0.0180745	Down	119.71	0.561	0.792	0.888	0.463	0.642	0.678	1.28	1.021	1.136	0.628	0.672	0.874	2.208	1.769	1.427	cytoplasm	K01648	ACLY; ATP citrate (pro-S)-lyase [EC:2.3.3.8]	rno01100 Metabolic pathways; rno00020 Citrate cycle (TCA cycle)	GO:0001775 cell activation; GO:0002252 immune effector process; GO:0002263 cell activation involved in immune response; GO:0002274 myeloid leukocyte activation; GO:0002275 myeloid cell activation involved in immune response; GO:0002283 neutrophil activation involved in immune response; GO:0002366 leukocyte activation involved in immune response; GO:0002376 immune system process; GO:0002443 leukoc…	GO:0000323 lytic vacuole; GO:0005576 extracellular region; GO:0005622 intracellular; GO:0005623 cell; GO:0005634 nucleus; GO:0005654 nucleoplasm; GO:0005737 cytoplasm; GO:0005764 lysosome; GO:0005766 primary lysosome; GO:0005773 vacuole; GO:0005775 vacuolar lumen; GO:0005829 cytosol; GO:0005886 plasma membrane; GO:0009346 citrate lyase complex; GO:0012505 endomembrane system; GO:0016020 membrane;…	GO:0000166 nucleotide binding; GO:0003824 catalytic activity; GO:0003878 ATP citrate synthase activity; GO:0005488 binding; GO:0005524 ATP binding; GO:0008144 drug binding; GO:0016740 transferase activity; GO:0016746 transferase activity, transferring acyl groups; GO:0017076 purine nucleotide binding; GO:0030554 adenyl nucleotide binding; GO:0032553 ribonucleotide binding; GO:0032555 purine ribon…	PF02629; PF00549; PF00285	CoA binding domain; CoA-ligase; Citrate synthase	C	KOG1254	ATP-citrate lyase
G3V778	Protein-serine/threonine kinase OS=Rattus norvegicus OX=10116 GN=Pdk4 PE=1 SV=1	Pdk4	0.677	0.021141	Down	46.609	1.002	0.814	0.977	0.838	1.033	0.952	1.396	1.101	1.034	0.826	0.845	0.72	0.939	1.178	1.287	mitochondria	K00898	PDK2_3_4; pyruvate dehydrogenase kinase 2/3/4 [EC:2.7.11.2]	rno05415 Diabetic cardiomyopathy	GO:0001101 response to acid chemical; GO:0006082 organic acid metabolic process; GO:0006084 acetyl-CoA metabolic process; GO:0006085 acetyl-CoA biosynthetic process; GO:0006086 acetyl-CoA biosynthetic process from pyruvate; GO:0006090 pyruvate metabolic process; GO:0006109 regulation of carbohydrate metabolic process; GO:0006139 nucleobase-containing compound metabolic process; GO:0006140 regulat…	GO:0005622 intracellular; GO:0005623 cell; GO:0005737 cytoplasm; GO:0005739 mitochondrion; GO:0005759 mitochondrial matrix; GO:0031974 membrane-enclosed lumen; GO:0043226 organelle; GO:0043227 membrane-bounded organelle; GO:0043229 intracellular organelle; GO:0043231 intracellular membrane-bounded organelle; GO:0043233 organelle lumen; GO:0070013 intracellular organelle lumen;	GO:0000166 nucleotide binding; GO:0003824 catalytic activity; GO:0004672 protein kinase activity; GO:0004712 protein serine/threonine/tyrosine kinase activity; GO:0004740 pyruvate dehydrogenase (acetyl-transferring) kinase activity; GO:0005488 binding; GO:0005524 ATP binding; GO:0008144 drug binding; GO:0016301 kinase activity; GO:0016740 transferase activity; GO:0016772 transferase activity, tra…	PF02518	Histidine kinase-, DNA gyrase B-, and HSP90-like ATPase	T	KOG0787	Dehydrogenase kinase
F1LN63	Toll-like receptor 3 OS=Rattus norvegicus OX=10116 GN=Tlr3 PE=1 SV=1	Tlr3	1.493	0.029052	Up	103.01	1.059	0.945		1.021	1.108		0.822	0.814		1.137	1.306		0.989	0.869		extracellular,plasma membrane	K05401	TLR3; toll-like receptor 3	rno04620 Toll-like receptor signaling pathway; rno04217 Necroptosis; rno05161 Hepatitis B; rno05167 Kaposi sarcoma-associated herpesvirus infection; rno05164 Influenza A; rno05168 Herpes simplex virus 1 infection; rno05171 Coronavirus disease - COVID-19; rno05165 Human papillomavirus infection; rno05160 Hepatitis C	GO:0001774 microglial cell activation; GO:0001775 cell activation; GO:0001817 regulation of cytokine production; GO:0001819 positive regulation of cytokine production; GO:0001932 regulation of protein phosphorylation; GO:0001934 positive regulation of protein phosphorylation; GO:0002218 activation of innate immune response; GO:0002221 pattern recognition receptor signaling pathway; GO:0002224 tol…	GO:0000139 Golgi membrane; GO:0000323 lytic vacuole; GO:0005622 intracellular; GO:0005623 cell; GO:0005737 cytoplasm; GO:0005764 lysosome; GO:0005765 lysosomal membrane; GO:0005768 endosome; GO:0005773 vacuole; GO:0005774 vacuolar membrane; GO:0005783 endoplasmic reticulum; GO:0005789 endoplasmic reticulum membrane; GO:0005794 Golgi apparatus; GO:0005886 plasma membrane; GO:0005887 integral compo…	GO:0003676 nucleic acid binding; GO:0003723 RNA binding; GO:0003725 double-stranded RNA binding; GO:0004888 transmembrane signaling receptor activity; GO:0005488 binding; GO:0005515 protein binding; GO:0038023 signaling receptor activity; GO:0042802 identical protein binding; GO:0060089 molecular transducer activity; GO:0097159 organic cyclic compound binding; GO:1901363 heterocyclic compound bin…			T	KOG4641	FOG: Toll/interleukin receptor and related proteins containing LRR and TIR repeats
D4A605	Nicotinamide N-methyltransferase OS=Rattus norvegicus OX=10116 GN=Nnmt PE=1 SV=1	Nnmt	0.606	0.0110026	Down	29.515	0.669	0.78	0.872	0.776	0.648	0.878	1.37	1.203	1.056	0.736	0.627	0.836	1.478	1.576	1.308	cytoplasm	K00541	NNMT; nicotinamide N-methyltransferase [EC:2.1.1.1]	rno01100 Metabolic pathways; rno00760 Nicotinate and nicotinamide metabolism	GO:0006139 nucleobase-containing compound metabolic process; GO:0006725 cellular aromatic compound metabolic process; GO:0006732 coenzyme metabolic process; GO:0006733 oxidoreduction coenzyme metabolic process; GO:0006753 nucleoside phosphate metabolic process; GO:0006793 phosphorus metabolic process; GO:0006796 phosphate-containing compound metabolic process; GO:0006807 nitrogen compound metabol…	GO:0005622 intracellular; GO:0005623 cell; GO:0005737 cytoplasm; GO:0005829 cytosol;	GO:0003824 catalytic activity; GO:0008112 nicotinamide N-methyltransferase activity; GO:0008168 methyltransferase activity; GO:0008170 N-methyltransferase activity; GO:0008757 S-adenosylmethionine-dependent methyltransferase activity; GO:0016740 transferase activity; GO:0016741 transferase activity, transferring one-carbon groups; GO:0030760 pyridine N-methyltransferase activity;			M	KOG4564	Adenylate cyclase-coupled calcitonin receptor
B1WBR8	F-box and leucine-rich repeat protein 4 OS=Rattus norvegicus OX=10116 GN=Fbxl4 PE=2 SV=1	Fbxl4	2.348	0.00122363	Up	70.158	0.542	0.737	0.68	0.525	0.545	0.72	0.567	0.587	0.764	1.474	1.637	1.393	2.07	1.506	1.411	mitochondria	K10270			GO:0000209 protein polyubiquitination; GO:0006464 cellular protein modification process; GO:0006508 proteolysis; GO:0006511 ubiquitin-dependent protein catabolic process; GO:0006807 nitrogen compound metabolic process; GO:0008152 metabolic process; GO:0009056 catabolic process; GO:0009057 macromolecule catabolic process; GO:0009987 cellular process; GO:0016567 protein ubiquitination; GO:0019538 p…	GO:0000151 ubiquitin ligase complex; GO:0005622 intracellular; GO:0005623 cell; GO:0005634 nucleus; GO:0005654 nucleoplasm; GO:0005737 cytoplasm; GO:0005739 mitochondrion; GO:0005740 mitochondrial envelope; GO:0005758 mitochondrial intermembrane space; GO:0005829 cytosol; GO:0016604 nuclear body; GO:0016607 nuclear speck; GO:0031967 organelle envelope; GO:0031970 organelle envelope lumen; GO:0031…	GO:0003824 catalytic activity; GO:0004842 ubiquitin-protein transferase activity; GO:0016740 transferase activity; GO:0019787 ubiquitin-like protein transferase activity; GO:0140096 catalytic activity, acting on a protein;	PF00646	F-box domain	S	KOG1947	Leucine rich repeat proteins, some proteins contain F-box
D4A904	N-acetylglutamate synthase OS=Rattus norvegicus OX=10116 GN=Nags PE=1 SV=1	Nags	0.711	0.00112976	Down	57.42	0.858	0.763	0.904	0.948	0.921	0.93	1.118	1.173	1.145	0.871	0.81	0.762	1.22	1.307	1.294	mitochondria	K11067	NAGS; N-acetylglutamate synthase [EC:2.3.1.1]	rno00220 Arginine biosynthesis; rno01100 Metabolic pathways; rno01210 2-Oxocarboxylic acid metabolism; rno01230 Biosynthesis of amino acids	GO:0000050 urea cycle; GO:0006082 organic acid metabolic process; GO:0006520 cellular amino acid metabolic process; GO:0006525 arginine metabolic process; GO:0006526 arginine biosynthetic process; GO:0006536 glutamate metabolic process; GO:0006807 nitrogen compound metabolic process; GO:0008152 metabolic process; GO:0008652 cellular amino acid biosynthetic process; GO:0009058 biosynthetic process…	GO:0005622 intracellular; GO:0005623 cell; GO:0005737 cytoplasm; GO:0005739 mitochondrion; GO:0005759 mitochondrial matrix; GO:0031974 membrane-enclosed lumen; GO:0043226 organelle; GO:0043227 membrane-bounded organelle; GO:0043229 intracellular organelle; GO:0043231 intracellular membrane-bounded organelle; GO:0043233 organelle lumen; GO:0070013 intracellular organelle lumen;	GO:0003824 catalytic activity; GO:0004042 acetyl-CoA:L-glutamate N-acetyltransferase activity; GO:0005488 binding; GO:0008080 N-acetyltransferase activity; GO:0016407 acetyltransferase activity; GO:0016410 N-acyltransferase activity; GO:0016597 amino acid binding; GO:0016740 transferase activity; GO:0016746 transferase activity, transferring acyl groups; GO:0016747 transferase activity, transferr…			E	KOG2436	Acetylglutamate kinase/acetylglutamate synthase
D3ZFK8	FERM, ARH/RhoGEF and pleckstrin domain protein 2 OS=Rattus norvegicus OX=10116 GN=Farp2 PE=1 SV=1	Farp2	1.305	0.00467268	Up	120.8	1.021	1.199	1.115	0.894	1.027	1.023	0.881	0.875	0.812	1.204	1.07	1.076	1.036	0.892	0.999	nucleus	K06082	FARP2; FERM, RhoGEF and pleckstrin domain protein 2	rno04520 Adherens junction; rno04015 Rap1 signaling pathway	GO:0002376 immune system process; GO:0002520 immune system development; GO:0002521 leukocyte differentiation; GO:0002573 myeloid leukocyte differentiation; GO:0006996 organelle organization; GO:0007010 cytoskeleton organization; GO:0007154 cell communication; GO:0007155 cell adhesion; GO:0007165 signal transduction; GO:0007166 cell surface receptor signaling pathway; GO:0007264 small GTPase media…	GO:0005622 intracellular; GO:0005623 cell; GO:0005737 cytoplasm; GO:0005829 cytosol;	GO:0005085 guanyl-nucleotide exchange factor activity; GO:0005088 Ras guanyl-nucleotide exchange factor activity; GO:0005089 Rho guanyl-nucleotide exchange factor activity; GO:0005488 binding; GO:0005515 protein binding; GO:0017016 Ras GTPase binding; GO:0017048 Rho GTPase binding; GO:0019899 enzyme binding; GO:0030676 Rac guanyl-nucleotide exchange factor activity; GO:0031267 small GTPase bindin…	PF09379; PF00373; PF09380; PF00621; PF00169	FERM N-terminal domain ; FERM central domain; FERM C-terminal PH-like domain; RhoGEF domain; PH domain	T	KOG3531	Rho guanine nucleotide exchange factor CDEP
D3ZSY4	Eosinophil peroxidase OS=Rattus norvegicus OX=10116 GN=Epx PE=1 SV=1	Epx	0.739	0.00865174	Down	81.28	1.328	1.258	1.122	0.84	0.898	0.956	1.027	1.114	1.208	0.761	0.834	0.879	1.007	0.952	0.887	extracellular	K10788	EPX; eosinophil peroxidase [EC:1.11.1.7]	rno05310 Asthma	GO:0001775 cell activation; GO:0001817 regulation of cytokine production; GO:0001818 negative regulation of cytokine production; GO:0001819 positive regulation of cytokine production; GO:0002215 defense response to nematode; GO:0002252 immune effector process; GO:0002263 cell activation involved in immune response; GO:0002274 myeloid leukocyte activation; GO:0002275 myeloid cell activation involv…	GO:0005576 extracellular region; GO:0005615 extracellular space; GO:0005622 intracellular; GO:0005623 cell; GO:0005737 cytoplasm; GO:0012505 endomembrane system; GO:0030141 secretory granule; GO:0031410 cytoplasmic vesicle; GO:0031974 membrane-enclosed lumen; GO:0031982 vesicle; GO:0031983 vesicle lumen; GO:0034774 secretory granule lumen; GO:0043226 organelle; GO:0043227 membrane-bounded organel…	GO:0003824 catalytic activity; GO:0004601 peroxidase activity; GO:0016209 antioxidant activity; GO:0016491 oxidoreductase activity; GO:0016684 oxidoreductase activity, acting on peroxide as acceptor;	PF03098	Animal haem peroxidase	S	KOG2408	Peroxidase/oxygenase
M0R7B4	H1.3 linker histone, cluster member OS=Rattus norvegicus OX=10116 GN=Hist1h1d PE=1 SV=2	Hist1h1d	0.596	0.0295627	Down	22.233	1.113	1.712	1.403	1.044	0.742	0.952	1.305	1.16	0.824	0.575	0.674	0.711	0.948	0.848	1.165	nucleus	K11275			GO:0000122 negative regulation of transcription by RNA polymerase II; GO:0006323 DNA packaging; GO:0006325 chromatin organization; GO:0006333 chromatin assembly or disassembly; GO:0006355 regulation of transcription, DNA-templated; GO:0006357 regulation of transcription by RNA polymerase II; GO:0006464 cellular protein modification process; GO:0006479 protein methylation; GO:0006807 nitrogen comp…	GO:0000228 nuclear chromosome; GO:0000785 chromatin; GO:0000786 nucleosome; GO:0000788 nuclear nucleosome; GO:0000790 nuclear chromatin; GO:0000791 euchromatin; GO:0005622 intracellular; GO:0005623 cell; GO:0005634 nucleus; GO:0005694 chromosome; GO:0005719 nuclear euchromatin; GO:0031974 membrane-enclosed lumen; GO:0031981 nuclear lumen; GO:0032991 protein-containing complex; GO:0032993 protein-…	GO:0000166 nucleotide binding; GO:0001882 nucleoside binding; GO:0001883 purine nucleoside binding; GO:0003676 nucleic acid binding; GO:0003677 DNA binding; GO:0003682 chromatin binding; GO:0003690 double-stranded DNA binding; GO:0005488 binding; GO:0005509 calcium ion binding; GO:0005524 ATP binding; GO:0005525 GTP binding; GO:0008144 drug binding; GO:0016208 AMP binding; GO:0017076 purine nucle…	PF00538	linker histone H1 and H5 family	B	KOG4012	Histone H1
F1LZL1	Sulfotransferase OS=Rattus norvegicus OX=10116 GN=LOC100910526 PE=1 SV=2	LOC100910526	1.616	0.0236705	Up	34.731	1.1	1.05	0.917	1.102	1.253	1.214	0.784	0.93	0.653	1.264	1.084	1.477	0.756	0.626	0.741	cytoplasm	K01025			GO:0006790 sulfur compound metabolic process; GO:0008152 metabolic process; GO:0009987 cellular process; GO:0044237 cellular metabolic process; GO:0051923 sulfation;	GO:0000323 lytic vacuole; GO:0005622 intracellular; GO:0005623 cell; GO:0005737 cytoplasm; GO:0005764 lysosome; GO:0005773 vacuole; GO:0043226 organelle; GO:0043227 membrane-bounded organelle; GO:0043229 intracellular organelle; GO:0043231 intracellular membrane-bounded organelle;	GO:0003824 catalytic activity; GO:0008146 sulfotransferase activity; GO:0016740 transferase activity; GO:0016782 transferase activity, transferring sulfur-containing groups;	PF00685	Sulfotransferase domain	S	KOG1584	Sulfotransferase
B5DFH4	3'-phosphoadenosine-5'-phosphosulfate synthase OS=Rattus norvegicus OX=10116 GN=Papss2 PE=1 SV=1	Papss2	0.762	0.00230088	Down	69.411	0.976	0.926	1.021	1.098	0.865	0.931	1.105	1.072	1.023	0.777	0.865	0.797	0.987	1.231	1.232	cytoplasm	K13811	PAPSS; 3'-phosphoadenosine 5'-phosphosulfate synthase [EC:2.7.7.4 2.7.1.25]	rno01100 Metabolic pathways; rno00450 Selenocompound metabolism; rno00230 Purine metabolism; rno00920 Sulfur metabolism	GO:0000103 sulfate assimilation; GO:0001501 skeletal system development; GO:0006082 organic acid metabolic process; GO:0006139 nucleobase-containing compound metabolic process; GO:0006163 purine nucleotide metabolic process; GO:0006164 purine nucleotide biosynthetic process; GO:0006725 cellular aromatic compound metabolic process; GO:0006753 nucleoside phosphate metabolic process; GO:0006790 sulf…	GO:0005622 intracellular; GO:0005623 cell; GO:0005737 cytoplasm; GO:0005829 cytosol;	GO:0003824 catalytic activity; GO:0004020 adenylylsulfate kinase activity; GO:0004779 sulfate adenylyltransferase activity; GO:0004781 sulfate adenylyltransferase (ATP) activity; GO:0016301 kinase activity; GO:0016740 transferase activity; GO:0016772 transferase activity, transferring phosphorus-containing groups; GO:0016773 phosphotransferase activity, alcohol group as acceptor; GO:0016779 nucle…	PF01583; PF14306; PF01747	Adenylylsulphate kinase; PUA-like domain; ATP-sulfurylase	F	KOG4238	Bifunctional ATP sulfurylase/adenosine 5'-phosphosulfate kinase
B2GV28	Unspecific monooxygenase OS=Rattus norvegicus OX=10116 GN=Cyp2b1 PE=1 SV=1	Cyp2b1	2.25	0.00516957	Up	55.889	1.201	0.898	1.019	1.41	1.129	1.332	0.57	0.653	0.704	1.156	1.806	1.374	0.646	0.623	0.59	endoplasmic reticulum	K07412	CYP2B; cytochrome P450 family 2 subfamily B [EC:1.14.14.1]	rno01100 Metabolic pathways; rno00140 Steroid hormone biosynthesis; rno05207 Chemical carcinogenesis - receptor activation; rno00590 Arachidonic acid metabolism; rno00830 Retinol metabolism	GO:0001676 long-chain fatty acid metabolic process; GO:0006082 organic acid metabolic process; GO:0006629 lipid metabolic process; GO:0006631 fatty acid metabolic process; GO:0006690 icosanoid metabolic process; GO:0006805 xenobiotic metabolic process; GO:0007568 aging; GO:0008152 metabolic process; GO:0008202 steroid metabolic process; GO:0009056 catabolic process; GO:0009410 response to xenobio…	GO:0005622 intracellular; GO:0005623 cell; GO:0005737 cytoplasm; GO:0005783 endoplasmic reticulum; GO:0005789 endoplasmic reticulum membrane; GO:0012505 endomembrane system; GO:0016020 membrane; GO:0031090 organelle membrane; GO:0031984 organelle subcompartment; GO:0042175 nuclear outer membrane-endoplasmic reticulum membrane network; GO:0043226 organelle; GO:0043227 membrane-bounded organelle; G…	GO:0003824 catalytic activity; GO:0004497 monooxygenase activity; GO:0005488 binding; GO:0008391 arachidonic acid monooxygenase activity; GO:0008392 arachidonic acid epoxygenase activity; GO:0008395 steroid hydroxylase activity; GO:0016491 oxidoreductase activity; GO:0016705 oxidoreductase activity, acting on paired donors, with incorporation or reduction of molecular oxygen; GO:0020037 heme bind…	PF00067	Cytochrome P450	Q	KOG0156	Cytochrome P450 CYP2 subfamily
D4A0W2	Lysozyme f1 OS=Rattus norvegicus OX=10116 GN=RGD1306474 PE=3 SV=1	RGD1306474	7.917	0.0105188	Up	16.98	0.383		0.326	0.769		0.381	0.33		0.331	3.162		2.071	0.392		1.788	extracellular	K13915	LYZ; lysozyme C [EC:3.2.1.17]	rno04970 Salivary secretion				PF00062	C-type lysozyme/alpha-lactalbumin family
Q4KLZ0	Vanin 1 OS=Rattus norvegicus OX=10116 GN=Vnn1 PE=1 SV=1	Vnn1	2.315	9.90042e-05	Up	57.013	1.355	1.464	1.124	1.07	1.091	1.221	0.576	0.573	0.625	1.284	1.329	1.494	0.676	0.546	0.556	peroxisome	K08069	VNN; pantetheine hydrolase [EC:3.5.1.92]	rno00770 Pantothenate and CoA biosynthesis	GO:0001775 cell activation; GO:0002252 immune effector process; GO:0002263 cell activation involved in immune response; GO:0002274 myeloid leukocyte activation; GO:0002275 myeloid cell activation involved in immune response; GO:0002283 neutrophil activation involved in immune response; GO:0002366 leukocyte activation involved in immune response; GO:0002376 immune system process; GO:0002443 leukoc…	GO:0000323 lytic vacuole; GO:0005576 extracellular region; GO:0005622 intracellular; GO:0005623 cell; GO:0005737 cytoplasm; GO:0005764 lysosome; GO:0005765 lysosomal membrane; GO:0005766 primary lysosome; GO:0005773 vacuole; GO:0005774 vacuolar membrane; GO:0005886 plasma membrane; GO:0012505 endomembrane system; GO:0012506 vesicle membrane; GO:0016020 membrane; GO:0016021 integral component of m…	GO:0003824 catalytic activity; GO:0005488 binding; GO:0005543 phospholipid binding; GO:0008289 lipid binding; GO:0016787 hydrolase activity; GO:0016810 hydrolase activity, acting on carbon-nitrogen (but not peptide) bonds; GO:0016811 hydrolase activity, acting on carbon-nitrogen (but not peptide) bonds, in linear amides; GO:0017159 pantetheine hydrolase activity; GO:0034235 GPI anchor binding; GO…			E	KOG0806	Carbon-nitrogen hydrolase
G3V729	Bone marrow proteoglycan OS=Rattus norvegicus OX=10116 GN=Prg2 PE=1 SV=1	Prg2	0.655	0.00553088	Down	25.161	1.221	1.385	1.07	1	0.745	0.838	1.097	1.127	1.359	0.842	0.758	0.748	0.766	1.035	0.885	extracellular	K10786	PRG2; bone marrow proteoglycan	rno05310 Asthma	GO:0001775 cell activation; GO:0001817 regulation of cytokine production; GO:0001818 negative regulation of cytokine production; GO:0001819 positive regulation of cytokine production; GO:0002215 defense response to nematode; GO:0002252 immune effector process; GO:0002263 cell activation involved in immune response; GO:0002274 myeloid leukocyte activation; GO:0002275 myeloid cell activation involv…	GO:0005576 extracellular region; GO:0005622 intracellular; GO:0005623 cell; GO:0005737 cytoplasm; GO:0012505 endomembrane system; GO:0030133 transport vesicle; GO:0030141 secretory granule; GO:0031410 cytoplasmic vesicle; GO:0031974 membrane-enclosed lumen; GO:0031982 vesicle; GO:0043226 organelle; GO:0043227 membrane-bounded organelle; GO:0043229 intracellular organelle; GO:0043233 organelle lum…	GO:0005488 binding; GO:0005539 glycosaminoglycan binding; GO:0008201 heparin binding; GO:0030246 carbohydrate binding; GO:0043167 ion binding; GO:0043168 anion binding; GO:0097367 carbohydrate derivative binding; GO:1901681 sulfur compound binding;	PF00059	Lectin C-type domain	TV	KOG4297	C-type lectin
Q3MHS3	Aldo-keto reductase family 1, member C1 OS=Rattus norvegicus OX=10116 GN=Akr1c1 PE=1 SV=1	Akr1c1	0.49	0.035493	Down	37.003	0.793	0.645	1.158	1.007	0.787	0.976	1.481	1.377	0.861	0.667	0.714	0.442	1.054	1.405	1.576	cytoplasm	K00212	AKR1C1; 20alpha/3alpha-hydroxysteroid dehydrogenase / dihydrodiol dehydrogenase [EC:1.1.1.149 1.1.1.357 1.3.1.20]	rno00140 Steroid hormone biosynthesis; rno00980 Metabolism of xenobiotics by cytochrome P450; rno05208 Chemical carcinogenesis - reactive oxygen species	GO:0000003 reproduction; GO:0000302 response to reactive oxygen species; GO:0001101 response to acid chemical; GO:0001516 prostaglandin biosynthetic process; GO:0001523 retinoid metabolic process; GO:0001676 long-chain fatty acid metabolic process; GO:0003006 developmental process involved in reproduction; GO:0003008 system process; GO:0003014 renal system process; GO:0006066 alcohol metabolic pr…	GO:0005622 intracellular; GO:0005623 cell; GO:0005634 nucleus; GO:0005737 cytoplasm; GO:0005829 cytosol; GO:0043226 organelle; GO:0043227 membrane-bounded organelle; GO:0043229 intracellular organelle; GO:0043231 intracellular membrane-bounded organelle;	GO:0001758 retinal dehydrogenase activity; GO:0003824 catalytic activity; GO:0004032 alditol:NADP+ 1-oxidoreductase activity; GO:0004033 aldo-keto reductase (NADP) activity; GO:0004303 estradiol 17-beta-dehydrogenase activity; GO:0004497 monooxygenase activity; GO:0004745 retinol dehydrogenase activity; GO:0005215 transporter activity; GO:0005319 lipid transporter activity; GO:0005342 organic aci…	PF00248	Aldo/keto reductase family	S	KOG1577	Aldo/keto reductase family proteins
A0A0G2K7Z3	Acyl-coenzyme A thioesterase 1 OS=Rattus norvegicus OX=10116 GN=Acot1 PE=1 SV=1	Acot1	1.433	0.0208687	Up	37.771	1.329	1.154	1.202	1.085	1.11	1.345	0.805	0.814	0.686	0.936	1.208	1.158	0.86	0.789	0.652	cytoplasm				GO:0000038 very long-chain fatty acid metabolic process; GO:0001666 response to hypoxia; GO:0001676 long-chain fatty acid metabolic process; GO:0006082 organic acid metabolic process; GO:0006139 nucleobase-containing compound metabolic process; GO:0006163 purine nucleotide metabolic process; GO:0006605 protein targeting; GO:0006625 protein targeting to peroxisome; GO:0006629 lipid metabolic proce…	GO:0005622 intracellular; GO:0005623 cell; GO:0005737 cytoplasm; GO:0005739 mitochondrion; GO:0005759 mitochondrial matrix; GO:0005777 peroxisome; GO:0005782 peroxisomal matrix; GO:0005829 cytosol; GO:0031907 microbody lumen; GO:0031974 membrane-enclosed lumen; GO:0042579 microbody; GO:0043226 organelle; GO:0043227 membrane-bounded organelle; GO:0043229 intracellular organelle; GO:0043231 intrace…	GO:0003824 catalytic activity; GO:0005102 signaling receptor binding; GO:0005488 binding; GO:0005515 protein binding; GO:0016289 CoA hydrolase activity; GO:0016290 palmitoyl-CoA hydrolase activity; GO:0016787 hydrolase activity; GO:0016788 hydrolase activity, acting on ester bonds; GO:0016790 thiolester hydrolase activity; GO:0047617 acyl-CoA hydrolase activity;	PF08840	BAAT / Acyl-CoA thioester hydrolase C terminal
M0RBK4	Ig-like domain-containing protein OS=Rattus norvegicus OX=10116 PE=1 SV=2	--	1.398	0.0321414	Up	11.51	0.89	0.862	1.092	0.855	1.166	1.134	0.919	0.866	0.889	1.436	1.28	1.023	0.93	0.851	0.894	extracellular							PF07686	Immunoglobulin V-set domain
D3ZK14	Tenascin N OS=Rattus norvegicus OX=10116 GN=Tnn PE=3 SV=2	Tnn	1.326	0.029095	Up	173.25	0.991		0.814	0.978		1.025	0.925		0.954	1.188		1.304	0.939		0.897	endoplasmic reticulum	K06252	TN; tenascin	rno04151 PI3K-Akt signaling pathway; rno04512 ECM-receptor interaction; rno05206 MicroRNAs in cancer; rno04510 Focal adhesion; rno05165 Human papillomavirus infection	GO:0000902 cell morphogenesis; GO:0000904 cell morphogenesis involved in differentiation; GO:0001503 ossification; GO:0001649 osteoblast differentiation; GO:0001764 neuron migration; GO:0002076 osteoblast development; GO:0006928 movement of cell or subcellular component; GO:0007155 cell adhesion; GO:0007160 cell-matrix adhesion; GO:0007275 multicellular organism development; GO:0007399 nervous sy…	GO:0005576 extracellular region; GO:0005623 cell; GO:0009986 cell surface; GO:0030424 axon; GO:0030425 dendrite; GO:0031012 extracellular matrix; GO:0036477 somatodendritic compartment; GO:0042995 cell projection; GO:0043005 neuron projection; GO:0043025 neuronal cell body; GO:0043195 terminal bouton; GO:0043679 axon terminus; GO:0044297 cell body; GO:0044302 dentate gyrus mossy fiber; GO:0044306…	GO:0005102 signaling receptor binding; GO:0005178 integrin binding; GO:0005488 binding; GO:0005515 protein binding; GO:0042802 identical protein binding; GO:0044877 protein-containing complex binding; GO:0050839 cell adhesion molecule binding;	PF00041; PF00147	Fibronectin type III domain; Fibrinogen beta and gamma chains, C-terminal globular domain	T	KOG2579	Ficolin and related extracellular proteins
Q6AXY8	Dehydrogenase/reductase (SDR family) member 1 OS=Rattus norvegicus OX=10116 GN=Dhrs1 PE=1 SV=1	Dhrs1	1.647	0.00368632	Up	34.015	1.267	1.44	1.161	1.195	1.028	0.972	0.668	0.643	0.839	1.188	1.17	1.184	0.654	0.749	0.842	extracellular	K11163				GO:0005622 intracellular; GO:0005623 cell; GO:0005737 cytoplasm; GO:0005783 endoplasmic reticulum; GO:0012505 endomembrane system; GO:0043226 organelle; GO:0043227 membrane-bounded organelle; GO:0043229 intracellular organelle; GO:0043231 intracellular membrane-bounded organelle;		PF00106	short chain dehydrogenase	Q	KOG0725	Reductases with broad range of substrate specificities
Q32Q55	Carboxylic ester hydrolase OS=Rattus norvegicus OX=10116 GN=Ces2h PE=1 SV=1	Ces2h	1.326	0.00515771	Up	62.41	1.117	1.086	1.148	1.094	1.028	1.15	0.806	0.851	0.869	1.103	1.211	1.036	0.858	0.8	0.838	extracellular	K03927	CES2; carboxylesterase 2 [EC:3.1.1.1 3.1.1.84 3.1.1.56]	rno00983 Drug metabolism - other enzymes	GO:0006082 organic acid metabolic process; GO:0006629 lipid metabolic process; GO:0006631 fatty acid metabolic process; GO:0006690 icosanoid metabolic process; GO:0006692 prostanoid metabolic process; GO:0006693 prostaglandin metabolic process; GO:0006805 xenobiotic metabolic process; GO:0008152 metabolic process; GO:0009056 catabolic process; GO:0009410 response to xenobiotic stimulus; GO:000998…	GO:0005622 intracellular; GO:0005623 cell; GO:0005737 cytoplasm; GO:0005783 endoplasmic reticulum; GO:0005788 endoplasmic reticulum lumen; GO:0012505 endomembrane system; GO:0031974 membrane-enclosed lumen; GO:0043226 organelle; GO:0043227 membrane-bounded organelle; GO:0043229 intracellular organelle; GO:0043231 intracellular membrane-bounded organelle; GO:0043233 organelle lumen; GO:0070013 int…	GO:0003824 catalytic activity; GO:0016787 hydrolase activity; GO:0016788 hydrolase activity, acting on ester bonds; GO:0052689 carboxylic ester hydrolase activity;	PF00135	Carboxylesterase family	I	KOG1516	Carboxylesterase and related proteins
O88754	Epsilon 3 globin OS=Rattus norvegicus OX=10116 GN=Hbg1 PE=2 SV=1	Hbg1	1.928	0.0373121	Up	16.54	1.885	1.164		0.613	0.978		0.485	0.631		1.09	1.062		1.029	1.189		cytoplasm	K13825			GO:0000122 negative regulation of transcription by RNA polymerase II; GO:0006355 regulation of transcription, DNA-templated; GO:0006357 regulation of transcription by RNA polymerase II; GO:0006810 transport; GO:0006950 response to stress; GO:0007596 blood coagulation; GO:0007599 hemostasis; GO:0009611 response to wounding; GO:0009889 regulation of biosynthetic process; GO:0009890 negative regulat…	GO:0005622 intracellular; GO:0005623 cell; GO:0005737 cytoplasm; GO:0005829 cytosol; GO:0005833 hemoglobin complex; GO:0032991 protein-containing complex;	GO:0005344 oxygen carrier activity; GO:0005488 binding; GO:0005515 protein binding; GO:0020037 heme binding; GO:0030492 hemoglobin binding; GO:0031721 hemoglobin alpha binding; GO:0046906 tetrapyrrole binding; GO:0048037 cofactor binding; GO:0097159 organic cyclic compound binding; GO:0140104 molecular carrier activity; GO:1901363 heterocyclic compound binding;	PF00042	Globin	C	KOG3378	Globins and related hemoproteins
G3V8J2	Cytochrome P450 family 8 subfamily B member 1 OS=Rattus norvegicus OX=10116 GN=Cyp8b1 PE=1 SV=1	Cyp8b1	1.39	0.00641431	Up	57.725	1.123	1.021	0.982	0.988	1.003	1.057	0.804	0.805	0.754	1.146	1.168	0.971	0.894	1.023	1.265	endoplasmic reticulum	K07431	CYP8B1; sterol 12-alpha-hydroxylase [EC:1.14.14.139]	rno01100 Metabolic pathways; rno03320 PPAR signaling pathway; rno00120 Primary bile acid biosynthesis	GO:0006082 organic acid metabolic process; GO:0006629 lipid metabolic process; GO:0006694 steroid biosynthetic process; GO:0006699 bile acid biosynthetic process; GO:0008152 metabolic process; GO:0008202 steroid metabolic process; GO:0008206 bile acid metabolic process; GO:0008610 lipid biosynthetic process; GO:0009058 biosynthetic process; GO:0009987 cellular process; GO:0016053 organic acid bio…	GO:0005622 intracellular; GO:0005623 cell; GO:0005737 cytoplasm; GO:0005783 endoplasmic reticulum; GO:0005789 endoplasmic reticulum membrane; GO:0012505 endomembrane system; GO:0016020 membrane; GO:0031090 organelle membrane; GO:0031984 organelle subcompartment; GO:0042175 nuclear outer membrane-endoplasmic reticulum membrane network; GO:0043226 organelle; GO:0043227 membrane-bounded organelle; G…	GO:0003824 catalytic activity; GO:0004497 monooxygenase activity; GO:0005488 binding; GO:0008144 drug binding; GO:0008395 steroid hydroxylase activity; GO:0008397 sterol 12-alpha-hydroxylase activity; GO:0016491 oxidoreductase activity; GO:0016705 oxidoreductase activity, acting on paired donors, with incorporation or reduction of molecular oxygen; GO:0016709 oxidoreductase activity, acting on pa…	PF00067	Cytochrome P450	Q	KOG0684	Cytochrome P450
B2RZ30	Sirt4 protein OS=Rattus norvegicus OX=10116 GN=Sirt4 PE=2 SV=1	Sirt4	1.425	0.0128625	Up	32.165	1.186	1.06	0.941	1.127	0.876	1.221	0.791	0.999	0.775	1.173	1.218	1.263	0.725	0.915	0.816	mitochondria				GO:0000820 regulation of glutamine family amino acid metabolic process; GO:0002791 regulation of peptide secretion; GO:0002792 negative regulation of peptide secretion; GO:0006082 organic acid metabolic process; GO:0006325 chromatin organization; GO:0006342 chromatin silencing; GO:0006355 regulation of transcription, DNA-templated; GO:0006464 cellular protein modification process; GO:0006471 prot…	GO:0005622 intracellular; GO:0005623 cell; GO:0005737 cytoplasm; GO:0005739 mitochondrion; GO:0005740 mitochondrial envelope; GO:0005743 mitochondrial inner membrane; GO:0005759 mitochondrial matrix; GO:0016020 membrane; GO:0019866 organelle inner membrane; GO:0031090 organelle membrane; GO:0031966 mitochondrial membrane; GO:0031967 organelle envelope; GO:0031974 membrane-enclosed lumen; GO:00319…	GO:0003824 catalytic activity; GO:0003950 NAD+ ADP-ribosyltransferase activity; GO:0016740 transferase activity; GO:0016757 transferase activity, transferring glycosyl groups; GO:0016763 transferase activity, transferring pentosyl groups; GO:0016787 hydrolase activity; GO:0016810 hydrolase activity, acting on carbon-nitrogen (but not peptide) bonds; GO:0016811 hydrolase activity, acting on carbon…			BK	KOG2683	Sirtuin 4 and related class II sirtuins (SIR2 family)
G3V734	2,4-dienoyl CoA reductase 1, mitochondrial, isoform CRA_a OS=Rattus norvegicus OX=10116 GN=Decr1 PE=1 SV=1	Decr1	1.446	0.000171703	Up	36.132	1.195	1.172	1.136	1.111	1.19	1.231	0.812	0.781	0.76	1.092	1.164	1.147	0.82	0.723	0.722	mitochondria	K13236			GO:0006082 organic acid metabolic process; GO:0006629 lipid metabolic process; GO:0006631 fatty acid metabolic process; GO:0006635 fatty acid beta-oxidation; GO:0008152 metabolic process; GO:0009056 catabolic process; GO:0009062 fatty acid catabolic process; GO:0009987 cellular process; GO:0016042 lipid catabolic process; GO:0016043 cellular component organization; GO:0016054 organic acid catabol…	GO:0005622 intracellular; GO:0005623 cell; GO:0005634 nucleus; GO:0005654 nucleoplasm; GO:0005737 cytoplasm; GO:0005739 mitochondrion; GO:0005759 mitochondrial matrix; GO:0005829 cytosol; GO:0031974 membrane-enclosed lumen; GO:0031981 nuclear lumen; GO:0043226 organelle; GO:0043227 membrane-bounded organelle; GO:0043229 intracellular organelle; GO:0043231 intracellular membrane-bounded organelle;…	GO:0000166 nucleotide binding; GO:0003824 catalytic activity; GO:0005488 binding; GO:0008670 2,4-dienoyl-CoA reductase (NADPH) activity; GO:0016491 oxidoreductase activity; GO:0016627 oxidoreductase activity, acting on the CH-CH group of donors; GO:0016628 oxidoreductase activity, acting on the CH-CH group of donors, NAD or NADP as acceptor; GO:0016651 oxidoreductase activity, acting on NAD(P)H; …	PF13561	Enoyl-(Acyl carrier protein) reductase	Q	KOG0725	Reductases with broad range of substrate specificities
Q5M949	Nipsnap homolog 3A (C. elegans) OS=Rattus norvegicus OX=10116 GN=Nipsnap3b PE=1 SV=1	Nipsnap3b	1.48	0.00597473	Up	28.34	0.85	0.877	1.08	1.051	1.222	1.065	0.913	0.749	0.718	1.158	1.17	1.194	1.011	0.994	0.967	mitochondria					GO:0005622 intracellular; GO:0005623 cell; GO:0005737 cytoplasm; GO:0005739 mitochondrion; GO:0005829 cytosol; GO:0043226 organelle; GO:0043227 membrane-bounded organelle; GO:0043229 intracellular organelle; GO:0043231 intracellular membrane-bounded organelle;		PF07978	NIPSNAP	S	KOG2883	NIPSNAP1 protein
Q6MGA6	Proteasome subunit beta OS=Rattus norvegicus OX=10116 GN=Psmb9 PE=1 SV=1	Psmb9	0.725	0.00869133	Down	23.343	0.905	1.128	1.122	0.938	0.61	0.976	1.225	1.151	1.071	0.853	0.747	0.899	1.087	1.323	0.95	cytoplasm,nucleus	K02741	PSMB9; 20S proteasome subunit beta 9 [EC:3.4.25.1]	rno03050 Proteasome	GO:0001889 liver development; GO:0002376 immune system process; GO:0002520 immune system development; GO:0003008 system process; GO:0003012 muscle system process; GO:0006464 cellular protein modification process; GO:0006508 proteolysis; GO:0006807 nitrogen compound metabolic process; GO:0007275 multicellular organism development; GO:0008152 metabolic process; GO:0009605 response to external stimu…	GO:0000502 proteasome complex; GO:0005622 intracellular; GO:0005623 cell; GO:0005634 nucleus; GO:0005654 nucleoplasm; GO:0005737 cytoplasm; GO:0005829 cytosol; GO:0005839 proteasome core complex; GO:0019774 proteasome core complex, beta-subunit complex; GO:0031974 membrane-enclosed lumen; GO:0031981 nuclear lumen; GO:0032991 protein-containing complex; GO:0043226 organelle; GO:0043227 membrane-bo…	GO:0005488 binding; GO:0044877 protein-containing complex binding; GO:0070628 proteasome binding;	PF00227	Proteasome subunit	O	KOG0174	20S proteasome, regulatory subunit beta type PSMB6/PSMB9/PRE3
D3Z899	Mitoguardin 2 OS=Rattus norvegicus OX=10116 GN=Miga2 PE=1 SV=1	Miga2	1.359	0.0152525	Up	61.392	1.026	1.348	1.239	0.894	0.769	0.91	0.952	0.916	0.882	1.318	1.343	1.076	0.825	0.772	0.912	plasma membrane				GO:0001501 skeletal system development; GO:0006996 organelle organization; GO:0007005 mitochondrion organization; GO:0007275 multicellular organism development; GO:0008053 mitochondrial fusion; GO:0009987 cellular process; GO:0016043 cellular component organization; GO:0032501 multicellular organismal process; GO:0032502 developmental process; GO:0048284 organelle fusion; GO:0048513 animal organ …	GO:0005623 cell; GO:0005886 plasma membrane; GO:0005887 integral component of plasma membrane; GO:0016020 membrane; GO:0016021 integral component of membrane; GO:0031224 intrinsic component of membrane; GO:0031226 intrinsic component of plasma membrane; GO:0071944 cell periphery;	GO:0005488 binding; GO:0005515 protein binding; GO:0042802 identical protein binding; GO:0042803 protein homodimerization activity; GO:0046982 protein heterodimerization activity; GO:0046983 protein dimerization activity;			S	KOG3831	Uncharacterized conserved protein
B2RYC9	Glucosylceramidase OS=Rattus norvegicus OX=10116 GN=Gba PE=1 SV=1	Gba	1.322	0.00119977	Up	57.491	1.01	1.025	1.078	1.034	1.163	1.095	0.919	0.861	0.853	1.112	1.158	1.211	0.835	0.855	0.813	mitochondria	K01201	GBA; glucosylceramidase [EC:3.2.1.45]	rno04142 Lysosome; rno01100 Metabolic pathways; rno00600 Sphingolipid metabolism; rno00511 Other glycan degradation	GO:0001817 regulation of cytokine production; GO:0001818 negative regulation of cytokine production; GO:0001932 regulation of protein phosphorylation; GO:0001933 negative regulation of protein phosphorylation; GO:0006066 alcohol metabolic process; GO:0006469 negative regulation of protein kinase activity; GO:0006629 lipid metabolic process; GO:0006643 membrane lipid metabolic process; GO:0006664 …	GO:0000323 lytic vacuole; GO:0005576 extracellular region; GO:0005615 extracellular space; GO:0005622 intracellular; GO:0005623 cell; GO:0005737 cytoplasm; GO:0005764 lysosome; GO:0005765 lysosomal membrane; GO:0005773 vacuole; GO:0005774 vacuolar membrane; GO:0005775 vacuolar lumen; GO:0016020 membrane; GO:0019898 extrinsic component of membrane; GO:0031090 organelle membrane; GO:0031974 membran…	GO:0003824 catalytic activity; GO:0004348 glucosylceramidase activity; GO:0004553 hydrolase activity, hydrolyzing O-glycosyl compounds; GO:0005102 signaling receptor binding; GO:0005124 scavenger receptor binding; GO:0005488 binding; GO:0005515 protein binding; GO:0016787 hydrolase activity; GO:0016798 hydrolase activity, acting on glycosyl bonds;	PF02055	O-Glycosyl hydrolase family 30	G	KOG2566	Beta-glucocerebrosidase
A0A0G2JSK9	Betaine--homocysteine S-methyltransferase 1 OS=Rattus norvegicus OX=10116 GN=Bhmt PE=1 SV=1	Bhmt	0.474	0.00138651	Down	44.993	0.579	0.754	0.854	0.815	0.668	0.752	1.336	1.354	1.366	0.526	0.711	0.687	1.814	1.457	1.324	cytoplasm	K00544	BHMT; betaine-homocysteine S-methyltransferase [EC:2.1.1.5]	rno01100 Metabolic pathways; rno00270 Cysteine and methionine metabolism; rno00260 Glycine, serine and threonine metabolism	GO:0000096 sulfur amino acid metabolic process; GO:0000097 sulfur amino acid biosynthetic process; GO:0001505 regulation of neurotransmitter levels; GO:0006082 organic acid metabolic process; GO:0006464 cellular protein modification process; GO:0006479 protein methylation; GO:0006520 cellular amino acid metabolic process; GO:0006521 regulation of cellular amino acid metabolic process; GO:0006555 …	GO:0005576 extracellular region; GO:0005615 extracellular space; GO:0005622 intracellular; GO:0005623 cell; GO:0005737 cytoplasm; GO:0005829 cytosol; GO:0031982 vesicle; GO:0032991 protein-containing complex; GO:0043226 organelle; GO:0043227 membrane-bounded organelle; GO:0043230 extracellular organelle; GO:0070062 extracellular exosome; GO:1903561 extracellular vesicle;	GO:0003824 catalytic activity; GO:0005488 binding; GO:0008168 methyltransferase activity; GO:0008172 S-methyltransferase activity; GO:0008270 zinc ion binding; GO:0016740 transferase activity; GO:0016741 transferase activity, transferring one-carbon groups; GO:0043167 ion binding; GO:0043169 cation binding; GO:0044877 protein-containing complex binding; GO:0046872 metal ion binding; GO:0046914 tr…			E	KOG1579	Homocysteine S-methyltransferase
D3ZIQ1	Acyl-CoA thioesterase 4 OS=Rattus norvegicus OX=10116 GN=Acot4 PE=1 SV=1	Acot4	1.358	0.00174935	Up	46.355	1.226	1.084	1.09	0.978	1.214	1.258	0.844	0.811	0.738	1.062	1.104	1.083	0.84	0.872	0.761	cytoplasm	K01068	ACOT1_2_4; acyl-coenzyme A thioesterase 1/2/4 [EC:3.1.2.2]	rno01100 Metabolic pathways; rno00062 Fatty acid elongation; rno01040 Biosynthesis of unsaturated fatty acids; rno04913 Ovarian steroidogenesis	GO:0000038 very long-chain fatty acid metabolic process; GO:0001676 long-chain fatty acid metabolic process; GO:0006082 organic acid metabolic process; GO:0006104 succinyl-CoA metabolic process; GO:0006139 nucleobase-containing compound metabolic process; GO:0006163 purine nucleotide metabolic process; GO:0006605 protein targeting; GO:0006625 protein targeting to peroxisome; GO:0006629 lipid meta…	GO:0005622 intracellular; GO:0005623 cell; GO:0005737 cytoplasm; GO:0005777 peroxisome; GO:0005782 peroxisomal matrix; GO:0005829 cytosol; GO:0031907 microbody lumen; GO:0031974 membrane-enclosed lumen; GO:0042579 microbody; GO:0043226 organelle; GO:0043227 membrane-bounded organelle; GO:0043229 intracellular organelle; GO:0043231 intracellular membrane-bounded organelle; GO:0043233 organelle lum…	GO:0003824 catalytic activity; GO:0004778 succinyl-CoA hydrolase activity; GO:0005102 signaling receptor binding; GO:0005488 binding; GO:0005515 protein binding; GO:0016289 CoA hydrolase activity; GO:0016787 hydrolase activity; GO:0016788 hydrolase activity, acting on ester bonds; GO:0016790 thiolester hydrolase activity; GO:0047617 acyl-CoA hydrolase activity;	PF08840	BAAT / Acyl-CoA thioester hydrolase C terminal
M0RA64	ATP-binding cassette subfamily B member 5 OS=Rattus norvegicus OX=10116 GN=Abcb5 PE=4 SV=2	Abcb5	1.32	0.00393779	Up	45.164	1.108	0.891	0.961	1.087	1.234	1.018	0.855	0.843	0.95	1.134	1.23	1.132	0.822	0.824	0.949	plasma membrane				GO:0001654 eye development; GO:0006810 transport; GO:0006855 drug transmembrane transport; GO:0007275 multicellular organism development; GO:0007423 sensory organ development; GO:0015893 drug transport; GO:0032501 multicellular organismal process; GO:0032502 developmental process; GO:0042221 response to chemical; GO:0042391 regulation of membrane potential; GO:0042493 response to drug; GO:0042908…	GO:0005623 cell; GO:0005886 plasma membrane; GO:0005887 integral component of plasma membrane; GO:0016020 membrane; GO:0016021 integral component of membrane; GO:0031224 intrinsic component of membrane; GO:0031226 intrinsic component of plasma membrane; GO:0071944 cell periphery;	GO:0003824 catalytic activity; GO:0005215 transporter activity; GO:0008559 ATPase-coupled xenobiotic transmembrane transporter activity; GO:0015399 primary active transmembrane transporter activity; GO:0015562 efflux transmembrane transporter activity; GO:0016462 pyrophosphatase activity; GO:0016787 hydrolase activity; GO:0016817 hydrolase activity, acting on acid anhydrides; GO:0016818 hydrolase…	PF00005	ABC transporter	Q	KOG0055	Multidrug/pheromone exporter, ABC superfamily
M0R594	Serine protease inhibitor Kazal-type 3-like OS=Rattus norvegicus OX=10116 GN=LOC100911558 PE=4 SV=1	LOC100911558	1.762	0.0263268	Up	6.9481	0.839	0.941	0.663	0.962	0.917	0.66	0.691	0.866	0.705	1.489	0.978	1.518	1.068	1.277	1.411	extracellular				GO:0000003 reproduction; GO:0001932 regulation of protein phosphorylation; GO:0001933 negative regulation of protein phosphorylation; GO:0002791 regulation of peptide secretion; GO:0002793 positive regulation of peptide secretion; GO:0003006 developmental process involved in reproduction; GO:0006873 cellular ion homeostasis; GO:0006874 cellular calcium ion homeostasis; GO:0006875 cellular metal i…	GO:0001669 acrosomal vesicle; GO:0005576 extracellular region; GO:0005615 extracellular space; GO:0005622 intracellular; GO:0005623 cell; GO:0005737 cytoplasm; GO:0012505 endomembrane system; GO:0030141 secretory granule; GO:0031410 cytoplasmic vesicle; GO:0031982 vesicle; GO:0043226 organelle; GO:0043227 membrane-bounded organelle; GO:0043229 intracellular organelle; GO:0097708 intracellular ves…	GO:0004857 enzyme inhibitor activity; GO:0004866 endopeptidase inhibitor activity; GO:0004867 serine-type endopeptidase inhibitor activity; GO:0030234 enzyme regulator activity; GO:0030414 peptidase inhibitor activity; GO:0061134 peptidase regulator activity; GO:0061135 endopeptidase regulator activity; GO:0098772 molecular function regulator;	PF00050	Kazal-type serine protease inhibitor domain	S	KOG3649	FOG: Kazal-type serine protease inhibitor domain
A0A140TAF1	Mitochondrial 2-oxodicarboxylate carrier OS=Rattus norvegicus OX=10116 GN=Slc25a21 PE=1 SV=1	Slc25a21	0.766	0.0320598	Down	31.188	0.865	0.654	0.956	1.218	1.106	0.937	1.123	1.021	0.892	0.816	0.704	0.806	0.967	1.358	1.44	cytoplasm				GO:0006082 organic acid metabolic process; GO:0006520 cellular amino acid metabolic process; GO:0006553 lysine metabolic process; GO:0006554 lysine catabolic process; GO:0006807 nitrogen compound metabolic process; GO:0006810 transport; GO:0006811 ion transport; GO:0006820 anion transport; GO:0006835 dicarboxylic acid transport; GO:0006839 mitochondrial transport; GO:0008152 metabolic process; GO…	GO:0005622 intracellular; GO:0005623 cell; GO:0005737 cytoplasm; GO:0005739 mitochondrion; GO:0005740 mitochondrial envelope; GO:0005743 mitochondrial inner membrane; GO:0016020 membrane; GO:0016021 integral component of membrane; GO:0019866 organelle inner membrane; GO:0031090 organelle membrane; GO:0031224 intrinsic component of membrane; GO:0031966 mitochondrial membrane; GO:0031967 organelle …	GO:0005215 transporter activity; GO:0005310 dicarboxylic acid transmembrane transporter activity; GO:0005342 organic acid transmembrane transporter activity; GO:0008509 anion transmembrane transporter activity; GO:0008514 organic anion transmembrane transporter activity; GO:0015075 ion transmembrane transporter activity; GO:0015139 alpha-ketoglutarate transmembrane transporter activity; GO:001531…			C	KOG0754	Mitochondrial oxodicarboxylate carrier protein
G3V7Q6	Proteasome subunit beta OS=Rattus norvegicus OX=10116 GN=Psmb5 PE=1 SV=1	Psmb5	1.552	0.00182293	Up	28.559	1.256	1.097	0.797	1.098	1.395	1.192	0.744	0.754	0.733	1.054	1.122	1.286	0.8	0.697	0.908	cytoplasm,nucleus	K02737	PSMB5; 20S proteasome subunit beta 5 [EC:3.4.25.1]	rno05020 Prion disease; rno05010 Alzheimer disease; rno05012 Parkinson disease; rno05017 Spinocerebellar ataxia; rno05014 Amyotrophic lateral sclerosis; rno05022 Pathways of neurodegeneration - multiple diseases; rno05016 Huntington disease; rno03050 Proteasome	GO:0006464 cellular protein modification process; GO:0006508 proteolysis; GO:0006511 ubiquitin-dependent protein catabolic process; GO:0006807 nitrogen compound metabolic process; GO:0006950 response to stress; GO:0006979 response to oxidative stress; GO:0008152 metabolic process; GO:0009056 catabolic process; GO:0009057 macromolecule catabolic process; GO:0009987 cellular process; GO:0010498 pro…	GO:0000502 proteasome complex; GO:0005622 intracellular; GO:0005623 cell; GO:0005634 nucleus; GO:0005654 nucleoplasm; GO:0005737 cytoplasm; GO:0005813 centrosome; GO:0005815 microtubule organizing center; GO:0005829 cytosol; GO:0005839 proteasome core complex; GO:0005856 cytoskeleton; GO:0015630 microtubule cytoskeleton; GO:0019774 proteasome core complex, beta-subunit complex; GO:0031974 membran…	GO:0003824 catalytic activity; GO:0008233 peptidase activity; GO:0016787 hydrolase activity; GO:0140096 catalytic activity, acting on a protein;	PF00227	Proteasome subunit	O	KOG0175	20S proteasome, regulatory subunit beta type PSMB5/PSMB8/PRE2
D4A147	UDP-glucuronosyltransferase OS=Rattus norvegicus OX=10116 GN=Ugt2a3 PE=1 SV=3	Ugt2a3	0.591	0.007114	Down	60.71	0.727	0.951	0.717	0.842	0.784	0.753	1.559	1.181	1.283	0.802	0.872	0.705	0.99	1.227	1.569	plasma membrane	K00699	UGT; glucuronosyltransferase [EC:2.4.1.17]	rno01240 Biosynthesis of cofactors; rno01100 Metabolic pathways; rno00140 Steroid hormone biosynthesis; rno05204 Chemical carcinogenesis - DNA adducts; rno00980 Metabolism of xenobiotics by cytochrome P450; rno00860 Porphyrin and chlorophyll metabolism; rno00982 Drug metabolism - cytochrome P450; rno00983 Drug metabolism - other enzymes; rno04976 Bile secretion; rno00053 Ascorbate and aldarate me…	GO:0005975 carbohydrate metabolic process; GO:0005996 monosaccharide metabolic process; GO:0006063 uronic acid metabolic process; GO:0006082 organic acid metabolic process; GO:0008152 metabolic process; GO:0009987 cellular process; GO:0019585 glucuronate metabolic process; GO:0019752 carboxylic acid metabolic process; GO:0032787 monocarboxylic acid metabolic process; GO:0043436 oxoacid metabolic …	GO:0005622 intracellular; GO:0005623 cell; GO:0043226 organelle; GO:0043227 membrane-bounded organelle; GO:0043229 intracellular organelle; GO:0043231 intracellular membrane-bounded organelle;	GO:0003824 catalytic activity; GO:0008194 UDP-glycosyltransferase activity; GO:0015020 glucuronosyltransferase activity; GO:0016740 transferase activity; GO:0016757 transferase activity, transferring glycosyl groups; GO:0016758 transferase activity, transferring hexosyl groups;			CG	KOG1192	UDP-glucuronosyl and UDP-glucosyl transferase
A0A0H2UHM3	Haptoglobin OS=Rattus norvegicus OX=10116 GN=Hp PE=1 SV=1	Hp	0.764	0.0414456	Down	38.432	0.898	0.957	1.074	0.812	1.374	1.199	1.182	1.19	1.106	1.023	0.748	0.886	1.114	0.734	0.758	extracellular	K16142			GO:0000003 reproduction; GO:0000302 response to reactive oxygen species; GO:0001101 response to acid chemical; GO:0001666 response to hypoxia; GO:0001775 cell activation; GO:0001889 liver development; GO:0002237 response to molecule of bacterial origin; GO:0002252 immune effector process; GO:0002263 cell activation involved in immune response; GO:0002274 myeloid leukocyte activation; GO:0002275 m…	GO:0005576 extracellular region; GO:0005615 extracellular space; GO:0005622 intracellular; GO:0005623 cell; GO:0005737 cytoplasm; GO:0005783 endoplasmic reticulum; GO:0005794 Golgi apparatus; GO:0012505 endomembrane system; GO:0030139 endocytic vesicle; GO:0030141 secretory granule; GO:0031410 cytoplasmic vesicle; GO:0031838 haptoglobin-hemoglobin complex; GO:0031974 membrane-enclosed lumen; GO:0…	GO:0005488 binding; GO:0005515 protein binding; GO:0030492 hemoglobin binding; GO:0042802 identical protein binding; GO:0042803 protein homodimerization activity; GO:0046983 protein dimerization activity;	PF00089	Trypsin	E	KOG3627	Trypsin
A0A0G2KBB5	Suppression of tumorigenicity 7 OS=Rattus norvegicus OX=10116 GN=ST7 PE=3 SV=1	ST7	0.766	0.0310978	Down	58.376	1.106	1.26	0.803	1.084	0.934	1.069	1.297	1.002	1.16	0.93	0.88	0.839	0.531	0.978	1.152	plasma membrane									S	KOG3807	Predicted membrane protein ST7 (tumor suppressor in humans)
A0A0G2K5K4	Unspecific monooxygenase OS=Rattus norvegicus OX=10116 GN=Cyp3a62 PE=1 SV=1	Cyp3a62	1.465	0.000115498	Up	55.046	1.034	1.244	1.184	1.156	1.156	1.003	0.787	0.76	0.799	1.099	1.171	1.168	0.927	0.715	0.82	cytoplasm	K07424	CYP3A; cytochrome P450 family 3 subfamily A [EC:1.14.14.1]	rno01100 Metabolic pathways; rno00140 Steroid hormone biosynthesis; rno05207 Chemical carcinogenesis - receptor activation; rno00591 Linoleic acid metabolism; rno05204 Chemical carcinogenesis - DNA adducts; rno00830 Retinol metabolism	GO:0001676 long-chain fatty acid metabolic process; GO:0002933 lipid hydroxylation; GO:0006066 alcohol metabolic process; GO:0006082 organic acid metabolic process; GO:0006629 lipid metabolic process; GO:0006631 fatty acid metabolic process; GO:0006633 fatty acid biosynthetic process; GO:0006694 steroid biosynthetic process; GO:0006706 steroid catabolic process; GO:0006720 isoprenoid metabolic pr…	GO:0005622 intracellular; GO:0005623 cell; GO:0005737 cytoplasm; GO:0005783 endoplasmic reticulum; GO:0005789 endoplasmic reticulum membrane; GO:0012505 endomembrane system; GO:0016020 membrane; GO:0031090 organelle membrane; GO:0031984 organelle subcompartment; GO:0042175 nuclear outer membrane-endoplasmic reticulum membrane network; GO:0043226 organelle; GO:0043227 membrane-bounded organelle; G…	GO:0003824 catalytic activity; GO:0004497 monooxygenase activity; GO:0005488 binding; GO:0005496 steroid binding; GO:0005506 iron ion binding; GO:0005515 protein binding; GO:0008144 drug binding; GO:0008289 lipid binding; GO:0008390 testosterone 16-alpha-hydroxylase activity; GO:0008395 steroid hydroxylase activity; GO:0016491 oxidoreductase activity; GO:0016705 oxidoreductase activity, acting on…	PF00067	Cytochrome P450	Q	KOG0158	Cytochrome P450 CYP3/CYP5/CYP6/CYP9 subfamilies
D3ZHD1	Annexin OS=Rattus norvegicus OX=10116 GN=Anxa13 PE=1 SV=1	Anxa13	1.364	0.0267662	Up	36.128	0.964		1.015	1.14		0.968	0.887		0.889	1.274		1.149	0.725		0.988	cytoplasm	K17099			GO:0009987 cellular process; GO:0030154 cell differentiation; GO:0032502 developmental process; GO:0032879 regulation of localization; GO:0032880 regulation of protein localization; GO:0042996 regulation of Golgi to plasma membrane protein transport; GO:0042997 negative regulation of Golgi to plasma membrane protein transport; GO:0042998 positive regulation of Golgi to plasma membrane protein tra…	GO:0005622 intracellular; GO:0005623 cell; GO:0005634 nucleus; GO:0005654 nucleoplasm; GO:0005737 cytoplasm; GO:0005886 plasma membrane; GO:0012505 endomembrane system; GO:0016020 membrane; GO:0016323 basolateral plasma membrane; GO:0016324 apical plasma membrane; GO:0030133 transport vesicle; GO:0031410 cytoplasmic vesicle; GO:0031974 membrane-enclosed lumen; GO:0031981 nuclear lumen; GO:0031982…	GO:0001786 phosphatidylserine binding; GO:0005488 binding; GO:0005543 phospholipid binding; GO:0008289 lipid binding; GO:0043167 ion binding; GO:0043168 anion binding; GO:0072341 modified amino acid binding; GO:1901611 phosphatidylglycerol binding;			U	KOG0819	Annexin
F1MA59	Collagen type IV alpha 1 chain OS=Rattus norvegicus OX=10116 GN=Col4a1 PE=1 SV=1	Col4a1	1.315	0.0148153	Up	160.61	0.99		0.95	1.13		1.019	0.84		0.88	1.103		1.158	0.951		1.002	extracellular	K06237	COL4A; collagen type IV alpha	rno05200 Pathways in cancer; rno04512 ECM-receptor interaction; rno05222 Small cell lung cancer; rno04933 AGE-RAGE signaling pathway in diabetic complications; rno04510 Focal adhesion; rno04974 Protein digestion and absorption; rno05146 Amoebiasis; rno04926 Relaxin signaling pathway; rno04151 PI3K-Akt signaling pathway; rno05165 Human papillomavirus infection	GO:0001101 response to acid chemical; GO:0001525 angiogenesis; GO:0001568 blood vessel development; GO:0001569 branching involved in blood vessel morphogenesis; GO:0001654 eye development; GO:0001655 urogenital system development; GO:0001763 morphogenesis of a branching structure; GO:0001944 vasculature development; GO:0002009 morphogenesis of an epithelium; GO:0007154 cell communication; GO:0007…	GO:0005576 extracellular region; GO:0005581 collagen trimer; GO:0005587 collagen type IV trimer; GO:0005604 basement membrane; GO:0005622 intracellular; GO:0005623 cell; GO:0005737 cytoplasm; GO:0005783 endoplasmic reticulum; GO:0005788 endoplasmic reticulum lumen; GO:0012505 endomembrane system; GO:0031012 extracellular matrix; GO:0031974 membrane-enclosed lumen; GO:0032991 protein-containing co…	GO:0005198 structural molecule activity; GO:0005201 extracellular matrix structural constituent; GO:0005488 binding; GO:0005515 protein binding; GO:0019838 growth factor binding; GO:0030023 extracellular matrix constituent conferring elasticity; GO:0048407 platelet-derived growth factor binding; GO:0097493 structural molecule activity conferring elasticity;	PF01413	C-terminal tandem repeated domain in type 4 procollagen	W	KOG3544	Collagens (type IV and type XIII), and related proteins
O70597	Peroxisomal membrane protein 11A OS=Rattus norvegicus OX=10116 GN=Pex11a PE=1 SV=1	Pex11a	1.404	0.0236595	Up	27.922	1.168	1.174	1.098	1.046	1.098	1.402	0.822	0.873	0.635	1.074	1.108	1.09	0.91	0.814	0.811	mitochondria	K13351	PEX11A; peroxin-11A	rno04146 Peroxisome	GO:0006996 organelle organization; GO:0007031 peroxisome organization; GO:0007154 cell communication; GO:0007165 signal transduction; GO:0009987 cellular process; GO:0016043 cellular component organization; GO:0016557 peroxisome membrane biogenesis; GO:0016559 peroxisome fission; GO:0019216 regulation of lipid metabolic process; GO:0019222 regulation of metabolic process; GO:0023052 signaling; GO…	GO:0005622 intracellular; GO:0005623 cell; GO:0005737 cytoplasm; GO:0005777 peroxisome; GO:0005778 peroxisomal membrane; GO:0005779 integral component of peroxisomal membrane; GO:0016020 membrane; GO:0016021 integral component of membrane; GO:0031090 organelle membrane; GO:0031224 intrinsic component of membrane; GO:0031231 intrinsic component of peroxisomal membrane; GO:0031300 intrinsic compone…	GO:0005488 binding; GO:0005515 protein binding; GO:0042802 identical protein binding; GO:0042803 protein homodimerization activity; GO:0046983 protein dimerization activity;			U	KOG4186	Peroxisomal biogenesis protein (peroxin)
Q8R5M5	2-amino-3-carboxymuconate-6-semialdehyde decarboxylase OS=Rattus norvegicus OX=10116 GN=Acmsd PE=1 SV=1	Acmsd	0.733	0.0461398	Down	38.091	0.888	0.596	0.736	0.915	0.853	0.875	1.363	0.985	1.032	0.83	0.785	0.864	0.999	1.761	1.468	cytoplasm	K03392	ACMSD; aminocarboxymuconate-semialdehyde decarboxylase [EC:4.1.1.45]	rno01100 Metabolic pathways; rno00380 Tryptophan metabolism	GO:0006082 organic acid metabolic process; GO:0006140 regulation of nucleotide metabolic process; GO:0006520 cellular amino acid metabolic process; GO:0006521 regulation of cellular amino acid metabolic process; GO:0006568 tryptophan metabolic process; GO:0006569 tryptophan catabolic process; GO:0006576 cellular biogenic amine metabolic process; GO:0006586 indolalkylamine metabolic process; GO:00…	GO:0005622 intracellular; GO:0005623 cell; GO:0005737 cytoplasm; GO:0005829 cytosol;	GO:0001760 aminocarboxymuconate-semialdehyde decarboxylase activity; GO:0003824 catalytic activity; GO:0005488 binding; GO:0008270 zinc ion binding; GO:0016829 lyase activity; GO:0016830 carbon-carbon lyase activity; GO:0016831 carboxy-lyase activity; GO:0043167 ion binding; GO:0043169 cation binding; GO:0046872 metal ion binding; GO:0046914 transition metal ion binding;	PF04909	Amidohydrolase	S	KOG4245	Predicted metal-dependent hydrolase of the TIM-barrel fold
P13221	Aspartate aminotransferase, cytoplasmic OS=Rattus norvegicus OX=10116 GN=Got1 PE=1 SV=3	Got1	0.672	0.000501623	Down	46.428	0.802	0.6	0.692	1.245	0.787	0.849	1.101	1.21	1.148	0.748	0.759	0.817	1.024	1.499	1.541	cytoplasm	K14454	GOT1; aspartate aminotransferase, cytoplasmic [EC:2.6.1.1]	rno00220 Arginine biosynthesis; rno01100 Metabolic pathways; rno00350 Tyrosine metabolism; rno00270 Cysteine and methionine metabolism; rno01210 2-Oxocarboxylic acid metabolism; rno01230 Biosynthesis of amino acids; rno00330 Arginine and proline metabolism; rno00400 Phenylalanine, tyrosine and tryptophan biosynthesis; rno00250 Alanine, aspartate and glutamate metabolism; rno01200 Carbon metabolis…	GO:0003254 regulation of membrane depolarization; GO:0005975 carbohydrate metabolic process; GO:0005996 monosaccharide metabolic process; GO:0006006 glucose metabolic process; GO:0006066 alcohol metabolic process; GO:0006071 glycerol metabolic process; GO:0006082 organic acid metabolic process; GO:0006094 gluconeogenesis; GO:0006103 2-oxoglutarate metabolic process; GO:0006106 fumarate metabolic …	GO:0000323 lytic vacuole; GO:0005622 intracellular; GO:0005623 cell; GO:0005634 nucleus; GO:0005654 nucleoplasm; GO:0005737 cytoplasm; GO:0005764 lysosome; GO:0005773 vacuole; GO:0005829 cytosol; GO:0030424 axon; GO:0031974 membrane-enclosed lumen; GO:0031981 nuclear lumen; GO:0042995 cell projection; GO:0043005 neuron projection; GO:0043226 organelle; GO:0043227 membrane-bounded organelle; GO:00…	GO:0003824 catalytic activity; GO:0004069 L-aspartate:2-oxoglutarate aminotransferase activity; GO:0004609 phosphatidylserine decarboxylase activity; GO:0005488 binding; GO:0008483 transaminase activity; GO:0016740 transferase activity; GO:0016769 transferase activity, transferring nitrogenous groups; GO:0016829 lyase activity; GO:0016830 carbon-carbon lyase activity; GO:0016831 carboxy-lyase act…	PF00155	Aminotransferase class I and II	E	KOG1412	Aspartate aminotransferase/Glutamic oxaloacetic transaminase AAT2/GOT1
P05182	Cytochrome P450 2E1 OS=Rattus norvegicus OX=10116 GN=Cyp2e1 PE=1 SV=4	Cyp2e1	1.402	0.0252757	Up	56.626	1.055	0.913	1.385	1.199	1.25	1.077	0.859	0.85	0.77	1.104	1.361	1.01	0.728	0.66	0.835	endoplasmic reticulum	K07415	CYP2E1; cytochrome P450 family 2 subfamily E1 [EC:1.14.14.-]	rno01100 Metabolic pathways; rno00140 Steroid hormone biosynthesis; rno05204 Chemical carcinogenesis - DNA adducts; rno00980 Metabolism of xenobiotics by cytochrome P450; rno00982 Drug metabolism - cytochrome P450; rno00983 Drug metabolism - other enzymes; rno04932 Non-alcoholic fatty liver disease; rno00591 Linoleic acid metabolism; rno05208 Chemical carcinogenesis - reactive oxygen species; rno…	GO:0000302 response to reactive oxygen species; GO:0001101 response to acid chemical; GO:0001676 long-chain fatty acid metabolic process; GO:0006082 organic acid metabolic process; GO:0006629 lipid metabolic process; GO:0006631 fatty acid metabolic process; GO:0006633 fatty acid biosynthetic process; GO:0006638 neutral lipid metabolic process; GO:0006639 acylglycerol metabolic process; GO:0006641…	GO:0000139 Golgi membrane; GO:0005622 intracellular; GO:0005623 cell; GO:0005737 cytoplasm; GO:0005739 mitochondrion; GO:0005783 endoplasmic reticulum; GO:0005789 endoplasmic reticulum membrane; GO:0005794 Golgi apparatus; GO:0012505 endomembrane system; GO:0016020 membrane; GO:0031090 organelle membrane; GO:0031224 intrinsic component of membrane; GO:0031227 intrinsic component of endoplasmic re…	GO:0000166 nucleotide binding; GO:0003824 catalytic activity; GO:0004497 monooxygenase activity; GO:0005488 binding; GO:0005515 protein binding; GO:0008144 drug binding; GO:0008391 arachidonic acid monooxygenase activity; GO:0008392 arachidonic acid epoxygenase activity; GO:0008395 steroid hydroxylase activity; GO:0010181 FMN binding; GO:0016491 oxidoreductase activity; GO:0016705 oxidoreductase …	PF00067	Cytochrome P450	Q	KOG0156	Cytochrome P450 CYP2 subfamily
P19225	Cytochrome P450 2C70 OS=Rattus norvegicus OX=10116 GN=Cyp2c70 PE=2 SV=1	Cyp2c70	1.379	0.00294285	Up	56.156	1.099	1.33	1.031	1.124	1.069	0.909	0.837	0.853	0.938	1.195	1.142	1.288	0.72	0.684	0.812	endoplasmic reticulum	K07413	CYP2C; cytochrome P450 family 2 subfamily C [EC:1.14.14.1]	rno01100 Metabolic pathways; rno00140 Steroid hormone biosynthesis; rno05204 Chemical carcinogenesis - DNA adducts; rno04750 Inflammatory mediator regulation of TRP channels; rno00590 Arachidonic acid metabolism; rno00591 Linoleic acid metabolism; rno04726 Serotonergic synapse; rno00830 Retinol metabolism	GO:0001676 long-chain fatty acid metabolic process; GO:0006082 organic acid metabolic process; GO:0006629 lipid metabolic process; GO:0006631 fatty acid metabolic process; GO:0006690 icosanoid metabolic process; GO:0008152 metabolic process; GO:0009987 cellular process; GO:0019369 arachidonic acid metabolic process; GO:0019373 epoxygenase P450 pathway; GO:0019752 carboxylic acid metabolic process…	GO:0005622 intracellular; GO:0005623 cell; GO:0005737 cytoplasm; GO:0005783 endoplasmic reticulum; GO:0005789 endoplasmic reticulum membrane; GO:0012505 endomembrane system; GO:0016020 membrane; GO:0031090 organelle membrane; GO:0031984 organelle subcompartment; GO:0042175 nuclear outer membrane-endoplasmic reticulum membrane network; GO:0043226 organelle; GO:0043227 membrane-bounded organelle; G…	GO:0003824 catalytic activity; GO:0004497 monooxygenase activity; GO:0008391 arachidonic acid monooxygenase activity; GO:0008392 arachidonic acid epoxygenase activity; GO:0008395 steroid hydroxylase activity; GO:0016491 oxidoreductase activity; GO:0016705 oxidoreductase activity, acting on paired donors, with incorporation or reduction of molecular oxygen;	PF00067	Cytochrome P450	Q	KOG0156	Cytochrome P450 CYP2 subfamily
O88989	Malate dehydrogenase, cytoplasmic OS=Rattus norvegicus OX=10116 GN=Mdh1 PE=1 SV=3	Mdh1	0.763	0.00789217	Down	36.483	0.852	0.868	0.928	0.965	0.845	0.874	1.082	1.2	1.129	0.947	0.842	0.812	1.192	1.189	1.268	cytoplasm	K00025	MDH1; malate dehydrogenase [EC:1.1.1.37]	rno00630 Glyoxylate and dicarboxylate metabolism; rno01100 Metabolic pathways; rno00620 Pyruvate metabolism; rno00270 Cysteine and methionine metabolism; rno04964 Proximal tubule bicarbonate reclamation; rno00020 Citrate cycle (TCA cycle); rno01200 Carbon metabolism	GO:0005975 carbohydrate metabolic process; GO:0005996 monosaccharide metabolic process; GO:0006006 glucose metabolic process; GO:0006082 organic acid metabolic process; GO:0006091 generation of precursor metabolites and energy; GO:0006094 gluconeogenesis; GO:0006099 tricarboxylic acid cycle; GO:0006101 citrate metabolic process; GO:0006107 oxaloacetate metabolic process; GO:0006108 malate metabol…	GO:0005622 intracellular; GO:0005623 cell; GO:0005737 cytoplasm; GO:0005739 mitochondrion; GO:0005829 cytosol; GO:0043209 myelin sheath; GO:0043226 organelle; GO:0043227 membrane-bounded organelle; GO:0043229 intracellular organelle; GO:0043231 intracellular membrane-bounded organelle;	GO:0000166 nucleotide binding; GO:0003824 catalytic activity; GO:0004470 malic enzyme activity; GO:0005488 binding; GO:0016491 oxidoreductase activity; GO:0016614 oxidoreductase activity, acting on CH-OH group of donors; GO:0016615 malate dehydrogenase activity; GO:0016616 oxidoreductase activity, acting on the CH-OH group of donors, NAD or NADP as acceptor; GO:0030060 L-malate dehydrogenase acti…	PF02866	lactate/malate dehydrogenase, alpha/beta C-terminal domain	C	KOG1496	Malate dehydrogenase
P12785	Fatty acid synthase OS=Rattus norvegicus OX=10116 GN=Fasn PE=1 SV=3	Fasn	0.531	0.00366118	Down	272.65	0.52	0.625	0.575	0.493	0.521	0.593	1.202	1.087	1.486	0.704	0.691	0.609	2.168	1.938	1.724	cytoplasm,nucleus	K00665	FASN; fatty acid synthase, animal type [EC:2.3.1.85]	rno04910 Insulin signaling pathway; rno01100 Metabolic pathways; rno04152 AMPK signaling pathway; rno01212 Fatty acid metabolism; rno00061 Fatty acid biosynthesis	GO:0001885 endothelial cell development; GO:0002064 epithelial cell development; GO:0002376 immune system process; GO:0002520 immune system development; GO:0002521 leukocyte differentiation; GO:0002573 myeloid leukocyte differentiation; GO:0003158 endothelium development; GO:0006082 organic acid metabolic process; GO:0006084 acetyl-CoA metabolic process; GO:0006139 nucleobase-containing compound …	GO:0005622 intracellular; GO:0005623 cell; GO:0005737 cytoplasm; GO:0005794 Golgi apparatus; GO:0005829 cytosol; GO:0005886 plasma membrane; GO:0012505 endomembrane system; GO:0016020 membrane; GO:0042587 glycogen granule; GO:0043226 organelle; GO:0043227 membrane-bounded organelle; GO:0043229 intracellular organelle; GO:0043231 intracellular membrane-bounded organelle; GO:0071944 cell periphery;	GO:0000166 nucleotide binding; GO:0003824 catalytic activity; GO:0004312 fatty acid synthase activity; GO:0005488 binding; GO:0005515 protein binding; GO:0008144 drug binding; GO:0016740 transferase activity; GO:0016746 transferase activity, transferring acyl groups; GO:0016747 transferase activity, transferring acyl groups other than amino-acyl groups; GO:0036094 small molecule binding; GO:00428…	PF00109; PF02801; PF00698; PF08242; PF00550; PF00975	Beta-ketoacyl synthase, N-terminal domain; Beta-ketoacyl synthase, C-terminal domain; Acyl transferase domain; Methyltransferase domain; Phosphopantetheine attachment site; Thioesterase domain	I	KOG1202	Animal-type fatty acid synthase and related proteins
P04799	Cytochrome P450 1A2 OS=Rattus norvegicus OX=10116 GN=Cyp1a2 PE=1 SV=2	Cyp1a2	1.323	0.00127626	Up	58.259	1.153	0.867	0.998	1.358	1.5	1.436	0.771	0.814	0.825	1.062	1.114	1.012	0.625	0.648	0.764	endoplasmic reticulum	K07409	CYP1A2; cytochrome P450 family 1 subfamily A2 [EC:1.14.14.1]	rno01100 Metabolic pathways; rno00232 Caffeine metabolism; rno00140 Steroid hormone biosynthesis; rno05204 Chemical carcinogenesis - DNA adducts; rno00980 Metabolism of xenobiotics by cytochrome P450; rno00380 Tryptophan metabolism; rno00982 Drug metabolism - cytochrome P450; rno05207 Chemical carcinogenesis - receptor activation; rno00591 Linoleic acid metabolism; rno05208 Chemical carcinogenesi…	GO:0002237 response to molecule of bacterial origin; GO:0006082 organic acid metabolic process; GO:0006091 generation of precursor metabolites and energy; GO:0006629 lipid metabolic process; GO:0006706 steroid catabolic process; GO:0006720 isoprenoid metabolic process; GO:0006721 terpenoid metabolic process; GO:0006725 cellular aromatic compound metabolic process; GO:0006778 porphyrin-containing …	GO:0005622 intracellular; GO:0005623 cell; GO:0043226 organelle; GO:0043227 membrane-bounded organelle; GO:0043229 intracellular organelle; GO:0043231 intracellular membrane-bounded organelle;	GO:0003824 catalytic activity; GO:0004497 monooxygenase activity; GO:0005488 binding; GO:0005515 protein binding; GO:0016491 oxidoreductase activity; GO:0016705 oxidoreductase activity, acting on paired donors, with incorporation or reduction of molecular oxygen; GO:0016712 oxidoreductase activity, acting on paired donors, with incorporation or reduction of molecular oxygen, reduced flavin or fla…	PF00067	Cytochrome P450	Q	KOG0156	Cytochrome P450 CYP2 subfamily
P09034	Argininosuccinate synthase OS=Rattus norvegicus OX=10116 GN=Ass1 PE=1 SV=1	Ass1	0.686	0.000739565	Down	46.496	0.863	0.749	0.755	0.969	0.784	0.897	1.149	1.15	1.038	0.731	0.787	0.77	1.273	1.439	1.51	cytoplasm	K01940	argG; argininosuccinate synthase [EC:6.3.4.5]	rno00220 Arginine biosynthesis; rno01100 Metabolic pathways; rno00250 Alanine, aspartate and glutamate metabolism; rno05418 Fluid shear stress and atherosclerosis; rno01230 Biosynthesis of amino acids	GO:0000050 urea cycle; GO:0000052 citrulline metabolic process; GO:0000053 argininosuccinate metabolic process; GO:0001101 response to acid chemical; GO:0001505 regulation of neurotransmitter levels; GO:0001655 urogenital system development; GO:0001822 kidney development; GO:0001889 liver development; GO:0002237 response to molecule of bacterial origin; GO:0002376 immune system process; GO:000252…	GO:0000323 lytic vacuole; GO:0005622 intracellular; GO:0005623 cell; GO:0005634 nucleus; GO:0005737 cytoplasm; GO:0005739 mitochondrion; GO:0005740 mitochondrial envelope; GO:0005741 mitochondrial outer membrane; GO:0005764 lysosome; GO:0005773 vacuole; GO:0005783 endoplasmic reticulum; GO:0005829 cytosol; GO:0012505 endomembrane system; GO:0016020 membrane; GO:0019867 outer membrane; GO:0031090 …	GO:0003824 catalytic activity; GO:0004055 argininosuccinate synthase activity; GO:0005488 binding; GO:0005515 protein binding; GO:0015643 toxic substance binding; GO:0016597 amino acid binding; GO:0016874 ligase activity; GO:0016879 ligase activity, forming carbon-nitrogen bonds; GO:0031406 carboxylic acid binding; GO:0036094 small molecule binding; GO:0042802 identical protein binding; GO:004316…			E	KOG1706	Argininosuccinate synthase
P04694	Tyrosine aminotransferase OS=Rattus norvegicus OX=10116 GN=Tat PE=1 SV=1	Tat	0.723	0.00853816	Down	50.635	0.995	0.951	0.899	1.096	0.915	1.123	1.086	1.119	1.259	0.864	0.755	0.887	0.974	1.2	0.859	cytoskeleton	K00815	TAT; tyrosine aminotransferase [EC:2.6.1.5]	rno01100 Metabolic pathways; rno00400 Phenylalanine, tyrosine and tryptophan biosynthesis; rno00130 Ubiquinone and other terpenoid-quinone biosynthesis; rno00350 Tyrosine metabolism; rno00270 Cysteine and methionine metabolism; rno00360 Phenylalanine metabolism	GO:0005975 carbohydrate metabolic process; GO:0005996 monosaccharide metabolic process; GO:0006006 glucose metabolic process; GO:0006082 organic acid metabolic process; GO:0006094 gluconeogenesis; GO:0006103 2-oxoglutarate metabolic process; GO:0006520 cellular amino acid metabolic process; GO:0006536 glutamate metabolic process; GO:0006558 L-phenylalanine metabolic process; GO:0006559 L-phenylal…	GO:0005622 intracellular; GO:0005623 cell; GO:0005737 cytoplasm; GO:0005739 mitochondrion; GO:0005829 cytosol; GO:0043226 organelle; GO:0043227 membrane-bounded organelle; GO:0043229 intracellular organelle; GO:0043231 intracellular membrane-bounded organelle;	GO:0003824 catalytic activity; GO:0004838 L-tyrosine:2-oxoglutarate aminotransferase activity; GO:0005488 binding; GO:0008483 transaminase activity; GO:0016597 amino acid binding; GO:0016740 transferase activity; GO:0016769 transferase activity, transferring nitrogenous groups; GO:0031406 carboxylic acid binding; GO:0036094 small molecule binding; GO:0043167 ion binding; GO:0043168 anion binding;…	PF00155	Aminotransferase class I and II	E	KOG0259	Tyrosine aminotransferase
Q6MG55	Phosphatidylserine lipase ABHD16A OS=Rattus norvegicus OX=10116 GN=Abhd16a PE=2 SV=1	Abhd16a	1.305	2.99761e-05	Up	63.037	1.15	1.034	1.015	1.043	1.146	1.058	0.854	0.843	0.864	1.108	1.098	1.137	0.842	0.89	0.898	nucleus				GO:0006082 organic acid metabolic process; GO:0006629 lipid metabolic process; GO:0006631 fatty acid metabolic process; GO:0006638 neutral lipid metabolic process; GO:0006639 acylglycerol metabolic process; GO:0006690 icosanoid metabolic process; GO:0006692 prostanoid metabolic process; GO:0006693 prostaglandin metabolic process; GO:0008152 metabolic process; GO:0009056 catabolic process; GO:0009…		GO:0003824 catalytic activity; GO:0016298 lipase activity; GO:0016787 hydrolase activity; GO:0016788 hydrolase activity, acting on ester bonds; GO:0047372 acylglycerol lipase activity; GO:0052689 carboxylic ester hydrolase activity;	PF00561	alpha/beta hydrolase fold	S	KOG1553	Predicted alpha/beta hydrolase BAT5
O70631	Acylcarnitine hydrolase OS=Rattus norvegicus OX=10116 GN=Ces2c PE=1 SV=2	Ces2c	1.454	0.0425242	Up	62.17	0.959	0.912	1.054	1.206	1.328	1.124	0.924	0.674	0.867	1.128	1.399	1.058	0.718	0.62	0.81	extracellular	K03927	CES2; carboxylesterase 2 [EC:3.1.1.1 3.1.1.84 3.1.1.56]	rno00983 Drug metabolism - other enzymes	GO:0006082 organic acid metabolic process; GO:0006629 lipid metabolic process; GO:0006631 fatty acid metabolic process; GO:0006690 icosanoid metabolic process; GO:0006692 prostanoid metabolic process; GO:0006693 prostaglandin metabolic process; GO:0006805 xenobiotic metabolic process; GO:0008152 metabolic process; GO:0009056 catabolic process; GO:0009410 response to xenobiotic stimulus; GO:000998…	GO:0005622 intracellular; GO:0005623 cell; GO:0005737 cytoplasm; GO:0005783 endoplasmic reticulum; GO:0005788 endoplasmic reticulum lumen; GO:0012505 endomembrane system; GO:0031974 membrane-enclosed lumen; GO:0043226 organelle; GO:0043227 membrane-bounded organelle; GO:0043229 intracellular organelle; GO:0043231 intracellular membrane-bounded organelle; GO:0043233 organelle lumen; GO:0070013 int…	GO:0003824 catalytic activity; GO:0016787 hydrolase activity; GO:0016788 hydrolase activity, acting on ester bonds; GO:0047619 acylcarnitine hydrolase activity; GO:0052689 carboxylic ester hydrolase activity;	PF00135	Carboxylesterase family	I	KOG1516	Carboxylesterase and related proteins
Q32Q86	Cryptochrome-1 OS=Rattus norvegicus OX=10116 GN=Cry1 PE=1 SV=1	Cry1	0.716	0.00102073	Down	66.23	0.919	1.047	0.995	0.806	0.992	0.791	1.225	1.108	1.216	0.883	0.821	0.838	1.199	1.036	1.175	cytoplasm	K02295	CRY; cryptochrome	rno04710 Circadian rhythm	GO:0000122 negative regulation of transcription by RNA polymerase II; GO:0005975 carbohydrate metabolic process; GO:0005996 monosaccharide metabolic process; GO:0006006 glucose metabolic process; GO:0006094 gluconeogenesis; GO:0006355 regulation of transcription, DNA-templated; GO:0006357 regulation of transcription by RNA polymerase II; GO:0006464 cellular protein modification process; GO:000646…	GO:0005622 intracellular; GO:0005623 cell; GO:0005634 nucleus; GO:0005654 nucleoplasm; GO:0005737 cytoplasm; GO:0005739 mitochondrion; GO:0005829 cytosol; GO:0031974 membrane-enclosed lumen; GO:0031981 nuclear lumen; GO:0043226 organelle; GO:0043227 membrane-bounded organelle; GO:0043229 intracellular organelle; GO:0043231 intracellular membrane-bounded organelle; GO:0043233 organelle lumen; GO:0…	GO:0000976 transcription regulatory region sequence-specific DNA binding; GO:0000977 RNA polymerase II transcription regulatory region sequence-specific DNA binding; GO:0000978 RNA polymerase II cis-regulatory region sequence-specific DNA binding; GO:0000987 cis-regulatory region sequence-specific DNA binding; GO:0001067 regulatory region nucleic acid binding; GO:0003676 nucleic acid binding; GO:…	PF00875; PF03441	DNA photolyase; FAD binding domain of DNA photolyase	K	KOG0133	Deoxyribodipyrimidine photolyase/cryptochrome
P05183	Cytochrome P450 3A2 OS=Rattus norvegicus OX=10116 GN=Cyp3a2 PE=1 SV=2	Cyp3a2	2.112	0.00989436	Up	57.731	1.178	1.14	1.254	1.164	1.313	1.032	0.502	0.738	0.833	1.55	1.552	1.277	0.548	0.392	0.59	endoplasmic reticulum	K07424	CYP3A; cytochrome P450 family 3 subfamily A [EC:1.14.14.1]	rno01100 Metabolic pathways; rno00140 Steroid hormone biosynthesis; rno05207 Chemical carcinogenesis - receptor activation; rno00591 Linoleic acid metabolism; rno05204 Chemical carcinogenesis - DNA adducts; rno00830 Retinol metabolism	GO:0001676 long-chain fatty acid metabolic process; GO:0002933 lipid hydroxylation; GO:0006066 alcohol metabolic process; GO:0006082 organic acid metabolic process; GO:0006629 lipid metabolic process; GO:0006631 fatty acid metabolic process; GO:0006633 fatty acid biosynthetic process; GO:0006694 steroid biosynthetic process; GO:0006706 steroid catabolic process; GO:0006720 isoprenoid metabolic pr…	GO:0005622 intracellular; GO:0005623 cell; GO:0005737 cytoplasm; GO:0005783 endoplasmic reticulum; GO:0005789 endoplasmic reticulum membrane; GO:0012505 endomembrane system; GO:0016020 membrane; GO:0031090 organelle membrane; GO:0031984 organelle subcompartment; GO:0042175 nuclear outer membrane-endoplasmic reticulum membrane network; GO:0043226 organelle; GO:0043227 membrane-bounded organelle; G…	GO:0003824 catalytic activity; GO:0004497 monooxygenase activity; GO:0005488 binding; GO:0005496 steroid binding; GO:0005506 iron ion binding; GO:0005515 protein binding; GO:0008144 drug binding; GO:0008289 lipid binding; GO:0008390 testosterone 16-alpha-hydroxylase activity; GO:0008395 steroid hydroxylase activity; GO:0016491 oxidoreductase activity; GO:0016705 oxidoreductase activity, acting on…	PF00067	Cytochrome P450	Q	KOG0158	Cytochrome P450 CYP3/CYP5/CYP6/CYP9 subfamilies
Q6AYS8	Estradiol 17-beta-dehydrogenase 11 OS=Rattus norvegicus OX=10116 GN=Hsd17b11 PE=2 SV=1	Hsd17b11	1.421	0.000496494	Up	32.937	1.518	1.668	1.353	1.055	1.128	1.27	0.714	0.734	0.685	1.007	1.06	0.964	0.657	0.588	0.748	extracellular				GO:0006629 lipid metabolic process; GO:0006706 steroid catabolic process; GO:0006710 androgen catabolic process; GO:0008152 metabolic process; GO:0008202 steroid metabolic process; GO:0008209 androgen metabolic process; GO:0009056 catabolic process; GO:0009987 cellular process; GO:0010817 regulation of hormone levels; GO:0016042 lipid catabolic process; GO:0034754 cellular hormone metabolic proce…	GO:0005622 intracellular; GO:0005623 cell; GO:0005737 cytoplasm; GO:0005811 lipid droplet; GO:0043226 organelle; GO:0043228 non-membrane-bounded organelle; GO:0043229 intracellular organelle; GO:0043232 intracellular non-membrane-bounded organelle;	GO:0003824 catalytic activity; GO:0016229 steroid dehydrogenase activity; GO:0016491 oxidoreductase activity;	PF00106	short chain dehydrogenase	Q	KOG1201	Hydroxysteroid 17-beta dehydrogenase 11
Q499N5	Medium-chain acyl-CoA ligase ACSF2, mitochondrial OS=Rattus norvegicus OX=10116 GN=Acsf2 PE=2 SV=1	Acsf2	0.384	0.0127379	Down	67.886	0.588	0.532	0.681	0.505	0.465	0.72	1.991	1.102	1.424	0.538	0.46	0.738	1.351	2.207	1.44	mitochondria	K23617			GO:0006139 nucleobase-containing compound metabolic process; GO:0006163 purine nucleotide metabolic process; GO:0006637 acyl-CoA metabolic process; GO:0006725 cellular aromatic compound metabolic process; GO:0006732 coenzyme metabolic process; GO:0006753 nucleoside phosphate metabolic process; GO:0006790 sulfur compound metabolic process; GO:0006793 phosphorus metabolic process; GO:0006796 phosph…	GO:0005622 intracellular; GO:0005623 cell; GO:0005737 cytoplasm; GO:0005739 mitochondrion; GO:0005759 mitochondrial matrix; GO:0031974 membrane-enclosed lumen; GO:0043226 organelle; GO:0043227 membrane-bounded organelle; GO:0043229 intracellular organelle; GO:0043231 intracellular membrane-bounded organelle; GO:0043233 organelle lumen; GO:0070013 intracellular organelle lumen;	GO:0003824 catalytic activity; GO:0003996 acyl-CoA ligase activity; GO:0016405 CoA-ligase activity; GO:0016874 ligase activity; GO:0016877 ligase activity, forming carbon-sulfur bonds; GO:0016878 acid-thiol ligase activity;	PF13193	Domain of unknown function (DUF4009)	I	KOG1177	Long chain fatty acid acyl-CoA ligase
P15149	Cytochrome P450 2A2 OS=Rattus norvegicus OX=10116 GN=Cyp2a2 PE=1 SV=1	Cyp2a2	1.326	0.0458872	Up	56.345	1.084	1.147	1.192	1.199	1.135	1.047	0.69	0.859	0.89	1.028	1.208	0.997	1.004	0.787	0.924	endoplasmic reticulum	K07411	CYP2A; cytochrome P450 family 2 subfamily A [EC:1.14.14.1]	rno01100 Metabolic pathways; rno00830 Retinol metabolism	GO:0001676 long-chain fatty acid metabolic process; GO:0006082 organic acid metabolic process; GO:0006629 lipid metabolic process; GO:0006631 fatty acid metabolic process; GO:0006690 icosanoid metabolic process; GO:0006725 cellular aromatic compound metabolic process; GO:0008152 metabolic process; GO:0009698 phenylpropanoid metabolic process; GO:0009804 coumarin metabolic process; GO:0009987 cell…	GO:0005622 intracellular; GO:0005623 cell; GO:0005737 cytoplasm; GO:0005783 endoplasmic reticulum; GO:0005789 endoplasmic reticulum membrane; GO:0012505 endomembrane system; GO:0016020 membrane; GO:0031090 organelle membrane; GO:0031984 organelle subcompartment; GO:0042175 nuclear outer membrane-endoplasmic reticulum membrane network; GO:0043226 organelle; GO:0043227 membrane-bounded organelle; G…	GO:0003824 catalytic activity; GO:0004497 monooxygenase activity; GO:0008391 arachidonic acid monooxygenase activity; GO:0008392 arachidonic acid epoxygenase activity; GO:0008395 steroid hydroxylase activity; GO:0016491 oxidoreductase activity; GO:0016705 oxidoreductase activity, acting on paired donors, with incorporation or reduction of molecular oxygen;	PF00067	Cytochrome P450	Q	KOG0156	Cytochrome P450 CYP2 subfamily
P08516	Cytochrome P450 4A10 OS=Rattus norvegicus OX=10116 GN=Cyp4a10 PE=1 SV=2	Cyp4a10	1.577	0.0109137	Up	58.215	1.232	1.311	1.562	1.277	1.018	0.962	0.801	0.728	0.624	1.046	1.297	1.052	0.584	0.784	0.892	endoplasmic reticulum	K07425	CYP4A; long-chain fatty acid omega-monooxygenase [EC:1.14.14.80]	rno01100 Metabolic pathways; rno00590 Arachidonic acid metabolism; rno03320 PPAR signaling pathway; rno04750 Inflammatory mediator regulation of TRP channels; rno00830 Retinol metabolism; rno00071 Fatty acid degradation; rno04270 Vascular smooth muscle contraction	GO:0000003 reproduction; GO:0001655 urogenital system development; GO:0001676 long-chain fatty acid metabolic process; GO:0001822 kidney development; GO:0001890 placenta development; GO:0001977 renal system process involved in regulation of blood volume; GO:0002933 lipid hydroxylation; GO:0003006 developmental process involved in reproduction; GO:0003008 system process; GO:0003013 circulatory sys…	GO:0005576 extracellular region; GO:0005615 extracellular space; GO:0005622 intracellular; GO:0005623 cell; GO:0005737 cytoplasm; GO:0005783 endoplasmic reticulum; GO:0005789 endoplasmic reticulum membrane; GO:0005886 plasma membrane; GO:0012505 endomembrane system; GO:0016020 membrane; GO:0016324 apical plasma membrane; GO:0031090 organelle membrane; GO:0031984 organelle subcompartment; GO:00421…	GO:0003824 catalytic activity; GO:0004497 monooxygenase activity; GO:0008391 arachidonic acid monooxygenase activity; GO:0008392 arachidonic acid epoxygenase activity; GO:0016491 oxidoreductase activity; GO:0016614 oxidoreductase activity, acting on CH-OH group of donors; GO:0016616 oxidoreductase activity, acting on the CH-OH group of donors, NAD or NADP as acceptor; GO:0016705 oxidoreductase ac…	PF00067	Cytochrome P450	Q	KOG0157	Cytochrome P450 CYP4/CYP19/CYP26 subfamilies
P22734	Catechol O-methyltransferase OS=Rattus norvegicus OX=10116 GN=Comt PE=1 SV=2	Comt	0.67	0.0268983	Down	29.597	0.974	0.81	0.588	1.007	0.754	0.953	1.056	1.215	1.407	0.776	0.728	0.959	1.211	1.442	1.041	extracellular	K00545	COMT; catechol O-methyltransferase [EC:2.1.1.6]	rno01100 Metabolic pathways; rno00350 Tyrosine metabolism; rno00140 Steroid hormone biosynthesis; rno04728 Dopaminergic synapse	GO:0000003 reproduction; GO:0002237 response to molecule of bacterial origin; GO:0003008 system process; GO:0006082 organic acid metabolic process; GO:0006139 nucleobase-containing compound metabolic process; GO:0006520 cellular amino acid metabolic process; GO:0006521 regulation of cellular amino acid metabolic process; GO:0006575 cellular modified amino acid metabolic process; GO:0006584 catech…	GO:0005622 intracellular; GO:0005623 cell; GO:0005737 cytoplasm; GO:0005829 cytosol; GO:0005886 plasma membrane; GO:0016020 membrane; GO:0030424 axon; GO:0030425 dendrite; GO:0036477 somatodendritic compartment; GO:0042995 cell projection; GO:0043005 neuron projection; GO:0043197 dendritic spine; GO:0043226 organelle; GO:0043227 membrane-bounded organelle; GO:0043229 intracellular organelle; GO:0…	GO:0003824 catalytic activity; GO:0008168 methyltransferase activity; GO:0008171 O-methyltransferase activity; GO:0008757 S-adenosylmethionine-dependent methyltransferase activity; GO:0016206 catechol O-methyltransferase activity; GO:0016740 transferase activity; GO:0016741 transferase activity, transferring one-carbon groups;	PF01596	O-methyltransferase	Q	KOG1663	O-methyltransferase
B5D5N9	Cationic amino acid transporter 2 OS=Rattus norvegicus OX=10116 GN=Slc7a2 PE=1 SV=1	Slc7a2	0.66	0.0240695	Down	71.693	0.973	0.855	0.901	0.986	0.926	0.94	1.271	0.938	1.246	0.685	0.746	0.848	1.064	1.494	1.07	plasma membrane	K13864			GO:0003333 amino acid transmembrane transport; GO:0006810 transport; GO:0006811 ion transport; GO:0006812 cation transport; GO:0006820 anion transport; GO:0006865 amino acid transport; GO:0015711 organic anion transport; GO:0015802 basic amino acid transport; GO:0015809 arginine transport; GO:0015849 organic acid transport; GO:0034220 ion transmembrane transport; GO:0046942 carboxylic acid transp…	GO:0005623 cell; GO:0005886 plasma membrane; GO:0016020 membrane; GO:0071944 cell periphery;	GO:0005215 transporter activity; GO:0005342 organic acid transmembrane transporter activity; GO:0008324 cation transmembrane transporter activity; GO:0008509 anion transmembrane transporter activity; GO:0008514 organic anion transmembrane transporter activity; GO:0015075 ion transmembrane transporter activity; GO:0015171 amino acid transmembrane transporter activity; GO:0015174 basic amino acid t…	PF13906	C-terminus of AA_permease	P	KOG1286	Amino acid transporters
Q6P7R8	Very-long-chain 3-oxoacyl-CoA reductase OS=Rattus norvegicus OX=10116 GN=Hsd17b12 PE=2 SV=1	Hsd17b12	1.305	0.0374429	Up	34.84	1.085	1.122	1.065	1.145	1.085	1.085	0.836	0.78	0.934	1.022	1.266	1.041	0.932	0.773	0.85	mitochondria	K10251	HSD17B12; 17beta-estradiol 17-dehydrogenase / very-long-chain 3-oxoacyl-CoA reductase [EC:1.1.1.62 1.1.1.330]	rno01100 Metabolic pathways; rno00062 Fatty acid elongation; rno01212 Fatty acid metabolism; rno00140 Steroid hormone biosynthesis; rno01040 Biosynthesis of unsaturated fatty acids	GO:0006139 nucleobase-containing compound metabolic process; GO:0006163 purine nucleotide metabolic process; GO:0006164 purine nucleotide biosynthetic process; GO:0006637 acyl-CoA metabolic process; GO:0006725 cellular aromatic compound metabolic process; GO:0006732 coenzyme metabolic process; GO:0006753 nucleoside phosphate metabolic process; GO:0006790 sulfur compound metabolic process; GO:0006…	GO:0005576 extracellular region; GO:0005622 intracellular; GO:0005623 cell; GO:0005737 cytoplasm; GO:0005783 endoplasmic reticulum; GO:0005789 endoplasmic reticulum membrane; GO:0012505 endomembrane system; GO:0016020 membrane; GO:0031012 extracellular matrix; GO:0031984 organelle subcompartment; GO:0042175 nuclear outer membrane-endoplasmic reticulum membrane network; GO:0043226 organelle; GO:00…	GO:0001968 fibronectin binding; GO:0003824 catalytic activity; GO:0003857 3-hydroxyacyl-CoA dehydrogenase activity; GO:0005488 binding; GO:0005515 protein binding; GO:0005518 collagen binding; GO:0005539 glycosaminoglycan binding; GO:0008201 heparin binding; GO:0016491 oxidoreductase activity; GO:0016509 long-chain-3-hydroxyacyl-CoA dehydrogenase activity; GO:0016614 oxidoreductase activity, acti…	PF00106	short chain dehydrogenase	Q	KOG1014	17 beta-hydroxysteroid dehydrogenase type 3, HSD17B3
P20816	Cytochrome P450 4A2 OS=Rattus norvegicus OX=10116 GN=Cyp4a2 PE=1 SV=2	Cyp4a2	3.011	0.00192589	Up	57.968	2.156	1.322	0.714	0.875	1.102	2.13	0.48	0.395	0.519	1.231	1.773	1.194	0.274	0.623	0.562	extracellular	K07425	CYP4A; long-chain fatty acid omega-monooxygenase [EC:1.14.14.80]	rno01100 Metabolic pathways; rno00590 Arachidonic acid metabolism; rno03320 PPAR signaling pathway; rno04750 Inflammatory mediator regulation of TRP channels; rno00830 Retinol metabolism; rno00071 Fatty acid degradation; rno04270 Vascular smooth muscle contraction	GO:0001655 urogenital system development; GO:0001676 long-chain fatty acid metabolic process; GO:0001822 kidney development; GO:0006082 organic acid metabolic process; GO:0006629 lipid metabolic process; GO:0006631 fatty acid metabolic process; GO:0006690 icosanoid metabolic process; GO:0007275 multicellular organism development; GO:0008152 metabolic process; GO:0009058 biosynthetic process; GO:0…	GO:0005622 intracellular; GO:0005623 cell; GO:0005737 cytoplasm; GO:0005783 endoplasmic reticulum; GO:0005789 endoplasmic reticulum membrane; GO:0012505 endomembrane system; GO:0016020 membrane; GO:0031090 organelle membrane; GO:0031984 organelle subcompartment; GO:0042175 nuclear outer membrane-endoplasmic reticulum membrane network; GO:0043226 organelle; GO:0043227 membrane-bounded organelle; G…	GO:0003824 catalytic activity; GO:0004497 monooxygenase activity; GO:0005488 binding; GO:0005504 fatty acid binding; GO:0008289 lipid binding; GO:0008391 arachidonic acid monooxygenase activity; GO:0008392 arachidonic acid epoxygenase activity; GO:0008405 arachidonic acid 11,12-epoxygenase activity; GO:0016491 oxidoreductase activity; GO:0016705 oxidoreductase activity, acting on paired donors, w…	PF00067	Cytochrome P450	Q	KOG0157	Cytochrome P450 CYP4/CYP19/CYP26 subfamilies
Q62651	Delta(3,5)-Delta(2,4)-dienoyl-CoA isomerase, mitochondrial OS=Rattus norvegicus OX=10116 GN=Ech1 PE=1 SV=2	Ech1	1.439	0.00177794	Up	36.171	1.182	1.152	1.132	1.188	1.149	1.197	0.837	0.796	0.768	1.072	1.24	1.142	0.722	0.711	0.748	mitochondria	K12663	ECH1; Delta3,5-Delta2,4-dienoyl-CoA isomerase [EC:5.3.3.21]	rno04146 Peroxisome	GO:0006605 protein targeting; GO:0006625 protein targeting to peroxisome; GO:0006810 transport; GO:0006886 intracellular protein transport; GO:0006996 organelle organization; GO:0007031 peroxisome organization; GO:0008104 protein localization; GO:0009987 cellular process; GO:0015031 protein transport; GO:0015833 peptide transport; GO:0016043 cellular component organization; GO:0033036 macromolecu…	GO:0005622 intracellular; GO:0005623 cell; GO:0005737 cytoplasm; GO:0005739 mitochondrion; GO:0005777 peroxisome; GO:0005782 peroxisomal matrix; GO:0005829 cytosol; GO:0031907 microbody lumen; GO:0031974 membrane-enclosed lumen; GO:0042579 microbody; GO:0043226 organelle; GO:0043227 membrane-bounded organelle; GO:0043229 intracellular organelle; GO:0043231 intracellular membrane-bounded organelle…	GO:0005102 signaling receptor binding; GO:0005488 binding; GO:0005515 protein binding;	PF00378	Enoyl-CoA hydratase/isomerase family	I	KOG1681	Enoyl-CoA isomerase
Q64428	Trifunctional enzyme subunit alpha, mitochondrial OS=Rattus norvegicus OX=10116 GN=Hadha PE=1 SV=2	Hadha	1.356	0.000127415	Up	82.664	1.126	1.212	1.191	1.176	1.17	1.196	0.81	0.835	0.784	1.076	1.106	1.112	0.807	0.746	0.733	mitochondria	K07515	HADHA; enoyl-CoA hydratase / long-chain 3-hydroxyacyl-CoA dehydrogenase [EC:4.2.1.17 1.1.1.211]	rno01100 Metabolic pathways; rno00062 Fatty acid elongation; rno00410 beta-Alanine metabolism; rno00280 Valine, leucine and isoleucine degradation; rno01212 Fatty acid metabolism; rno00310 Lysine degradation; rno00380 Tryptophan metabolism; rno00650 Butanoate metabolism; rno00640 Propanoate metabolism; rno00071 Fatty acid degradation	GO:0006082 organic acid metabolic process; GO:0006629 lipid metabolic process; GO:0006631 fatty acid metabolic process; GO:0006635 fatty acid beta-oxidation; GO:0008152 metabolic process; GO:0009056 catabolic process; GO:0009062 fatty acid catabolic process; GO:0009719 response to endogenous stimulus; GO:0009725 response to hormone; GO:0009987 cellular process; GO:0010033 response to organic subs…	GO:0005622 intracellular; GO:0005623 cell; GO:0005737 cytoplasm; GO:0005739 mitochondrion; GO:0005740 mitochondrial envelope; GO:0005743 mitochondrial inner membrane; GO:0005759 mitochondrial matrix; GO:0009295 nucleoid; GO:0016020 membrane; GO:0016507 mitochondrial fatty acid beta-oxidation multienzyme complex; GO:0019866 organelle inner membrane; GO:0031090 organelle membrane; GO:0031966 mitoch…	GO:0000062 fatty-acyl-CoA binding; GO:0000166 nucleotide binding; GO:0003824 catalytic activity; GO:0003857 3-hydroxyacyl-CoA dehydrogenase activity; GO:0003985 acetyl-CoA C-acetyltransferase activity; GO:0003988 acetyl-CoA C-acyltransferase activity; GO:0004300 enoyl-CoA hydratase activity; GO:0005488 binding; GO:0016407 acetyltransferase activity; GO:0016408 C-acyltransferase activity; GO:00164…	PF00378; PF02737; PF00725	Enoyl-CoA hydratase/isomerase family; 3-hydroxyacyl-CoA dehydrogenase, NAD binding domain; 3-hydroxyacyl-CoA dehydrogenase, C-terminal domain	I	KOG1683	Hydroxyacyl-CoA dehydrogenase/enoyl-CoA hydratase
P00185	Cytochrome P450 1A1 OS=Rattus norvegicus OX=10116 GN=Cyp1a1 PE=1 SV=1	Cyp1a1	1.452	0.0134213	Up	59.392	1.096	1.009	1.008	1.33	1.683	1.767	0.778	0.636	0.856	1.054	1.116	1.127	0.724	0.575	0.298	plasma membrane	K07408	CYP1A1; cytochrome P450 family 1 subfamily A1 [EC:1.14.14.1]	rno01100 Metabolic pathways; rno00140 Steroid hormone biosynthesis; rno05204 Chemical carcinogenesis - DNA adducts; rno00980 Metabolism of xenobiotics by cytochrome P450; rno05417 Lipid and atherosclerosis; rno04913 Ovarian steroidogenesis; rno00380 Tryptophan metabolism; rno05207 Chemical carcinogenesis - receptor activation; rno05208 Chemical carcinogenesis - reactive oxygen species; rno00830 R…	GO:0000003 reproduction; GO:0001523 retinoid metabolic process; GO:0001654 eye development; GO:0001666 response to hypoxia; GO:0001676 long-chain fatty acid metabolic process; GO:0001889 liver development; GO:0002138 retinoic acid biosynthetic process; GO:0002237 response to molecule of bacterial origin; GO:0002933 lipid hydroxylation; GO:0006082 organic acid metabolic process; GO:0006629 lipid m…	GO:0005622 intracellular; GO:0005623 cell; GO:0005737 cytoplasm; GO:0005739 mitochondrion; GO:0005740 mitochondrial envelope; GO:0005783 endoplasmic reticulum; GO:0005789 endoplasmic reticulum membrane; GO:0012505 endomembrane system; GO:0016020 membrane; GO:0031090 organelle membrane; GO:0031966 mitochondrial membrane; GO:0031967 organelle envelope; GO:0031975 envelope; GO:0031984 organelle subc…	GO:0003824 catalytic activity; GO:0004497 monooxygenase activity; GO:0005488 binding; GO:0005515 protein binding; GO:0008144 drug binding; GO:0008395 steroid hydroxylase activity; GO:0016491 oxidoreductase activity; GO:0016679 oxidoreductase activity, acting on diphenols and related substances as donors; GO:0016705 oxidoreductase activity, acting on paired donors, with incorporation or reduction …	PF00067	Cytochrome P450	Q	KOG0156	Cytochrome P450 CYP2 subfamily
P38918	Aflatoxin B1 aldehyde reductase member 3 OS=Rattus norvegicus OX=10116 GN=Akr7a3 PE=1 SV=2	Akr7a3	1.52	0.00985847	Up	36.747	0.93	1.144	0.861	0.766	0.826	0.888	0.817	0.992	0.932	1.575	1.242	1.348	0.954	0.863	0.916	cytoplasm	K15303	AKR7; aflatoxin B1 aldehyde reductase	rno00980 Metabolism of xenobiotics by cytochrome P450	GO:0006081 cellular aldehyde metabolic process; GO:0006091 generation of precursor metabolites and energy; GO:0006805 xenobiotic metabolic process; GO:0008152 metabolic process; GO:0009056 catabolic process; GO:0009404 toxin metabolic process; GO:0009407 toxin catabolic process; GO:0009410 response to xenobiotic stimulus; GO:0009636 response to toxic substance; GO:0009987 cellular process; GO:001…	GO:0005622 intracellular; GO:0005623 cell; GO:0005737 cytoplasm; GO:0005829 cytosol;	GO:0003824 catalytic activity; GO:0004032 alditol:NADP+ 1-oxidoreductase activity; GO:0004033 aldo-keto reductase (NADP) activity; GO:0005488 binding; GO:0005515 protein binding; GO:0008106 alcohol dehydrogenase (NADP+) activity; GO:0009055 electron transfer activity; GO:0016491 oxidoreductase activity; GO:0016614 oxidoreductase activity, acting on CH-OH group of donors; GO:0016616 oxidoreductase…	PF00248	Aldo/keto reductase family
Q5PPN4	Carbonic anhydrase-related protein OS=Rattus norvegicus OX=10116 GN=Ca8 PE=1 SV=3	Ca8	1.313	0.0476734	Up	32.962	1.146	1.055	1.007	1.118	1.038	1.008	0.761	0.936	0.946	1.013	1.198	1.259	0.871	0.818	0.84	cytoskeleton	K01672	CA; carbonic anhydrase [EC:4.2.1.1]	rno01100 Metabolic pathways; rno00910 Nitrogen metabolism	GO:0007154 cell communication; GO:0007165 signal transduction; GO:0009987 cellular process; GO:0023052 signaling; GO:0035556 intracellular signal transduction; GO:0048015 phosphatidylinositol-mediated signaling; GO:0048017 inositol lipid-mediated signaling; GO:0050789 regulation of biological process; GO:0050794 regulation of cellular process; GO:0050896 response to stimulus; GO:0051716 cellular …	GO:0005622 intracellular; GO:0005623 cell; GO:0005737 cytoplasm;	GO:0003824 catalytic activity; GO:0004089 carbonate dehydratase activity; GO:0016829 lyase activity; GO:0016835 carbon-oxygen lyase activity; GO:0016836 hydro-lyase activity;	PF00194	Eukaryotic-type carbonic anhydrase	P	KOG0382	Carbonic anhydrase
Q66H21	Cholinephosphotransferase 1 OS=Rattus norvegicus OX=10116 GN=Chpt1 PE=2 SV=1	Chpt1	1.319	0.0029135	Up	44.6	1.028	1.049	1.035	1.197	1.265	1.062	0.854	0.825	0.92	1.145	1.197	1.086	0.767	0.716	0.916	plasma membrane	K00994	CHPT1; diacylglycerol cholinephosphotransferase [EC:2.7.8.2]	rno00564 Glycerophospholipid metabolism; rno01100 Metabolic pathways; rno00440 Phosphonate and phosphinate metabolism; rno00565 Ether lipid metabolism; rno05231 Choline metabolism in cancer	GO:0001558 regulation of cell growth; GO:0006629 lipid metabolic process; GO:0006644 phospholipid metabolic process; GO:0006650 glycerophospholipid metabolic process; GO:0006656 phosphatidylcholine biosynthetic process; GO:0006657 CDP-choline pathway; GO:0006663 platelet activating factor biosynthetic process; GO:0006793 phosphorus metabolic process; GO:0006796 phosphate-containing compound metab…	GO:0000139 Golgi membrane; GO:0005622 intracellular; GO:0005623 cell; GO:0005737 cytoplasm; GO:0005794 Golgi apparatus; GO:0012505 endomembrane system; GO:0016020 membrane; GO:0031090 organelle membrane; GO:0031984 organelle subcompartment; GO:0043226 organelle; GO:0043227 membrane-bounded organelle; GO:0043229 intracellular organelle; GO:0043231 intracellular membrane-bounded organelle; GO:00985…	GO:0003824 catalytic activity; GO:0004142 diacylglycerol cholinephosphotransferase activity; GO:0005488 binding; GO:0008289 lipid binding; GO:0016740 transferase activity; GO:0016772 transferase activity, transferring phosphorus-containing groups; GO:0016780 phosphotransferase activity, for other substituted phosphate groups; GO:0017169 CDP-alcohol phosphatidyltransferase activity; GO:0019992 dia…			I	KOG2877	sn-1,2-diacylglycerol ethanolamine- and cholinephosphotranferases
P55051	Fatty acid-binding protein, brain OS=Rattus norvegicus OX=10116 GN=Fabp7 PE=1 SV=2	Fabp7	2.579	0.000785718	Up	14.864	1.189	1.158	0.995	1.304	1.227	1.145	0.662	0.546	0.554	1.295	1.529	1.72	0.553	0.583	0.617	cytoplasm	K08756	FABP7; fatty acid-binding protein 7, brain	rno03320 PPAR signaling pathway	GO:0001964 startle response; GO:0003008 system process; GO:0006629 lipid metabolic process; GO:0006638 neutral lipid metabolic process; GO:0006639 acylglycerol metabolic process; GO:0006641 triglyceride metabolic process; GO:0007275 multicellular organism development; GO:0007399 nervous system development; GO:0007417 central nervous system development; GO:0007420 brain development; GO:0008152 met…	GO:0005622 intracellular; GO:0005623 cell; GO:0005634 nucleus; GO:0005737 cytoplasm; GO:0005829 cytosol; GO:0005911 cell-cell junction; GO:0030054 cell junction; GO:0036477 somatodendritic compartment; GO:0042995 cell projection; GO:0043025 neuronal cell body; GO:0043226 organelle; GO:0043227 membrane-bounded organelle; GO:0043229 intracellular organelle; GO:0043231 intracellular membrane-bounded…	GO:0005488 binding; GO:0005504 fatty acid binding; GO:0008289 lipid binding; GO:0031406 carboxylic acid binding; GO:0033293 monocarboxylic acid binding; GO:0036094 small molecule binding; GO:0043167 ion binding; GO:0043168 anion binding; GO:0043177 organic acid binding;	PF00061	Lipocalin / cytosolic fatty-acid binding protein family	I	KOG4015	Fatty acid-binding protein FABP
Q60587	Trifunctional enzyme subunit beta, mitochondrial OS=Rattus norvegicus OX=10116 GN=Hadhb PE=1 SV=1	Hadhb	1.38	1.39202e-05	Up	51.414	1.16	1.211	1.164	1.128	1.204	1.207	0.795	0.826	0.802	1.116	1.123	1.104	0.8	0.719	0.745	nucleus	K07509	HADHB; acetyl-CoA acyltransferase [EC:2.3.1.16]	rno01100 Metabolic pathways; rno00062 Fatty acid elongation; rno00280 Valine, leucine and isoleucine degradation; rno01212 Fatty acid metabolism; rno00071 Fatty acid degradation	GO:0006082 organic acid metabolic process; GO:0006629 lipid metabolic process; GO:0006631 fatty acid metabolic process; GO:0006635 fatty acid beta-oxidation; GO:0008152 metabolic process; GO:0009056 catabolic process; GO:0009062 fatty acid catabolic process; GO:0009987 cellular process; GO:0016042 lipid catabolic process; GO:0016054 organic acid catabolic process; GO:0019395 fatty acid oxidation;…	GO:0005622 intracellular; GO:0005623 cell; GO:0005737 cytoplasm; GO:0005739 mitochondrion; GO:0005740 mitochondrial envelope; GO:0005741 mitochondrial outer membrane; GO:0005743 mitochondrial inner membrane; GO:0005759 mitochondrial matrix; GO:0005783 endoplasmic reticulum; GO:0009295 nucleoid; GO:0012505 endomembrane system; GO:0016020 membrane; GO:0016507 mitochondrial fatty acid beta-oxidation…	GO:0000062 fatty-acyl-CoA binding; GO:0000166 nucleotide binding; GO:0003824 catalytic activity; GO:0003857 3-hydroxyacyl-CoA dehydrogenase activity; GO:0003988 acetyl-CoA C-acyltransferase activity; GO:0004300 enoyl-CoA hydratase activity; GO:0005488 binding; GO:0016408 C-acyltransferase activity; GO:0016491 oxidoreductase activity; GO:0016508 long-chain-enoyl-CoA hydratase activity; GO:0016509 …	PF00108; PF02803	Thiolase, N-terminal domain; Thiolase, C-terminal domain	I	KOG1392	Acetyl-CoA acetyltransferase
P07687	Epoxide hydrolase 1 OS=Rattus norvegicus OX=10116 GN=Ephx1 PE=1 SV=1	Ephx1	1.593	0.00862337	Up	52.581	1.065	1.216	1.092	0.879	1.107	1.078	0.768	0.812	0.882	1.543	1.196	1.183	0.816	0.748	0.789	endoplasmic reticulum	K01253	EPHX1; microsomal epoxide hydrolase [EC:3.3.2.9]	rno05207 Chemical carcinogenesis - receptor activation; rno05204 Chemical carcinogenesis - DNA adducts; rno00980 Metabolism of xenobiotics by cytochrome P450; rno05208 Chemical carcinogenesis - reactive oxygen species; rno04976 Bile secretion	GO:0001889 liver development; GO:0006066 alcohol metabolic process; GO:0006725 cellular aromatic compound metabolic process; GO:0006805 xenobiotic metabolic process; GO:0007275 multicellular organism development; GO:0008152 metabolic process; GO:0009058 biosynthetic process; GO:0009410 response to xenobiotic stimulus; GO:0009719 response to endogenous stimulus; GO:0009725 response to hormone; GO:…	GO:0005622 intracellular; GO:0005623 cell; GO:0005737 cytoplasm; GO:0005783 endoplasmic reticulum; GO:0005789 endoplasmic reticulum membrane; GO:0005886 plasma membrane; GO:0012505 endomembrane system; GO:0016020 membrane; GO:0031984 organelle subcompartment; GO:0042175 nuclear outer membrane-endoplasmic reticulum membrane network; GO:0043226 organelle; GO:0043227 membrane-bounded organelle; GO:0…	GO:0003824 catalytic activity; GO:0004301 epoxide hydrolase activity; GO:0005488 binding; GO:0005515 protein binding; GO:0016787 hydrolase activity; GO:0016801 hydrolase activity, acting on ether bonds; GO:0016803 ether hydrolase activity; GO:0019899 enzyme binding; GO:0033961 cis-stilbene-oxide hydrolase activity;			S	KOG2565	Predicted hydrolases or acyltransferases (alpha/beta hydrolase superfamily)
Q2V057	Hydroxyproline dehydrogenase OS=Rattus norvegicus OX=10116 GN=Prodh2 PE=2 SV=1	Prodh2	0.757	0.0446969	Down	51.002	0.912	0.968	1.063	1.014	0.989	1.029	1.137	1.135	0.87	0.785	0.839	0.753	1.223	1.044	1.277	mitochondria	K11394	PRODH2; hydroxyproline dehydrogenase [EC:1.5.5.3]	rno00330 Arginine and proline metabolism; rno01100 Metabolic pathways	GO:0006081 cellular aldehyde metabolic process; GO:0006082 organic acid metabolic process; GO:0006520 cellular amino acid metabolic process; GO:0006536 glutamate metabolic process; GO:0006560 proline metabolic process; GO:0006562 proline catabolic process; GO:0006807 nitrogen compound metabolic process; GO:0008152 metabolic process; GO:0009056 catabolic process; GO:0009063 cellular amino acid cat…	GO:0005622 intracellular; GO:0005623 cell; GO:0005737 cytoplasm; GO:0005739 mitochondrion; GO:0005740 mitochondrial envelope; GO:0005743 mitochondrial inner membrane; GO:0016020 membrane; GO:0019866 organelle inner membrane; GO:0031090 organelle membrane; GO:0031966 mitochondrial membrane; GO:0031967 organelle envelope; GO:0031975 envelope; GO:0043226 organelle; GO:0043227 membrane-bounded organe…	GO:0000166 nucleotide binding; GO:0003824 catalytic activity; GO:0004657 proline dehydrogenase activity; GO:0005488 binding; GO:0016491 oxidoreductase activity; GO:0016645 oxidoreductase activity, acting on the CH-NH group of donors; GO:0036094 small molecule binding; GO:0043167 ion binding; GO:0043168 anion binding; GO:0048037 cofactor binding; GO:0050660 flavin adenine dinucleotide binding; GO:…			E	KOG0186	Proline oxidase
P51647	Retinal dehydrogenase 1 OS=Rattus norvegicus OX=10116 GN=Aldh1a1 PE=1 SV=3	Aldh1a1	3.498	0.000625912	Up	54.458	1.455	0.734	1.212	0.932	1.521	1.571	0.518	0.378	0.472	1.593	1.839	1.353	0.526	0.557	0.441	cytoplasm	K07249	ALDH1A; retinal dehydrogenase [EC:1.2.1.36]	rno01100 Metabolic pathways; rno00830 Retinol metabolism	GO:0000003 reproduction; GO:0001101 response to acid chemical; GO:0001523 retinoid metabolic process; GO:0001654 eye development; GO:0001655 urogenital system development; GO:0001822 kidney development; GO:0001889 liver development; GO:0002009 morphogenesis of an epithelium; GO:0002072 optic cup morphogenesis involved in camera-type eye development; GO:0002138 retinoic acid biosynthetic process; …	GO:0005622 intracellular; GO:0005623 cell; GO:0005634 nucleus; GO:0005737 cytoplasm; GO:0005829 cytosol; GO:0043226 organelle; GO:0043227 membrane-bounded organelle; GO:0043229 intracellular organelle; GO:0043231 intracellular membrane-bounded organelle;	GO:0000166 nucleotide binding; GO:0001758 retinal dehydrogenase activity; GO:0003824 catalytic activity; GO:0004028 3-chloroallyl aldehyde dehydrogenase activity; GO:0004029 aldehyde dehydrogenase (NAD+) activity; GO:0005488 binding; GO:0005515 protein binding; GO:0016491 oxidoreductase activity; GO:0016620 oxidoreductase activity, acting on the aldehyde or oxo group of donors, NAD or NADP as acc…			C	KOG2450	Aldehyde dehydrogenase
P32232	Cystathionine beta-synthase OS=Rattus norvegicus OX=10116 GN=Cbs PE=1 SV=3	Cbs	0.756	0.00677573	Down	61.454	0.846	0.848	1.013	1.171	0.804	0.927	1.089	1.116	1.074	0.79	0.917	0.773	1.077	1.274	1.232	cytoplasm	K01697	CBS; cystathionine beta-synthase [EC:4.2.1.22]	rno01100 Metabolic pathways; rno00270 Cysteine and methionine metabolism; rno00260 Glycine, serine and threonine metabolism; rno01230 Biosynthesis of amino acids	GO:0000003 reproduction; GO:0000096 sulfur amino acid metabolic process; GO:0000097 sulfur amino acid biosynthetic process; GO:0000098 sulfur amino acid catabolic process; GO:0001101 response to acid chemical; GO:0001501 skeletal system development; GO:0001503 ossification; GO:0001666 response to hypoxia; GO:0001932 regulation of protein phosphorylation; GO:0001958 endochondral ossification; GO:0…	GO:0005622 intracellular; GO:0005623 cell; GO:0005634 nucleus; GO:0005737 cytoplasm; GO:0005829 cytosol; GO:0043226 organelle; GO:0043227 membrane-bounded organelle; GO:0043229 intracellular organelle; GO:0043231 intracellular membrane-bounded organelle;	GO:0003824 catalytic activity; GO:0004122 cystathionine beta-synthase activity; GO:0005488 binding; GO:0005515 protein binding; GO:0008144 drug binding; GO:0016491 oxidoreductase activity; GO:0016661 oxidoreductase activity, acting on other nitrogenous compounds as donors; GO:0016662 oxidoreductase activity, acting on other nitrogenous compounds as donors, cytochrome as acceptor; GO:0016829 lyase…	PF00571	CBS domain	E	KOG1252	Cystathionine beta-synthase and related enzymes
P11497	Acetyl-CoA carboxylase 1 OS=Rattus norvegicus OX=10116 GN=Acaca PE=1 SV=1	Acaca	0.741	0.00791803	Down	265.19	0.745	0.826	0.775	0.697	0.739	0.867	1.083	1.13	1.307	0.889	0.835	0.884	1.651	1.401	1.176	cytoplasm	K11262	ACACA; acetyl-CoA carboxylase / biotin carboxylase 1 [EC:6.4.1.2 6.3.4.14 2.1.3.15]	rno04910 Insulin signaling pathway; rno01100 Metabolic pathways; rno00640 Propanoate metabolism; rno04152 AMPK signaling pathway; rno00620 Pyruvate metabolism; rno01212 Fatty acid metabolism; rno04922 Glucagon signaling pathway; rno00061 Fatty acid biosynthesis	GO:0001101 response to acid chemical; GO:0001894 tissue homeostasis; GO:0006082 organic acid metabolic process; GO:0006084 acetyl-CoA metabolic process; GO:0006139 nucleobase-containing compound metabolic process; GO:0006163 purine nucleotide metabolic process; GO:0006164 purine nucleotide biosynthetic process; GO:0006629 lipid metabolic process; GO:0006631 fatty acid metabolic process; GO:000663…	GO:0001650 fibrillar center; GO:0005622 intracellular; GO:0005623 cell; GO:0005634 nucleus; GO:0005730 nucleolus; GO:0005737 cytoplasm; GO:0005829 cytosol; GO:0005856 cytoskeleton; GO:0015629 actin cytoskeleton; GO:0031974 membrane-enclosed lumen; GO:0031981 nuclear lumen; GO:0043226 organelle; GO:0043227 membrane-bounded organelle; GO:0043228 non-membrane-bounded organelle; GO:0043229 intracellu…	GO:0000166 nucleotide binding; GO:0003824 catalytic activity; GO:0003989 acetyl-CoA carboxylase activity; GO:0005488 binding; GO:0005515 protein binding; GO:0005524 ATP binding; GO:0008144 drug binding; GO:0009374 biotin binding; GO:0016421 CoA carboxylase activity; GO:0016874 ligase activity; GO:0016885 ligase activity, forming carbon-carbon bonds; GO:0017076 purine nucleotide binding; GO:001984…	PF00289; PF02786; PF02785; PF00364	Carbamoyl-phosphate synthase L chain, N-terminal domain; Carbamoyl-phosphate synthase L chain, ATP binding domain; Biotin carboxylase C-terminal domain; Biotin-requiring enzyme	I	KOG0368	Acetyl-CoA carboxylase
Q9Z2M4	Peroxisomal 2,4-dienoyl-CoA reductase [(3E)-enoyl-CoA-producing] OS=Rattus norvegicus OX=10116 GN=Decr2 PE=1 SV=1	Decr2	1.493	0.0204946	Up	31.292	1.084	1.11	1.002	1.108	1.105	1.147	0.917	0.765	0.77	1.022	1.378	1.26	0.968	0.679	0.839	cytoplasm	K13237	DECR2; 2,4-dienoyl-CoA reductase [(3E)-enoyl-CoA-producing], peroxisomal [EC:1.3.1.124]	rno04146 Peroxisome	GO:0006082 organic acid metabolic process; GO:0006605 protein targeting; GO:0006625 protein targeting to peroxisome; GO:0006629 lipid metabolic process; GO:0006631 fatty acid metabolic process; GO:0006633 fatty acid biosynthetic process; GO:0006635 fatty acid beta-oxidation; GO:0006636 unsaturated fatty acid biosynthetic process; GO:0006810 transport; GO:0006886 intracellular protein transport; G…	GO:0005622 intracellular; GO:0005623 cell; GO:0005737 cytoplasm; GO:0005777 peroxisome; GO:0005778 peroxisomal membrane; GO:0005829 cytosol; GO:0016020 membrane; GO:0031090 organelle membrane; GO:0031903 microbody membrane; GO:0042579 microbody; GO:0043226 organelle; GO:0043227 membrane-bounded organelle; GO:0043229 intracellular organelle; GO:0043231 intracellular membrane-bounded organelle; GO:…	GO:0003824 catalytic activity; GO:0005102 signaling receptor binding; GO:0005488 binding; GO:0005515 protein binding; GO:0008670 2,4-dienoyl-CoA reductase (NADPH) activity; GO:0016491 oxidoreductase activity; GO:0016627 oxidoreductase activity, acting on the CH-CH group of donors; GO:0016628 oxidoreductase activity, acting on the CH-CH group of donors, NAD or NADP as acceptor; GO:0019166 trans-2-…	PF13561	Enoyl-(Acyl carrier protein) reductase	Q	KOG0725	Reductases with broad range of substrate specificities
Q4KLP0	Probable 2-oxoglutarate dehydrogenase E1 component DHKTD1, mitochondrial OS=Rattus norvegicus OX=10116 GN=Dhtkd1 PE=2 SV=1	Dhtkd1	0.519	2.45401e-05	Down	102.64	0.828	0.769	0.684	0.76	0.688	0.796	1.415	1.356	1.302	0.69	0.729	0.695	1.336	1.395	1.504	mitochondria	K15791	DHKTD1; probable 2-oxoglutarate dehydrogenase E1 component DHKTD1 [EC:1.2.4.2]	rno01100 Metabolic pathways; rno00310 Lysine degradation; rno00380 Tryptophan metabolism	GO:0002244 hematopoietic progenitor cell differentiation; GO:0002376 immune system process; GO:0002520 immune system development; GO:0006082 organic acid metabolic process; GO:0006091 generation of precursor metabolites and energy; GO:0006099 tricarboxylic acid cycle; GO:0006101 citrate metabolic process; GO:0007275 multicellular organism development; GO:0008152 metabolic process; GO:0009060 aero…	GO:0005622 intracellular; GO:0005623 cell; GO:0005737 cytoplasm; GO:0005739 mitochondrion; GO:0005759 mitochondrial matrix; GO:0031974 membrane-enclosed lumen; GO:0032991 protein-containing complex; GO:0043226 organelle; GO:0043227 membrane-bounded organelle; GO:0043229 intracellular organelle; GO:0043231 intracellular membrane-bounded organelle; GO:0043233 organelle lumen; GO:0045239 tricarboxyl…	GO:0003824 catalytic activity; GO:0004591 oxoglutarate dehydrogenase (succinyl-transferring) activity; GO:0016491 oxidoreductase activity; GO:0016624 oxidoreductase activity, acting on the aldehyde or oxo group of donors, disulfide as acceptor; GO:0016903 oxidoreductase activity, acting on the aldehyde or oxo group of donors;	PF02779	Transketolase, pyrimidine binding domain	C	KOG0451	Predicted 2-oxoglutarate dehydrogenase, E1 subunit
Q9Z2Z8	7-dehydrocholesterol reductase OS=Rattus norvegicus OX=10116 GN=Dhcr7 PE=1 SV=1	Dhcr7	0.689	0.0382657	Down	54.154	0.686	0.702	0.768	0.75	0.626	0.756	1.312	1.146	1.495	0.941	1.035	0.747	1.401	1.496	1.233	plasma membrane	K00213	DHCR7; 7-dehydrocholesterol reductase [EC:1.3.1.21]	rno00100 Steroid biosynthesis; rno01100 Metabolic pathways	GO:0001568 blood vessel development; GO:0001944 vasculature development; GO:0006066 alcohol metabolic process; GO:0006629 lipid metabolic process; GO:0006694 steroid biosynthetic process; GO:0006695 cholesterol biosynthetic process; GO:0007275 multicellular organism development; GO:0008152 metabolic process; GO:0008202 steroid metabolic process; GO:0008203 cholesterol metabolic process; GO:000861…	GO:0005622 intracellular; GO:0005623 cell; GO:0005634 nucleus; GO:0005635 nuclear envelope; GO:0005640 nuclear outer membrane; GO:0005737 cytoplasm; GO:0005783 endoplasmic reticulum; GO:0005789 endoplasmic reticulum membrane; GO:0005829 cytosol; GO:0012505 endomembrane system; GO:0016020 membrane; GO:0016021 integral component of membrane; GO:0019867 outer membrane; GO:0030176 integral component …	GO:0000166 nucleotide binding; GO:0003824 catalytic activity; GO:0005488 binding; GO:0009918 sterol delta7 reductase activity; GO:0016491 oxidoreductase activity; GO:0016627 oxidoreductase activity, acting on the CH-CH group of donors; GO:0016628 oxidoreductase activity, acting on the CH-CH group of donors, NAD or NADP as acceptor; GO:0036094 small molecule binding; GO:0047598 7-dehydrocholestero…			IT	KOG1435	Sterol reductase/lamin B receptor
P18886	Carnitine O-palmitoyltransferase 2, mitochondrial OS=Rattus norvegicus OX=10116 GN=Cpt2 PE=1 SV=1	Cpt2	1.319	0.00325183	Up	74.109	1.035	1.11	1.098	1.158	1.139	1.144	0.811	0.871	0.867	1.174	1.149	1.04	0.827	0.798	0.869	mitochondria	K08766	CPT2; carnitine O-palmitoyltransferase 2 [EC:2.3.1.21]	rno04714 Thermogenesis; rno01212 Fatty acid metabolism; rno05415 Diabetic cardiomyopathy; rno03320 PPAR signaling pathway; rno00071 Fatty acid degradation	GO:0006082 organic acid metabolic process; GO:0006629 lipid metabolic process; GO:0006631 fatty acid metabolic process; GO:0006635 fatty acid beta-oxidation; GO:0006810 transport; GO:0006811 ion transport; GO:0006820 anion transport; GO:0006839 mitochondrial transport; GO:0006853 carnitine shuttle; GO:0006869 lipid transport; GO:0008152 metabolic process; GO:0009056 catabolic process; GO:0009062 …	GO:0005622 intracellular; GO:0005623 cell; GO:0005634 nucleus; GO:0005654 nucleoplasm; GO:0005730 nucleolus; GO:0005737 cytoplasm; GO:0005739 mitochondrion; GO:0005740 mitochondrial envelope; GO:0005743 mitochondrial inner membrane; GO:0016020 membrane; GO:0019866 organelle inner membrane; GO:0031090 organelle membrane; GO:0031966 mitochondrial membrane; GO:0031967 organelle envelope; GO:0031974 …	GO:0003824 catalytic activity; GO:0004095 carnitine O-palmitoyltransferase activity; GO:0008374 O-acyltransferase activity; GO:0016406 carnitine O-acyltransferase activity; GO:0016409 palmitoyltransferase activity; GO:0016416 O-palmitoyltransferase activity; GO:0016740 transferase activity; GO:0016746 transferase activity, transferring acyl groups; GO:0016747 transferase activity, transferring ac…			I	KOG3719	Carnitine O-acyltransferase CPT2/YAT1
P55053	Fatty acid-binding protein 5 OS=Rattus norvegicus OX=10116 GN=Fabp5 PE=1 SV=3	Fabp5	0.512	0.0493997	Down	15.059	0.542	0.786	0.522	0.558	0.618	0.569	1.482	0.981	1.562	0.681	0.462	0.916	1.732	1.992	1.425	extracellular	K08754	FABP5; fatty acid-binding protein 5, epidermal	rno03320 PPAR signaling pathway	GO:0001775 cell activation; GO:0002252 immune effector process; GO:0002263 cell activation involved in immune response; GO:0002274 myeloid leukocyte activation; GO:0002275 myeloid cell activation involved in immune response; GO:0002283 neutrophil activation involved in immune response; GO:0002366 leukocyte activation involved in immune response; GO:0002376 immune system process; GO:0002443 leukoc…	GO:0000323 lytic vacuole; GO:0005576 extracellular region; GO:0005615 extracellular space; GO:0005622 intracellular; GO:0005623 cell; GO:0005634 nucleus; GO:0005654 nucleoplasm; GO:0005737 cytoplasm; GO:0005764 lysosome; GO:0005766 primary lysosome; GO:0005773 vacuole; GO:0005775 vacuolar lumen; GO:0005829 cytosol; GO:0005886 plasma membrane; GO:0012505 endomembrane system; GO:0012506 vesicle mem…	GO:0001972 retinoic acid binding; GO:0005488 binding; GO:0005501 retinoid binding; GO:0005504 fatty acid binding; GO:0005515 protein binding; GO:0008289 lipid binding; GO:0019840 isoprenoid binding; GO:0031406 carboxylic acid binding; GO:0033293 monocarboxylic acid binding; GO:0036094 small molecule binding; GO:0042802 identical protein binding; GO:0043167 ion binding; GO:0043168 anion binding; G…	PF00061	Lipocalin / cytosolic fatty-acid binding protein family	C	KOG4015	Fatty acid-binding protein FABP
Q64573	Liver carboxylesterase 1F OS=Rattus norvegicus OX=10116 GN=Ces1f PE=1 SV=2	Ces1f	1.444	0.00307936	Up	62.308	0.904	1.098	0.933	1.272	0.794	0.85	0.802	0.967	0.83	1.266	1.234	1.252	0.757	0.943	1.074	endoplasmic reticulum	K01044	CES1; carboxylesterase 1 [EC:3.1.1.1]	rno00983 Drug metabolism - other enzymes	GO:0006082 organic acid metabolic process; GO:0006629 lipid metabolic process; GO:0006631 fatty acid metabolic process; GO:0006638 neutral lipid metabolic process; GO:0006639 acylglycerol metabolic process; GO:0008152 metabolic process; GO:0009056 catabolic process; GO:0009062 fatty acid catabolic process; GO:0009987 cellular process; GO:0016042 lipid catabolic process; GO:0016054 organic acid ca…	GO:0005622 intracellular; GO:0005623 cell; GO:0005737 cytoplasm; GO:0005783 endoplasmic reticulum; GO:0005788 endoplasmic reticulum lumen; GO:0005811 lipid droplet; GO:0005829 cytosol; GO:0012505 endomembrane system; GO:0031974 membrane-enclosed lumen; GO:0043226 organelle; GO:0043227 membrane-bounded organelle; GO:0043228 non-membrane-bounded organelle; GO:0043229 intracellular organelle; GO:004…	GO:0003824 catalytic activity; GO:0004771 sterol esterase activity; GO:0004806 triglyceride lipase activity; GO:0016298 lipase activity; GO:0016787 hydrolase activity; GO:0016788 hydrolase activity, acting on ester bonds; GO:0052689 carboxylic ester hydrolase activity;	PF00135	Carboxylesterase family	L	KOG1516	Carboxylesterase and related proteins
P85968	6-phosphogluconate dehydrogenase, decarboxylating OS=Rattus norvegicus OX=10116 GN=Pgd PE=1 SV=1	Pgd	0.664	0.0121654	Down	53.236	0.723	0.636	0.815	0.715	0.54	0.827	1.22	1.016	1.302	0.704	0.856	0.791	1.72	1.84	1.277	cytoplasm	K00033	PGD; 6-phosphogluconate dehydrogenase [EC:1.1.1.44 1.1.1.343]	rno01100 Metabolic pathways; rno00030 Pentose phosphate pathway; rno00480 Glutathione metabolism; rno01200 Carbon metabolism	GO:0005975 carbohydrate metabolic process; GO:0005996 monosaccharide metabolic process; GO:0006081 cellular aldehyde metabolic process; GO:0006082 organic acid metabolic process; GO:0006098 pentose-phosphate shunt; GO:0006139 nucleobase-containing compound metabolic process; GO:0006725 cellular aromatic compound metabolic process; GO:0006732 coenzyme metabolic process; GO:0006733 oxidoreduction c…	GO:0005622 intracellular; GO:0005623 cell; GO:0005737 cytoplasm; GO:0005829 cytosol; GO:0043226 organelle; GO:0043227 membrane-bounded organelle; GO:0043229 intracellular organelle; GO:0043231 intracellular membrane-bounded organelle;	GO:0000166 nucleotide binding; GO:0003824 catalytic activity; GO:0004616 phosphogluconate dehydrogenase (decarboxylating) activity; GO:0005488 binding; GO:0016491 oxidoreductase activity; GO:0016614 oxidoreductase activity, acting on CH-OH group of donors; GO:0016616 oxidoreductase activity, acting on the CH-OH group of donors, NAD or NADP as acceptor; GO:0030246 carbohydrate binding; GO:0031406 …	PF03446; PF00393	NAD binding domain of 6-phosphogluconate dehydrogenase; 6-phosphogluconate dehydrogenase, C-terminal domain	G	KOG2653	6-phosphogluconate dehydrogenase
P13255	Glycine N-methyltransferase OS=Rattus norvegicus OX=10116 GN=Gnmt PE=1 SV=2	Gnmt	0.732	0.0401861	Down	32.549	0.818	0.79	0.798	1.15	0.86	0.791	1.154	1.221	1.02	0.706	0.97	0.808	1.178	1.126	1.604	cytoplasm,nucleus	K00552	GNMT; glycine N-methyltransferase [EC:2.1.1.20]	rno01100 Metabolic pathways; rno00260 Glycine, serine and threonine metabolism	GO:0000096 sulfur amino acid metabolic process; GO:0001505 regulation of neurotransmitter levels; GO:0005975 carbohydrate metabolic process; GO:0005976 polysaccharide metabolic process; GO:0005977 glycogen metabolic process; GO:0006073 cellular glucan metabolic process; GO:0006082 organic acid metabolic process; GO:0006091 generation of precursor metabolites and energy; GO:0006109 regulation of c…	GO:0005622 intracellular; GO:0005623 cell; GO:0005634 nucleus; GO:0005737 cytoplasm; GO:0005829 cytosol; GO:0032991 protein-containing complex; GO:0034708 methyltransferase complex; GO:0043226 organelle; GO:0043227 membrane-bounded organelle; GO:0043229 intracellular organelle; GO:0043231 intracellular membrane-bounded organelle; GO:1902494 catalytic complex; GO:1990234 transferase complex;	GO:0003824 catalytic activity; GO:0005488 binding; GO:0005515 protein binding; GO:0005542 folic acid binding; GO:0008144 drug binding; GO:0008168 methyltransferase activity; GO:0008170 N-methyltransferase activity; GO:0008757 S-adenosylmethionine-dependent methyltransferase activity; GO:0016594 glycine binding; GO:0016597 amino acid binding; GO:0016740 transferase activity; GO:0016741 transferase…	PF13649	Methyltransferase domain
P47875	Cysteine and glycine-rich protein 1 OS=Rattus norvegicus OX=10116 GN=Csrp1 PE=1 SV=2	Csrp1	0.719	0.00110613	Down	20.613	0.93	0.953	0.938	0.907	0.826	0.948	1.274	1.117	1.185	0.871	0.843	0.857	1.041	1.21	1.096	nucleus	K09377			GO:0006996 organelle organization; GO:0007010 cytoskeleton organization; GO:0007275 multicellular organism development; GO:0007399 nervous system development; GO:0009987 cellular process; GO:0016043 cellular component organization; GO:0030029 actin filament-based process; GO:0030036 actin cytoskeleton organization; GO:0032501 multicellular organismal process; GO:0032502 developmental process; GO:…	GO:0005622 intracellular; GO:0005623 cell; GO:0005634 nucleus; GO:0005654 nucleoplasm; GO:0005856 cytoskeleton; GO:0015629 actin cytoskeleton; GO:0031974 membrane-enclosed lumen; GO:0031981 nuclear lumen; GO:0043226 organelle; GO:0043227 membrane-bounded organelle; GO:0043228 non-membrane-bounded organelle; GO:0043229 intracellular organelle; GO:0043231 intracellular membrane-bounded organelle; G…	GO:0005488 binding; GO:0008270 zinc ion binding; GO:0043167 ion binding; GO:0043169 cation binding; GO:0046872 metal ion binding; GO:0046914 transition metal ion binding;	PF00412	LIM domain	TZ	KOG1700	Regulatory protein MLP and related LIM proteins
Q9JI61	Lecithin retinol acyltransferase OS=Rattus norvegicus OX=10116 GN=Lrat PE=1 SV=1	Lrat	0.53	0.0055678	Down	25.81	0.68	0.885	0.928	0.706	0.776	0.854	1.709	1.288	1.229	0.673	0.799	0.768	1.238	1.227	1.241	peroxisome	K00678	LRAT; phosphatidylcholine-retinol O-acyltransferase [EC:2.3.1.135]	rno04977 Vitamin digestion and absorption; rno00830 Retinol metabolism	GO:0001101 response to acid chemical; GO:0001523 retinoid metabolic process; GO:0006066 alcohol metabolic process; GO:0006629 lipid metabolic process; GO:0006644 phospholipid metabolic process; GO:0006650 glycerophospholipid metabolic process; GO:0006653 1,2-diacyl-sn-glycero-3-phosphocholine metabolic process; GO:0006720 isoprenoid metabolic process; GO:0006721 terpenoid metabolic process; GO:00…	GO:0005622 intracellular; GO:0005623 cell; GO:0005737 cytoplasm; GO:0005768 endosome; GO:0005770 late endosome; GO:0005771 multivesicular body; GO:0005783 endoplasmic reticulum; GO:0005789 endoplasmic reticulum membrane; GO:0005791 rough endoplasmic reticulum; GO:0012505 endomembrane system; GO:0016020 membrane; GO:0031410 cytoplasmic vesicle; GO:0031982 vesicle; GO:0031984 organelle subcompartme…	GO:0001972 retinoic acid binding; GO:0003824 catalytic activity; GO:0005488 binding; GO:0005501 retinoid binding; GO:0008289 lipid binding; GO:0008374 O-acyltransferase activity; GO:0016409 palmitoyltransferase activity; GO:0016416 O-palmitoyltransferase activity; GO:0016740 transferase activity; GO:0016746 transferase activity, transferring acyl groups; GO:0016747 transferase activity, transferr…	PF04970	Lecithin retinol acyltransferase
B2GV54	Neutral cholesterol ester hydrolase 1 OS=Rattus norvegicus OX=10116 GN=Nceh1 PE=1 SV=1	Nceh1	1.348	0.0163398	Up	45.821	1.15	1.103	1.181	1.139	1.134	1.084	0.808	0.833	0.928	1.071	1.299	1.092	0.873	0.715	0.756	extracellular	K14349	NCEH1; neutral cholesterol ester hydrolase 1 [EC:3.1.1.-]	rno04934 Cushing syndrome; rno04979 Cholesterol metabolism; rno04927 Cortisol synthesis and secretion; rno04976 Bile secretion	GO:0006464 cellular protein modification process; GO:0006470 protein dephosphorylation; GO:0006793 phosphorus metabolic process; GO:0006796 phosphate-containing compound metabolic process; GO:0006805 xenobiotic metabolic process; GO:0006807 nitrogen compound metabolic process; GO:0007154 cell communication; GO:0007165 signal transduction; GO:0007166 cell surface receptor signaling pathway; GO:000…	GO:0005622 intracellular; GO:0005623 cell; GO:0005737 cytoplasm; GO:0005783 endoplasmic reticulum; GO:0005789 endoplasmic reticulum membrane; GO:0012505 endomembrane system; GO:0016020 membrane; GO:0031984 organelle subcompartment; GO:0042175 nuclear outer membrane-endoplasmic reticulum membrane network; GO:0043226 organelle; GO:0043227 membrane-bounded organelle; GO:0043229 intracellular organel…	GO:0003824 catalytic activity; GO:0004771 sterol esterase activity; GO:0005488 binding; GO:0016298 lipase activity; GO:0016787 hydrolase activity; GO:0016788 hydrolase activity, acting on ester bonds; GO:0017171 serine hydrolase activity; GO:0042301 phosphate ion binding; GO:0043167 ion binding; GO:0043168 anion binding; GO:0052689 carboxylic ester hydrolase activity;	PF07859	alpha/beta hydrolase fold	V	KOG1515	Arylacetamide deacetylase
Q5M9I5	Cytochrome b-c1 complex subunit 6, mitochondrial OS=Rattus norvegicus OX=10116 GN=Uqcrh PE=3 SV=1	Uqcrh	0.769	0.0201541	Down	10.424	1.074	1.081	0.912	1.104	0.941	1.086	1.032	1.181	1.169	0.816	0.818	0.966	0.94	1.027	0.896	extracellular	K00416	QCR6; ubiquinol-cytochrome c reductase subunit 6	rno00190 Oxidative phosphorylation; rno01100 Metabolic pathways; rno04714 Thermogenesis; rno05020 Prion disease; rno05010 Alzheimer disease; rno05012 Parkinson disease; rno04260 Cardiac muscle contraction; rno05014 Amyotrophic lateral sclerosis; rno05022 Pathways of neurodegeneration - multiple diseases; rno04932 Non-alcoholic fatty liver disease; rno05415 Diabetic cardiomyopathy; rno05208 Chemic…	GO:0006091 generation of precursor metabolites and energy; GO:0006119 oxidative phosphorylation; GO:0006122 mitochondrial electron transport, ubiquinol to cytochrome c; GO:0006139 nucleobase-containing compound metabolic process; GO:0006163 purine nucleotide metabolic process; GO:0006725 cellular aromatic compound metabolic process; GO:0006753 nucleoside phosphate metabolic process; GO:0006793 ph…	GO:0005622 intracellular; GO:0005623 cell; GO:0005737 cytoplasm; GO:0005739 mitochondrion; GO:0005740 mitochondrial envelope; GO:0005743 mitochondrial inner membrane; GO:0005746 mitochondrial respirasome; GO:0005750 mitochondrial respiratory chain complex III; GO:0016020 membrane; GO:0019866 organelle inner membrane; GO:0031090 organelle membrane; GO:0031966 mitochondrial membrane; GO:0031967 org…	GO:0003824 catalytic activity; GO:0005488 binding; GO:0008121 ubiquinol-cytochrome-c reductase activity; GO:0009055 electron transfer activity; GO:0016491 oxidoreductase activity; GO:0016679 oxidoreductase activity, acting on diphenols and related substances as donors; GO:0016681 oxidoreductase activity, acting on diphenols and related substances as donors, cytochrome as acceptor; GO:0044877 prot…			C	KOG4763	Ubiquinol-cytochrome c reductase hinge protein
Q62806	Zinc finger protein 148 OS=Rattus norvegicus OX=10116 GN=Znf148 PE=1 SV=1	Znf148	0.636	0.0300273	Down	88.747	1.043	0.961		0.979	0.966		1.094	1.239		0.779	0.704		1.128	1.106		nucleus	K24370			GO:0000003 reproduction; GO:0000122 negative regulation of transcription by RNA polymerase II; GO:0006139 nucleobase-containing compound metabolic process; GO:0006351 transcription, DNA-templated; GO:0006355 regulation of transcription, DNA-templated; GO:0006357 regulation of transcription by RNA polymerase II; GO:0006366 transcription by RNA polymerase II; GO:0006725 cellular aromatic compound m…	GO:0005622 intracellular; GO:0005623 cell; GO:0005634 nucleus; GO:0005737 cytoplasm; GO:0005794 Golgi apparatus; GO:0012505 endomembrane system; GO:0043226 organelle; GO:0043227 membrane-bounded organelle; GO:0043229 intracellular organelle; GO:0043231 intracellular membrane-bounded organelle;	GO:0000976 transcription regulatory region sequence-specific DNA binding; GO:0000977 RNA polymerase II transcription regulatory region sequence-specific DNA binding; GO:0000978 RNA polymerase II cis-regulatory region sequence-specific DNA binding; GO:0000981 DNA-binding transcription factor activity, RNA polymerase II-specific; GO:0000987 cis-regulatory region sequence-specific DNA binding; GO:00…	PF00096	Zinc finger, C2H2 type	K	KOG1721	FOG: Zn-finger
D4A194	Centromere protein J OS=Rattus norvegicus OX=10116 GN=Cenpj PE=1 SV=3	Cenpj	0.667	0.0275255	Down	147.72		1.314	1.045		1.152	1.365		1.15	1.13		0.812	0.708		0.649	0.812	nucleus	K11502			GO:0000226 microtubule cytoskeleton organization; GO:0000278 mitotic cell cycle; GO:0006996 organelle organization; GO:0007010 cytoskeleton organization; GO:0007017 microtubule-based process; GO:0007020 microtubule nucleation; GO:0007049 cell cycle; GO:0007051 spindle organization; GO:0007098 centrosome cycle; GO:0007099 centriole replication; GO:0007154 cell communication; GO:0007165 signal tran…	GO:0005622 intracellular; GO:0005623 cell; GO:0005634 nucleus; GO:0005654 nucleoplasm; GO:0005737 cytoplasm; GO:0005813 centrosome; GO:0005814 centriole; GO:0005815 microtubule organizing center; GO:0005856 cytoskeleton; GO:0005886 plasma membrane; GO:0005929 cilium; GO:0015630 microtubule cytoskeleton; GO:0016020 membrane; GO:0031974 membrane-enclosed lumen; GO:0031981 nuclear lumen; GO:0036064 …	GO:0003712 transcription coregulator activity; GO:0003713 transcription coactivator activity; GO:0005488 binding; GO:0005515 protein binding; GO:0008092 cytoskeletal protein binding; GO:0015631 tubulin binding; GO:0019899 enzyme binding; GO:0019900 kinase binding; GO:0019901 protein kinase binding; GO:0019904 protein domain specific binding; GO:0042802 identical protein binding; GO:0043015 gamma-…
D3ZE56	Phosphatidylinositol-4-phosphate 3-kinase OS=Rattus norvegicus OX=10116 GN=Pik3c2g PE=1 SV=3	Pik3c2g	1.876	0.0473421	Up	170.96		0.886	1.023		1.239	1.114		0.65	0.641		1.379	1.043		0.875	1.21	cytoplasm	K00923	PIK3C2; phosphatidylinositol-4-phosphate 3-kinase [EC:2.7.1.154]	rno01100 Metabolic pathways; rno00562 Inositol phosphate metabolism; rno05132 Salmonella infection; rno04070 Phosphatidylinositol signaling system	GO:0006629 lipid metabolic process; GO:0006644 phospholipid metabolic process; GO:0006650 glycerophospholipid metabolic process; GO:0006661 phosphatidylinositol biosynthetic process; GO:0006793 phosphorus metabolic process; GO:0006796 phosphate-containing compound metabolic process; GO:0006928 movement of cell or subcellular component; GO:0006935 chemotaxis; GO:0007154 cell communication; GO:0007…	GO:0005622 intracellular; GO:0005623 cell; GO:0005634 nucleus; GO:0005635 nuclear envelope; GO:0005737 cytoplasm; GO:0005794 Golgi apparatus; GO:0005829 cytosol; GO:0005886 plasma membrane; GO:0005942 phosphatidylinositol 3-kinase complex; GO:0012505 endomembrane system; GO:0016020 membrane; GO:0019898 extrinsic component of membrane; GO:0031967 organelle envelope; GO:0031975 envelope; GO:0032991…	GO:0003824 catalytic activity; GO:0016301 kinase activity; GO:0016303 1-phosphatidylinositol-3-kinase activity; GO:0016307 phosphatidylinositol phosphate kinase activity; GO:0016740 transferase activity; GO:0016772 transferase activity, transferring phosphorus-containing groups; GO:0016773 phosphotransferase activity, alcohol group as acceptor; GO:0035004 phosphatidylinositol 3-kinase activity; G…	PF00792; PF00787; PF00168	Phosphoinositide 3-kinase C2; PX domain; C2 domain	T	KOG0905	Phosphoinositide 3-kinase
D3ZNQ0	Cysteine-rich protein 3 OS=Rattus norvegicus OX=10116 GN=Crip3 PE=4 SV=1	Crip3	1.557	0.00196984	Up	22.587		1.059	0.808		0.861	0.938		0.82	0.802		1.283	1.242		1.036	1.204	nucleus	K24413						PF00412	LIM domain	TZ	KOG1700	Regulatory protein MLP and related LIM proteins
A0A0G2JUM9	Reverse transcriptase domain-containing protein OS=Rattus norvegicus OX=10116 PE=4 SV=1	--	0.383	0.00128055	Down	199.09		1.412	1.312		1.215	1.369		1.402	1.309		0.52	0.519		0.526	0.572	mitochondria							PF02994; PF03372	L1 transposable element; Endonuclease/Exonuclease/phosphatase family	S	KOG1075	FOG: Reverse transcriptase
P14740	Dipeptidyl peptidase 4 OS=Rattus norvegicus OX=10116 GN=Dpp4 PE=1 SV=2	Dpp4	4.334	0.0210916	Up	88.087		0.468	0.604		0.432	0.457		0.441	0.563		1.794	2.557		1.825	0.581	extracellular	K01278	DPP4; dipeptidyl-peptidase 4 [EC:3.4.14.5]	rno04974 Protein digestion and absorption	GO:0001662 behavioral fear response; GO:0001666 response to hypoxia; GO:0001667 ameboidal-type cell migration; GO:0001775 cell activation; GO:0002209 behavioral defense response; GO:0002376 immune system process; GO:0002682 regulation of immune system process; GO:0002684 positive regulation of immune system process; GO:0002694 regulation of leukocyte activation; GO:0002696 positive regulation of …	GO:0005576 extracellular region; GO:0005622 intracellular; GO:0005623 cell; GO:0005737 cytoplasm; GO:0005783 endoplasmic reticulum; GO:0005794 Golgi apparatus; GO:0005886 plasma membrane; GO:0005911 cell-cell junction; GO:0009986 cell surface; GO:0012505 endomembrane system; GO:0016020 membrane; GO:0016324 apical plasma membrane; GO:0030027 lamellipodium; GO:0030054 cell junction; GO:0030139 endo…	GO:0001618 virus receptor activity; GO:0002020 protease binding; GO:0003824 catalytic activity; GO:0004175 endopeptidase activity; GO:0004177 aminopeptidase activity; GO:0004252 serine-type endopeptidase activity; GO:0005102 signaling receptor binding; GO:0005488 binding; GO:0005515 protein binding; GO:0005518 collagen binding; GO:0008233 peptidase activity; GO:0008236 serine-type peptidase activ…	PF00326	Prolyl oligopeptidase family	T	KOG2100	Dipeptidyl aminopeptidase

## Sheet: HFDISvsHFD
Protein accession	Protein description	Gene name	HFDIS/HFD Ratio	HFDIS/HFD P value	Regulated Type	MW [kDa]	ND1	ND2	ND5	NDS2	NDS4	NDS5	HFD2	HFD4	HFD6	HFDS1	HFDS2	HFDS6	HFDIS1	HFDIS2	HFDIS6	Subcellular localization	KEGG KO No.	KEGG Gene	KEGG pathway	Biological Process	Cellular Component	Molecular Function	Pfam ID	Domain description	KOG category	KOG NO.	KOG description
D4A5D4	Microtubule crosslinking factor 1 OS=Rattus norvegicus OX=10116 GN=Mtcl1 PE=1 SV=3	Mtcl1	0.518	0.00378074	Down	180.29	1.248	0.805		1.192	1.756		1.005	1.051		1.001	0.794		0.515	0.551		nucleus				GO:0000226 microtubule cytoskeleton organization; GO:0001578 microtubule bundle formation; GO:0006996 organelle organization; GO:0007010 cytoskeleton organization; GO:0007017 microtubule-based process; GO:0007163 establishment or maintenance of cell polarity; GO:0009987 cellular process; GO:0016043 cellular component organization; GO:0032386 regulation of intracellular transport; GO:0032388 posit…	GO:0000922 spindle pole; GO:0005622 intracellular; GO:0005623 cell; GO:0005819 spindle; GO:0005856 cytoskeleton; GO:0005886 plasma membrane; GO:0015630 microtubule cytoskeleton; GO:0016020 membrane; GO:0016324 apical plasma membrane; GO:0016327 apicolateral plasma membrane; GO:0016328 lateral plasma membrane; GO:0030496 midbody; GO:0043226 organelle; GO:0043228 non-membrane-bounded organelle; GO:…	GO:0005488 binding; GO:0005515 protein binding; GO:0008017 microtubule binding; GO:0008092 cytoskeletal protein binding; GO:0015631 tubulin binding; GO:0042802 identical protein binding; GO:0042803 protein homodimerization activity; GO:0046983 protein dimerization activity;			S	KOG4787	Uncharacterized conserved protein
M0R4Z4	Ig-like domain-containing protein OS=Rattus norvegicus OX=10116 PE=1 SV=2	--	0.707	0.0462967	Down	13.286	0.91	0.747	0.772	0.895	1.299	1.332	1.181	1.275	1.1	1.279	0.924	0.805	0.732	0.735	1.047	extracellular							PF07686	Immunoglobulin V-set domain
P09139	Serine--pyruvate aminotransferase, mitochondrial OS=Rattus norvegicus OX=10116 GN=Agxt PE=1 SV=1	Agxt	1.352	0.0441643	Up	45.834	1.004	1.084	1.123	0.94	0.996	1.009	1.094	0.851	0.799	0.839	0.913	0.73	1.157	1.203	1.349	mitochondria	K00830	AGXT; alanine-glyoxylate transaminase / serine-glyoxylate transaminase / serine-pyruvate transaminase [EC:2.6.1.44 2.6.1.45 2.6.1.51]	rno00630 Glyoxylate and dicarboxylate metabolism; rno01100 Metabolic pathways; rno00250 Alanine, aspartate and glutamate metabolism; rno00260 Glycine, serine and threonine metabolism; rno04146 Peroxisome; rno01200 Carbon metabolism	GO:0000096 sulfur amino acid metabolic process; GO:0000098 sulfur amino acid catabolic process; GO:0001505 regulation of neurotransmitter levels; GO:0006081 cellular aldehyde metabolic process; GO:0006082 organic acid metabolic process; GO:0006090 pyruvate metabolic process; GO:0006520 cellular amino acid metabolic process; GO:0006522 alanine metabolic process; GO:0006524 alanine catabolic proces…	GO:0005622 intracellular; GO:0005623 cell; GO:0005737 cytoplasm; GO:0005739 mitochondrion; GO:0005759 mitochondrial matrix; GO:0005777 peroxisome; GO:0005782 peroxisomal matrix; GO:0005829 cytosol; GO:0031907 microbody lumen; GO:0031974 membrane-enclosed lumen; GO:0042579 microbody; GO:0043226 organelle; GO:0043227 membrane-bounded organelle; GO:0043229 intracellular organelle; GO:0043231 intrace…	GO:0003824 catalytic activity; GO:0004760 serine-pyruvate transaminase activity; GO:0005102 signaling receptor binding; GO:0005488 binding; GO:0005515 protein binding; GO:0008144 drug binding; GO:0008453 alanine-glyoxylate transaminase activity; GO:0008483 transaminase activity; GO:0016597 amino acid binding; GO:0016740 transferase activity; GO:0016769 transferase activity, transferring nitrogeno…	PF00266	Aminotransferase class-V	E	KOG2862	Alanine-glyoxylate aminotransferase AGT1
Q5U2W9	Renalase OS=Rattus norvegicus OX=10116 GN=Rnls PE=2 SV=1	Rnls	0.615	0.0260421	Down	34.951	0.766	0.9	1.046	0.891	1.348	1.204	1.324	1.377	1.12	1.211	0.696	0.972	0.998	0.664	0.689	extracellular	K18208			GO:0002027 regulation of heart rate; GO:0002931 response to ischemia; GO:0003007 heart morphogenesis; GO:0003008 system process; GO:0003013 circulatory system process; GO:0003015 heart process; GO:0003073 regulation of systemic arterial blood pressure; GO:0003205 cardiac chamber development; GO:0003206 cardiac chamber morphogenesis; GO:0003208 cardiac ventricle morphogenesis; GO:0003214 cardiac l…	GO:0005576 extracellular region; GO:0005615 extracellular space;	GO:0000166 nucleotide binding; GO:0003824 catalytic activity; GO:0005488 binding; GO:0016491 oxidoreductase activity; GO:0016638 oxidoreductase activity, acting on the CH-NH2 group of donors; GO:0016641 oxidoreductase activity, acting on the CH-NH2 group of donors, oxygen as acceptor; GO:0016651 oxidoreductase activity, acting on NAD(P)H; GO:0036094 small molecule binding; GO:0043167 ion binding;…	PF13450; PF01593	NAD(P)-binding Rossmann-like domain; Flavin containing amine oxidoreductase
G3V9G4	ATP-citrate synthase OS=Rattus norvegicus OX=10116 GN=Acly PE=1 SV=1	Acly	1.572	0.0359756	Up	119.71	0.561	0.792	0.888	0.463	0.642	0.678	1.28	1.021	1.136	0.628	0.672	0.874	2.208	1.769	1.427	cytoplasm	K01648	ACLY; ATP citrate (pro-S)-lyase [EC:2.3.3.8]	rno01100 Metabolic pathways; rno00020 Citrate cycle (TCA cycle)	GO:0001775 cell activation; GO:0002252 immune effector process; GO:0002263 cell activation involved in immune response; GO:0002274 myeloid leukocyte activation; GO:0002275 myeloid cell activation involved in immune response; GO:0002283 neutrophil activation involved in immune response; GO:0002366 leukocyte activation involved in immune response; GO:0002376 immune system process; GO:0002443 leukoc…	GO:0000323 lytic vacuole; GO:0005576 extracellular region; GO:0005622 intracellular; GO:0005623 cell; GO:0005634 nucleus; GO:0005654 nucleoplasm; GO:0005737 cytoplasm; GO:0005764 lysosome; GO:0005766 primary lysosome; GO:0005773 vacuole; GO:0005775 vacuolar lumen; GO:0005829 cytosol; GO:0005886 plasma membrane; GO:0009346 citrate lyase complex; GO:0012505 endomembrane system; GO:0016020 membrane;…	GO:0000166 nucleotide binding; GO:0003824 catalytic activity; GO:0003878 ATP citrate synthase activity; GO:0005488 binding; GO:0005524 ATP binding; GO:0008144 drug binding; GO:0016740 transferase activity; GO:0016746 transferase activity, transferring acyl groups; GO:0017076 purine nucleotide binding; GO:0030554 adenyl nucleotide binding; GO:0032553 ribonucleotide binding; GO:0032555 purine ribon…	PF02629; PF00549; PF00285	CoA binding domain; CoA-ligase; Citrate synthase	C	KOG1254	ATP-citrate lyase
B1WBR8	F-box and leucine-rich repeat protein 4 OS=Rattus norvegicus OX=10116 GN=Fbxl4 PE=2 SV=1	Fbxl4	2.6	0.00327997	Up	70.158	0.542	0.737	0.68	0.525	0.545	0.72	0.567	0.587	0.764	1.474	1.637	1.393	2.07	1.506	1.411	mitochondria	K10270			GO:0000209 protein polyubiquitination; GO:0006464 cellular protein modification process; GO:0006508 proteolysis; GO:0006511 ubiquitin-dependent protein catabolic process; GO:0006807 nitrogen compound metabolic process; GO:0008152 metabolic process; GO:0009056 catabolic process; GO:0009057 macromolecule catabolic process; GO:0009987 cellular process; GO:0016567 protein ubiquitination; GO:0019538 p…	GO:0000151 ubiquitin ligase complex; GO:0005622 intracellular; GO:0005623 cell; GO:0005634 nucleus; GO:0005654 nucleoplasm; GO:0005737 cytoplasm; GO:0005739 mitochondrion; GO:0005740 mitochondrial envelope; GO:0005758 mitochondrial intermembrane space; GO:0005829 cytosol; GO:0016604 nuclear body; GO:0016607 nuclear speck; GO:0031967 organelle envelope; GO:0031970 organelle envelope lumen; GO:0031…	GO:0003824 catalytic activity; GO:0004842 ubiquitin-protein transferase activity; GO:0016740 transferase activity; GO:0019787 ubiquitin-like protein transferase activity; GO:0140096 catalytic activity, acting on a protein;	PF00646	F-box domain	S	KOG1947	Leucine rich repeat proteins, some proteins contain F-box
O88754	Epsilon 3 globin OS=Rattus norvegicus OX=10116 GN=Hbg1 PE=2 SV=1	Hbg1	1.987	0.0438736	Up	16.54	1.885	1.164		0.613	0.978		0.485	0.631		1.09	1.062		1.029	1.189		cytoplasm	K13825			GO:0000122 negative regulation of transcription by RNA polymerase II; GO:0006355 regulation of transcription, DNA-templated; GO:0006357 regulation of transcription by RNA polymerase II; GO:0006810 transport; GO:0006950 response to stress; GO:0007596 blood coagulation; GO:0007599 hemostasis; GO:0009611 response to wounding; GO:0009889 regulation of biosynthetic process; GO:0009890 negative regulat…	GO:0005622 intracellular; GO:0005623 cell; GO:0005737 cytoplasm; GO:0005829 cytosol; GO:0005833 hemoglobin complex; GO:0032991 protein-containing complex;	GO:0005344 oxygen carrier activity; GO:0005488 binding; GO:0005515 protein binding; GO:0020037 heme binding; GO:0030492 hemoglobin binding; GO:0031721 hemoglobin alpha binding; GO:0046906 tetrapyrrole binding; GO:0048037 cofactor binding; GO:0097159 organic cyclic compound binding; GO:0140104 molecular carrier activity; GO:1901363 heterocyclic compound binding;	PF00042	Globin	C	KOG3378	Globins and related hemoproteins
G3V8J2	Cytochrome P450 family 8 subfamily B member 1 OS=Rattus norvegicus OX=10116 GN=Cyp8b1 PE=1 SV=1	Cyp8b1	1.347	0.0495733	Up	57.725	1.123	1.021	0.982	0.988	1.003	1.057	0.804	0.805	0.754	1.146	1.168	0.971	0.894	1.023	1.265	endoplasmic reticulum	K07431	CYP8B1; sterol 12-alpha-hydroxylase [EC:1.14.14.139]	rno01100 Metabolic pathways; rno03320 PPAR signaling pathway; rno00120 Primary bile acid biosynthesis	GO:0006082 organic acid metabolic process; GO:0006629 lipid metabolic process; GO:0006694 steroid biosynthetic process; GO:0006699 bile acid biosynthetic process; GO:0008152 metabolic process; GO:0008202 steroid metabolic process; GO:0008206 bile acid metabolic process; GO:0008610 lipid biosynthetic process; GO:0009058 biosynthetic process; GO:0009987 cellular process; GO:0016053 organic acid bio…	GO:0005622 intracellular; GO:0005623 cell; GO:0005737 cytoplasm; GO:0005783 endoplasmic reticulum; GO:0005789 endoplasmic reticulum membrane; GO:0012505 endomembrane system; GO:0016020 membrane; GO:0031090 organelle membrane; GO:0031984 organelle subcompartment; GO:0042175 nuclear outer membrane-endoplasmic reticulum membrane network; GO:0043226 organelle; GO:0043227 membrane-bounded organelle; G…	GO:0003824 catalytic activity; GO:0004497 monooxygenase activity; GO:0005488 binding; GO:0008144 drug binding; GO:0008395 steroid hydroxylase activity; GO:0008397 sterol 12-alpha-hydroxylase activity; GO:0016491 oxidoreductase activity; GO:0016705 oxidoreductase activity, acting on paired donors, with incorporation or reduction of molecular oxygen; GO:0016709 oxidoreductase activity, acting on pa…	PF00067	Cytochrome P450	Q	KOG0684	Cytochrome P450
G3V888	ATP-citrate synthase OS=Rattus norvegicus OX=10116 GN=Acly PE=1 SV=1	Acly	1.448	0.000202751	Up	120.78	0.771	0.833	0.82	0.726	0.71	0.732	1.072	1.046	1.11	0.968	0.704	0.852	1.576	1.607	1.49	cytoplasm	K01648	ACLY; ATP citrate (pro-S)-lyase [EC:2.3.3.8]	rno01100 Metabolic pathways; rno00020 Citrate cycle (TCA cycle)	GO:0001775 cell activation; GO:0002252 immune effector process; GO:0002263 cell activation involved in immune response; GO:0002274 myeloid leukocyte activation; GO:0002275 myeloid cell activation involved in immune response; GO:0002283 neutrophil activation involved in immune response; GO:0002366 leukocyte activation involved in immune response; GO:0002376 immune system process; GO:0002443 leukoc…	GO:0000323 lytic vacuole; GO:0005576 extracellular region; GO:0005622 intracellular; GO:0005623 cell; GO:0005634 nucleus; GO:0005654 nucleoplasm; GO:0005737 cytoplasm; GO:0005764 lysosome; GO:0005766 primary lysosome; GO:0005773 vacuole; GO:0005775 vacuolar lumen; GO:0005829 cytosol; GO:0005886 plasma membrane; GO:0009346 citrate lyase complex; GO:0012505 endomembrane system; GO:0016020 membrane;…	GO:0000166 nucleotide binding; GO:0003824 catalytic activity; GO:0003878 ATP citrate synthase activity; GO:0005488 binding; GO:0005524 ATP binding; GO:0008144 drug binding; GO:0016740 transferase activity; GO:0016746 transferase activity, transferring acyl groups; GO:0017076 purine nucleotide binding; GO:0030554 adenyl nucleotide binding; GO:0032553 ribonucleotide binding; GO:0032555 purine ribon…	PF02629; PF00549; PF00285	CoA binding domain; CoA-ligase; Citrate synthase	C	KOG1254	ATP-citrate lyase
Q7TQ59	RCG32398, isoform CRA_a OS=Rattus norvegicus OX=10116 GN=Svs3a PE=3 SV=1	Svs3a	3.387	0.0450122	Up	29.779	0.641	0.614	0.45	0.752	0.631	0.506	0.52	0.548	0.43	2.426	0.617	1.594	0.711	2.378	1.984	extracellular
A0A0G2JZS9	Ig-like domain-containing protein OS=Rattus norvegicus OX=10116 PE=1 SV=1	--	0.746	0.0307253	Down	10.811	1.202	0.736	0.289	0.965	1.178	1.568	1.247	1.473	1.094	0.634	0.568	1.141	0.951	0.972	0.921	extracellular							PF07686	Immunoglobulin V-set domain
M0R594	Serine protease inhibitor Kazal-type 3-like OS=Rattus norvegicus OX=10116 GN=LOC100911558 PE=4 SV=1	LOC100911558	1.66	0.00966914	Up	6.9481	0.839	0.941	0.663	0.962	0.917	0.66	0.691	0.866	0.705	1.489	0.978	1.518	1.068	1.277	1.411	extracellular				GO:0000003 reproduction; GO:0001932 regulation of protein phosphorylation; GO:0001933 negative regulation of protein phosphorylation; GO:0002791 regulation of peptide secretion; GO:0002793 positive regulation of peptide secretion; GO:0003006 developmental process involved in reproduction; GO:0006873 cellular ion homeostasis; GO:0006874 cellular calcium ion homeostasis; GO:0006875 cellular metal i…	GO:0001669 acrosomal vesicle; GO:0005576 extracellular region; GO:0005615 extracellular space; GO:0005622 intracellular; GO:0005623 cell; GO:0005737 cytoplasm; GO:0012505 endomembrane system; GO:0030141 secretory granule; GO:0031410 cytoplasmic vesicle; GO:0031982 vesicle; GO:0043226 organelle; GO:0043227 membrane-bounded organelle; GO:0043229 intracellular organelle; GO:0097708 intracellular ves…	GO:0004857 enzyme inhibitor activity; GO:0004866 endopeptidase inhibitor activity; GO:0004867 serine-type endopeptidase inhibitor activity; GO:0030234 enzyme regulator activity; GO:0030414 peptidase inhibitor activity; GO:0061134 peptidase regulator activity; GO:0061135 endopeptidase regulator activity; GO:0098772 molecular function regulator;	PF00050	Kazal-type serine protease inhibitor domain	S	KOG3649	FOG: Kazal-type serine protease inhibitor domain
M3ZCQ0	Sulfotransferase OS=Rattus norvegicus OX=10116 GN=Sult2a1 PE=1 SV=1	Sult2a1	1.383	0.0397128	Up	33.12	1.039	0.728	1.207	0.821	0.782	1.116	1.121	1.011	0.861	0.794	0.748	0.55	1.265	1.595	1.278	cytoplasm	K11822	SULT2A; bile-salt sulfotransferase [EC:2.8.2.14]	rno05204 Chemical carcinogenesis - DNA adducts; rno00980 Metabolism of xenobiotics by cytochrome P450; rno04976 Bile secretion	GO:0006066 alcohol metabolic process; GO:0006067 ethanol metabolic process; GO:0006068 ethanol catabolic process; GO:0006082 organic acid metabolic process; GO:0006139 nucleobase-containing compound metabolic process; GO:0006163 purine nucleotide metabolic process; GO:0006629 lipid metabolic process; GO:0006725 cellular aromatic compound metabolic process; GO:0006753 nucleoside phosphate metaboli…	GO:0005622 intracellular; GO:0005623 cell; GO:0005737 cytoplasm; GO:0005829 cytosol;	GO:0000166 nucleotide binding; GO:0003824 catalytic activity; GO:0004027 alcohol sulfotransferase activity; GO:0004062 aryl sulfotransferase activity; GO:0004304 estrone sulfotransferase activity; GO:0005488 binding; GO:0008144 drug binding; GO:0008146 sulfotransferase activity; GO:0016740 transferase activity; GO:0016782 transferase activity, transferring sulfur-containing groups; GO:0017076 pur…	PF00685	Sulfotransferase domain	S	KOG1584	Sulfotransferase
M0R9Y9	Transposase_22 domain-containing protein OS=Rattus norvegicus OX=10116 PE=4 SV=2	--	1.313	1.04151e-05	Up	19.584	0.999	0.831	0.879	0.898	0.874	0.915	1.018	1.006	1.003	0.793	0.947	0.894	1.343	1.303	1.327	cytoplasm							PF02994	L1 transposable element
D3ZMQ0	MAX dimerization protein MGA OS=Rattus norvegicus OX=10116 GN=Mga PE=1 SV=2	Mga	1.322	0.0444665	Up	312.71	0.91		0.911	0.853		0.956	0.933		0.852	1.13		1.154	1.228		1.132	nucleus				GO:0006139 nucleobase-containing compound metabolic process; GO:0006351 transcription, DNA-templated; GO:0006355 regulation of transcription, DNA-templated; GO:0006357 regulation of transcription by RNA polymerase II; GO:0006366 transcription by RNA polymerase II; GO:0006725 cellular aromatic compound metabolic process; GO:0006807 nitrogen compound metabolic process; GO:0008152 metabolic process;…	GO:0005622 intracellular; GO:0005623 cell; GO:0005634 nucleus; GO:0005654 nucleoplasm; GO:0005667 transcription regulator complex; GO:0031974 membrane-enclosed lumen; GO:0031981 nuclear lumen; GO:0032991 protein-containing complex; GO:0034708 methyltransferase complex; GO:0035097 histone methyltransferase complex; GO:0043226 organelle; GO:0043227 membrane-bounded organelle; GO:0043229 intracellul…	GO:0000976 transcription regulatory region sequence-specific DNA binding; GO:0000977 RNA polymerase II transcription regulatory region sequence-specific DNA binding; GO:0000981 DNA-binding transcription factor activity, RNA polymerase II-specific; GO:0001067 regulatory region nucleic acid binding; GO:0001228 DNA-binding transcription activator activity, RNA polymerase II-specific; GO:0003676 nucl…	PF00907; PF00010	T-box; Helix-loop-helix DNA-binding domain	K	KOG3585	TBX2 and related T-box transcription factors
A0A0G2K7P6	IGv domain-containing protein OS=Rattus norvegicus OX=10116 PE=4 SV=1	--	0.628	0.028478	Down	10.23	1.093	0.574	0.698	0.874	1.408	1.273	1.313	0.965	1.271	1.163	1.314	0.901	0.628	0.719	0.882	extracellular							PF07686	Immunoglobulin V-set domain
P12785	Fatty acid synthase OS=Rattus norvegicus OX=10116 GN=Fasn PE=1 SV=3	Fasn	1.544	0.0180135	Up	272.65	0.52	0.625	0.575	0.493	0.521	0.593	1.202	1.087	1.486	0.704	0.691	0.609	2.168	1.938	1.724	cytoplasm,nucleus	K00665	FASN; fatty acid synthase, animal type [EC:2.3.1.85]	rno04910 Insulin signaling pathway; rno01100 Metabolic pathways; rno04152 AMPK signaling pathway; rno01212 Fatty acid metabolism; rno00061 Fatty acid biosynthesis	GO:0001885 endothelial cell development; GO:0002064 epithelial cell development; GO:0002376 immune system process; GO:0002520 immune system development; GO:0002521 leukocyte differentiation; GO:0002573 myeloid leukocyte differentiation; GO:0003158 endothelium development; GO:0006082 organic acid metabolic process; GO:0006084 acetyl-CoA metabolic process; GO:0006139 nucleobase-containing compound …	GO:0005622 intracellular; GO:0005623 cell; GO:0005737 cytoplasm; GO:0005794 Golgi apparatus; GO:0005829 cytosol; GO:0005886 plasma membrane; GO:0012505 endomembrane system; GO:0016020 membrane; GO:0042587 glycogen granule; GO:0043226 organelle; GO:0043227 membrane-bounded organelle; GO:0043229 intracellular organelle; GO:0043231 intracellular membrane-bounded organelle; GO:0071944 cell periphery;	GO:0000166 nucleotide binding; GO:0003824 catalytic activity; GO:0004312 fatty acid synthase activity; GO:0005488 binding; GO:0005515 protein binding; GO:0008144 drug binding; GO:0016740 transferase activity; GO:0016746 transferase activity, transferring acyl groups; GO:0016747 transferase activity, transferring acyl groups other than amino-acyl groups; GO:0036094 small molecule binding; GO:00428…	PF00109; PF02801; PF00698; PF08242; PF00550; PF00975	Beta-ketoacyl synthase, N-terminal domain; Beta-ketoacyl synthase, C-terminal domain; Acyl transferase domain; Methyltransferase domain; Phosphopantetheine attachment site; Thioesterase domain	I	KOG1202	Animal-type fatty acid synthase and related proteins
P16303	Carboxylesterase 1D OS=Rattus norvegicus OX=10116 GN=Ces1d PE=1 SV=2	Ces1d	0.61	0.0436389	Down	62.146	1.192	0.943	1.073	1.24	1.17	1.236	0.633	1.04	0.976	1.359	1.355	1.106	0.51	0.517	0.589	extracellular	K01044	CES1; carboxylesterase 1 [EC:3.1.1.1]	rno00983 Drug metabolism - other enzymes	GO:0006066 alcohol metabolic process; GO:0006082 organic acid metabolic process; GO:0006139 nucleobase-containing compound metabolic process; GO:0006163 purine nucleotide metabolic process; GO:0006629 lipid metabolic process; GO:0006631 fatty acid metabolic process; GO:0006637 acyl-CoA metabolic process; GO:0006638 neutral lipid metabolic process; GO:0006639 acylglycerol metabolic process; GO:000…	GO:0005622 intracellular; GO:0005623 cell; GO:0005737 cytoplasm; GO:0005783 endoplasmic reticulum; GO:0005788 endoplasmic reticulum lumen; GO:0005811 lipid droplet; GO:0005829 cytosol; GO:0012505 endomembrane system; GO:0031974 membrane-enclosed lumen; GO:0043226 organelle; GO:0043227 membrane-bounded organelle; GO:0043228 non-membrane-bounded organelle; GO:0043229 intracellular organelle; GO:004…	GO:0003824 catalytic activity; GO:0004771 sterol esterase activity; GO:0004806 triglyceride lipase activity; GO:0016298 lipase activity; GO:0016787 hydrolase activity; GO:0016788 hydrolase activity, acting on ester bonds; GO:0052689 carboxylic ester hydrolase activity;	PF00135	Carboxylesterase family	I	KOG1516	Carboxylesterase and related proteins
P20760	Ig gamma-2A chain C region OS=Rattus norvegicus OX=10116 GN=Igg-2a PE=1 SV=1	Igg-2a	0.684	0.0370927	Down	35.185	0.786	0.562	0.711	0.9	1.273	1.395	1.15	1.081	1.095	1.408	1.415	0.84	0.662	0.651	0.962	nucleus				GO:0002250 adaptive immune response; GO:0002252 immune effector process; GO:0002253 activation of immune response; GO:0002376 immune system process; GO:0002429 immune response-activating cell surface receptor signaling pathway; GO:0002443 leukocyte mediated immunity; GO:0002449 lymphocyte mediated immunity; GO:0002455 humoral immune response mediated by circulating immunoglobulin; GO:0002460 adap…	GO:0005576 extracellular region; GO:0005615 extracellular space; GO:0005623 cell; GO:0005886 plasma membrane; GO:0009897 external side of plasma membrane; GO:0009986 cell surface; GO:0016020 membrane; GO:0019814 immunoglobulin complex; GO:0032991 protein-containing complex; GO:0042571 immunoglobulin complex, circulating; GO:0071944 cell periphery; GO:0072562 blood microparticle; GO:0098552 side o…	GO:0003823 antigen binding; GO:0005102 signaling receptor binding; GO:0005488 binding; GO:0005515 protein binding; GO:0034987 immunoglobulin receptor binding;	PF07654	Immunoglobulin C1-set domain
Q9Z1B2	Glutathione S-transferase Mu 5 OS=Rattus norvegicus OX=10116 GN=Gstm5 PE=1 SV=3	Gstm5	0.717	0.0097285	Down	26.629	1.113	1.152	0.849	1.179	0.956	1.068	0.927	1.123	1.15	1.105	1.114	1.136	0.736	0.78	0.778	cytoplasm	K00799	GST; glutathione S-transferase [EC:2.5.1.18]	rno05200 Pathways in cancer; rno01100 Metabolic pathways; rno01524 Platinum drug resistance; rno05418 Fluid shear stress and atherosclerosis; rno05204 Chemical carcinogenesis - DNA adducts; rno00980 Metabolism of xenobiotics by cytochrome P450; rno05225 Hepatocellular carcinoma; rno00480 Glutathione metabolism; rno00982 Drug metabolism - cytochrome P450; rno00983 Drug metabolism - other enzymes; …	GO:0001885 endothelial cell development; GO:0002064 epithelial cell development; GO:0003158 endothelium development; GO:0006518 peptide metabolic process; GO:0006575 cellular modified amino acid metabolic process; GO:0006725 cellular aromatic compound metabolic process; GO:0006749 glutathione metabolic process; GO:0006790 sulfur compound metabolic process; GO:0006805 xenobiotic metabolic process;…	GO:0005576 extracellular region; GO:0005622 intracellular; GO:0005623 cell; GO:0005737 cytoplasm; GO:0005829 cytosol; GO:0005929 cilium; GO:0031514 motile cilium; GO:0035686 sperm fibrous sheath; GO:0036126 sperm flagellum; GO:0042995 cell projection; GO:0043226 organelle; GO:0045171 intercellular bridge; GO:0097729 9+2 motile cilium; GO:0120025 plasma membrane bounded cell projection;	GO:0003824 catalytic activity; GO:0004364 glutathione transferase activity; GO:0005488 binding; GO:0005515 protein binding; GO:0016740 transferase activity; GO:0016765 transferase activity, transferring alkyl or aryl (other than methyl) groups; GO:0019899 enzyme binding; GO:0033218 amide binding; GO:0042277 peptide binding; GO:0042802 identical protein binding; GO:0042803 protein homodimerization…	PF02798; PF00043	Glutathione S-transferase, N-terminal domain; Glutathione S-transferase, C-terminal domain	O	KOG1695	Glutathione S-transferase
A0A0G2JUM9	Reverse transcriptase domain-containing protein OS=Rattus norvegicus OX=10116 PE=4 SV=1	--	0.405	0.00357122	Down	199.09		1.412	1.312		1.215	1.369		1.402	1.309		0.52	0.519		0.526	0.572	mitochondria							PF02994; PF03372	L1 transposable element; Endonuclease/Exonuclease/phosphatase family	S	KOG1075	FOG: Reverse transcriptase
Q63691	Monocyte differentiation antigen CD14 OS=Rattus norvegicus OX=10116 GN=Cd14 PE=2 SV=2	Cd14	0.673	0.00886845	Down	40.053		0.902	1.017		1.088	1.045		1.186	1.276		1.007	0.867		0.835	0.821	extracellular	K04391	CD14; monocyte differentiation antigen CD14	rno05417 Lipid and atherosclerosis; rno04620 Toll-like receptor signaling pathway; rno04640 Hematopoietic cell lineage; rno04145 Phagosome; rno04064 NF-kappa B signaling pathway; rno05152 Tuberculosis; rno05134 Legionellosis; rno05146 Amoebiasis; rno05221 Acute myeloid leukemia; rno05202 Transcriptional misregulation in cancer; rno04010 MAPK signaling pathway; rno05132 Salmonella infection; rno05…	GO:0001775 cell activation; GO:0001817 regulation of cytokine production; GO:0001819 positive regulation of cytokine production; GO:0002218 activation of innate immune response; GO:0002221 pattern recognition receptor signaling pathway; GO:0002224 toll-like receptor signaling pathway; GO:0002237 response to molecule of bacterial origin; GO:0002252 immune effector process; GO:0002253 activation of…	GO:0005576 extracellular region; GO:0005615 extracellular space; GO:0005622 intracellular; GO:0005623 cell; GO:0005737 cytoplasm; GO:0005768 endosome; GO:0005794 Golgi apparatus; GO:0005886 plasma membrane; GO:0009897 external side of plasma membrane; GO:0009986 cell surface; GO:0010008 endosome membrane; GO:0012505 endomembrane system; GO:0012506 vesicle membrane; GO:0016020 membrane; GO:0016021…	GO:0001530 lipopolysaccharide binding; GO:0001847 opsonin receptor activity; GO:0004888 transmembrane signaling receptor activity; GO:0005488 binding; GO:0008289 lipid binding; GO:0016019 peptidoglycan immune receptor activity; GO:0033218 amide binding; GO:0038023 signaling receptor activity; GO:0038187 pattern recognition receptor activity; GO:0042277 peptide binding; GO:0060089 molecular transd…

## Sheet: HFDSvsHFDIS
Protein accession	Protein description	Gene name	HFDS/HFDIS Ratio	HFDS/HFDIS P value	Regulated Type	MW [kDa]	ND1	ND2	ND5	NDS2	NDS4	NDS5	HFD2	HFD4	HFD6	HFDS1	HFDS2	HFDS6	HFDIS1	HFDIS2	HFDIS6	Subcellular localization	KEGG KO No.	KEGG Gene	KEGG pathway	Biological Process	Cellular Component	Molecular Function	Pfam ID	Domain description	KOG category	KOG NO.	KOG description
A0A0G2K1L8	Brain acid soluble protein 1 OS=Rattus norvegicus OX=10116 GN=Basp1 PE=1 SV=1	Basp1	1.331	0.0383801	Up	21.719	1.008		1.051	0.892		0.976	0.869		0.861	1.329		1.19	0.961		0.931	nucleus
F1LUD3	Uncharacterized protein OS=Rattus norvegicus OX=10116 PE=1 SV=2	--	2.126	0.0488237	Up	584.8	1.116		1.2	0.961		1.267	0.908		0.876	1.326		1.193	0.691		0.494	mitochondria	K23934	AHNAK; neuroblast differentiation-associated protein AHNAK	rno05132 Salmonella infection
A0A0G2K6E3	Myosin IG OS=Rattus norvegicus OX=10116 GN=Myo1g PE=1 SV=1	Myo1g	1.318	0.018633	Up	116.7	0.927	0.893	0.919	1.026	1.107	0.834	0.991	0.934	0.94	1.236	1.128	1.289	0.819	0.947	1.006	cytoplasm,nucleus	K10356			GO:0002250 adaptive immune response; GO:0002252 immune effector process; GO:0002253 activation of immune response; GO:0002376 immune system process; GO:0002429 immune response-activating cell surface receptor signaling pathway; GO:0002431 Fc receptor mediated stimulatory signaling pathway; GO:0002433 immune response-regulating cell surface receptor signaling pathway involved in phagocytosis; GO:0…	GO:0001891 phagocytic cup; GO:0005623 cell; GO:0005886 plasma membrane; GO:0005902 microvillus; GO:0016020 membrane; GO:0030027 lamellipodium; GO:0030175 filopodium; GO:0031252 cell leading edge; GO:0031256 leading edge membrane; GO:0042995 cell projection; GO:0071944 cell periphery; GO:0098858 actin-based cell projection; GO:0120025 plasma membrane bounded cell projection;	GO:0003774 motor activity; GO:0003824 catalytic activity; GO:0005488 binding; GO:0005543 phospholipid binding; GO:0005546 phosphatidylinositol-4,5-bisphosphate binding; GO:0005547 phosphatidylinositol-3,4,5-trisphosphate binding; GO:0008289 lipid binding; GO:0016462 pyrophosphatase activity; GO:0016787 hydrolase activity; GO:0016817 hydrolase activity, acting on acid anhydrides; GO:0016818 hydrol…	PF00063	Myosin head (motor domain)	Z	KOG0164	Myosin class I heavy chain
F7FF10	Cytochrome P450, family 2, subfamily j, polypeptide 4 OS=Rattus norvegicus OX=10116 GN=Cyp2j4 PE=3 SV=2	Cyp2j4	1.404	0.0284732	Up	50.236	1.024	1.193	1.01	1.114	1.08	1.091	0.893	0.695	0.89	1.056	1.314	1.13	0.89	0.706	0.897	cytoplasm				GO:0001523 retinoid metabolic process; GO:0001676 long-chain fatty acid metabolic process; GO:0001817 regulation of cytokine production; GO:0001819 positive regulation of cytokine production; GO:0002791 regulation of peptide secretion; GO:0002793 positive regulation of peptide secretion; GO:0006082 organic acid metabolic process; GO:0006629 lipid metabolic process; GO:0006631 fatty acid metabolic…	GO:0005622 intracellular; GO:0005623 cell; GO:0005737 cytoplasm; GO:0005783 endoplasmic reticulum; GO:0005789 endoplasmic reticulum membrane; GO:0012505 endomembrane system; GO:0016020 membrane; GO:0031090 organelle membrane; GO:0031984 organelle subcompartment; GO:0042175 nuclear outer membrane-endoplasmic reticulum membrane network; GO:0043226 organelle; GO:0043227 membrane-bounded organelle; G…	GO:0003824 catalytic activity; GO:0003958 NADPH-hemoprotein reductase activity; GO:0004497 monooxygenase activity; GO:0008391 arachidonic acid monooxygenase activity; GO:0008392 arachidonic acid epoxygenase activity; GO:0008404 arachidonic acid 14,15-epoxygenase activity; GO:0008405 arachidonic acid 11,12-epoxygenase activity; GO:0016491 oxidoreductase activity; GO:0016651 oxidoreductase activity…	PF00067	Cytochrome P450	Q	KOG0156	Cytochrome P450 CYP2 subfamily
D3ZWR1	5', 3'-nucleotidase, cytosolic OS=Rattus norvegicus OX=10116 GN=Nt5c PE=1 SV=3	Nt5c	1.384	0.0229177	Up	22.939	0.942	1.075	0.788	1.07	1.003	0.978	0.881	0.942	1.112	1.13	1.172	1.34	0.996	0.868	0.768	extracellular	K01081	E3.1.3.5; 5'-nucleotidase [EC:3.1.3.5]	rno01100 Metabolic pathways; rno00760 Nicotinate and nicotinamide metabolism; rno00230 Purine metabolism; rno00240 Pyrimidine metabolism	GO:0006139 nucleobase-containing compound metabolic process; GO:0006163 purine nucleotide metabolic process; GO:0006195 purine nucleotide catabolic process; GO:0006213 pyrimidine nucleoside metabolic process; GO:0006220 pyrimidine nucleotide metabolic process; GO:0006244 pyrimidine nucleotide catabolic process; GO:0006725 cellular aromatic compound metabolic process; GO:0006753 nucleoside phospha…	GO:0005622 intracellular; GO:0005623 cell; GO:0005634 nucleus; GO:0005737 cytoplasm; GO:0005829 cytosol; GO:0043226 organelle; GO:0043227 membrane-bounded organelle; GO:0043229 intracellular organelle; GO:0043231 intracellular membrane-bounded organelle;	GO:0000166 nucleotide binding; GO:0003824 catalytic activity; GO:0005488 binding; GO:0008252 nucleotidase activity; GO:0008253 5'-nucleotidase activity; GO:0016787 hydrolase activity; GO:0016788 hydrolase activity, acting on ester bonds; GO:0016791 phosphatase activity; GO:0019103 pyrimidine nucleotide binding; GO:0036094 small molecule binding; GO:0042578 phosphoric ester hydrolase activity; GO:…
F1LM22	UDP-glucuronosyltransferase OS=Rattus norvegicus OX=10116 GN=Ugt2b PE=1 SV=2	Ugt2b	0.151	0.00378001	Down	60.995	2.142	1.332	0.919	0.25	1.384	1.495	0.165	1.076	0.331	0.174	0.341	0.28	2.151	1.035	2.063	peroxisome	K00699	UGT; glucuronosyltransferase [EC:2.4.1.17]	rno01240 Biosynthesis of cofactors; rno01100 Metabolic pathways; rno00140 Steroid hormone biosynthesis; rno05204 Chemical carcinogenesis - DNA adducts; rno00980 Metabolism of xenobiotics by cytochrome P450; rno00860 Porphyrin and chlorophyll metabolism; rno00982 Drug metabolism - cytochrome P450; rno00983 Drug metabolism - other enzymes; rno04976 Bile secretion; rno00053 Ascorbate and aldarate me…	GO:0006725 cellular aromatic compound metabolic process; GO:0008152 metabolic process; GO:0009056 catabolic process; GO:0009987 cellular process; GO:0019439 aromatic compound catabolic process; GO:0042221 response to chemical; GO:0042493 response to drug; GO:0044237 cellular metabolic process; GO:0044248 cellular catabolic process; GO:0050896 response to stimulus;	GO:0005622 intracellular; GO:0005623 cell; GO:0005634 nucleus; GO:0005635 nuclear envelope; GO:0005640 nuclear outer membrane; GO:0005737 cytoplasm; GO:0005783 endoplasmic reticulum; GO:0012505 endomembrane system; GO:0016020 membrane; GO:0019867 outer membrane; GO:0031090 organelle membrane; GO:0031965 nuclear membrane; GO:0031967 organelle envelope; GO:0031968 organelle outer membrane; GO:00319…	GO:0003824 catalytic activity; GO:0008194 UDP-glycosyltransferase activity; GO:0015020 glucuronosyltransferase activity; GO:0016740 transferase activity; GO:0016757 transferase activity, transferring glycosyl groups; GO:0016758 transferase activity, transferring hexosyl groups;			G	KOG1192	UDP-glucuronosyl and UDP-glucosyl transferase
A0A0G2JUD3	UDP-glucuronosyltransferase 2B17 OS=Rattus norvegicus OX=10116 GN=Ugt2b17 PE=1 SV=1	Ugt2b17	2.424	0.00557934	Up	61.525	1.038	1.011	0.741	1.04	1.036	0.846	0.792	0.539	1.143	1.313	1.978	1.658	0.829	0.646	0.567	peroxisome				GO:0002237 response to molecule of bacterial origin; GO:0005975 carbohydrate metabolic process; GO:0005996 monosaccharide metabolic process; GO:0006063 uronic acid metabolic process; GO:0006082 organic acid metabolic process; GO:0006629 lipid metabolic process; GO:0006725 cellular aromatic compound metabolic process; GO:0006805 xenobiotic metabolic process; GO:0008152 metabolic process; GO:000820…	GO:0005622 intracellular; GO:0005623 cell; GO:0005634 nucleus; GO:0005635 nuclear envelope; GO:0005640 nuclear outer membrane; GO:0005737 cytoplasm; GO:0005783 endoplasmic reticulum; GO:0012505 endomembrane system; GO:0016020 membrane; GO:0019867 outer membrane; GO:0031090 organelle membrane; GO:0031965 nuclear membrane; GO:0031967 organelle envelope; GO:0031968 organelle outer membrane; GO:00319…	GO:0003824 catalytic activity; GO:0008194 UDP-glycosyltransferase activity; GO:0015020 glucuronosyltransferase activity; GO:0016740 transferase activity; GO:0016757 transferase activity, transferring glycosyl groups; GO:0016758 transferase activity, transferring hexosyl groups;			CG	KOG1192	UDP-glucuronosyl and UDP-glucosyl transferase
A0A0G2JXM4	Iodothyronine deiodinase OS=Rattus norvegicus OX=10116 GN=Dio1 PE=1 SV=1	Dio1	1.398	0.000140955	Up	29.58	1.124	1.137	1.004	1.072	1.101	0.93	0.8	0.864	1	1.192	1.128	1.221	0.846	0.843	0.844	extracellular	K01562	DIO1; type I thyroxine 5'-deiodinase [EC:1.21.99.4]	rno04919 Thyroid hormone signaling pathway	GO:0006575 cellular modified amino acid metabolic process; GO:0006590 thyroid hormone generation; GO:0006725 cellular aromatic compound metabolic process; GO:0006807 nitrogen compound metabolic process; GO:0008152 metabolic process; GO:0009987 cellular process; GO:0010817 regulation of hormone levels; GO:0018958 phenol-containing compound metabolic process; GO:0042403 thyroid hormone metabolic pr…	GO:0005623 cell; GO:0005886 plasma membrane; GO:0016020 membrane; GO:0071944 cell periphery;	GO:0003824 catalytic activity; GO:0004800 thyroxine 5'-deiodinase activity; GO:0005488 binding; GO:0008430 selenium binding; GO:0016491 oxidoreductase activity;
A0A0G2K730	tRNA pseudouridine synthase OS=Rattus norvegicus OX=10116 GN=Pusl1 PE=1 SV=1	Pusl1	1.374	0.0240681	Up	32.088	0.92	0.989	0.934	1.144	1.105	1.146	0.868	1.004	1.025	1.288	1.001	1.145	0.774	0.918	0.807	extracellular				GO:0001522 pseudouridine synthesis; GO:0006139 nucleobase-containing compound metabolic process; GO:0006396 RNA processing; GO:0006399 tRNA metabolic process; GO:0006400 tRNA modification; GO:0006725 cellular aromatic compound metabolic process; GO:0006807 nitrogen compound metabolic process; GO:0008033 tRNA processing; GO:0008152 metabolic process; GO:0009451 RNA modification; GO:0009987 cellula…	GO:0005622 intracellular; GO:0005623 cell; GO:0043226 organelle; GO:0043227 membrane-bounded organelle; GO:0043229 intracellular organelle; GO:0043231 intracellular membrane-bounded organelle;	GO:0003824 catalytic activity; GO:0009982 pseudouridine synthase activity; GO:0016853 isomerase activity; GO:0016866 intramolecular transferase activity;	PF01416	tRNA pseudouridine synthase	J	KOG4393	Predicted pseudouridylate synthase
D3ZAE9	ATP-binding cassette subfamily A member 8 OS=Rattus norvegicus OX=10116 GN=Abca8 PE=1 SV=3	Abca8	1.442	0.000405523	Up	182.51	1.058	0.974	0.886	0.986	1.178	0.97	0.878	0.839	0.982	1.247	1.231	1.243	0.846	0.818	0.916	plasma membrane	K05650	ABCA8; ATP-binding cassette, subfamily A (ABC1), member 8	rno02010 ABC transporters	GO:0006810 transport; GO:0006855 drug transmembrane transport; GO:0006869 lipid transport; GO:0010876 lipid localization; GO:0015893 drug transport; GO:0033036 macromolecule localization; GO:0042221 response to chemical; GO:0042493 response to drug; GO:0042908 xenobiotic transport; GO:0050896 response to stimulus; GO:0051179 localization; GO:0051234 establishment of localization; GO:0055085 trans…	GO:0005622 intracellular; GO:0005623 cell; GO:0005737 cytoplasm; GO:0005739 mitochondrion; GO:0005740 mitochondrial envelope; GO:0005743 mitochondrial inner membrane; GO:0005886 plasma membrane; GO:0016020 membrane; GO:0019866 organelle inner membrane; GO:0031090 organelle membrane; GO:0031966 mitochondrial membrane; GO:0031967 organelle envelope; GO:0031975 envelope; GO:0043226 organelle; GO:004…	GO:0003824 catalytic activity; GO:0005215 transporter activity; GO:0008559 ATPase-coupled xenobiotic transmembrane transporter activity; GO:0015399 primary active transmembrane transporter activity; GO:0016462 pyrophosphatase activity; GO:0016787 hydrolase activity; GO:0016817 hydrolase activity, acting on acid anhydrides; GO:0016818 hydrolase activity, acting on acid anhydrides, in phosphorus-co…	PF00005	ABC transporter	Q	KOG0059	Lipid exporter ABCA1 and related proteins, ABC superfamily
A0A0G2K8D1	Motile sperm domain-containing 2 OS=Rattus norvegicus OX=10116 GN=Mospd2 PE=1 SV=1	Mospd2	1.354	0.0314388	Up	59.742	1.038	0.986		0.894	0.906		0.913	0.972		1.237	1.237		0.863	0.964		cytoplasm				GO:0001775 cell activation; GO:0002252 immune effector process; GO:0002263 cell activation involved in immune response; GO:0002274 myeloid leukocyte activation; GO:0002275 myeloid cell activation involved in immune response; GO:0002283 neutrophil activation involved in immune response; GO:0002366 leukocyte activation involved in immune response; GO:0002376 immune system process; GO:0002443 leukoc…	GO:0005622 intracellular; GO:0005623 cell; GO:0005737 cytoplasm; GO:0005886 plasma membrane; GO:0005887 integral component of plasma membrane; GO:0012505 endomembrane system; GO:0012506 vesicle membrane; GO:0016020 membrane; GO:0016021 integral component of membrane; GO:0030141 secretory granule; GO:0030659 cytoplasmic vesicle membrane; GO:0030667 secretory granule membrane; GO:0031090 organelle …		PF00650; PF00635	CRAL/TRIO domain; MSP (Major sperm protein) domain	I	KOG1470	Phosphatidylinositol transfer protein PDR16 and related proteins
D3ZDC7	Zinc finger FYVE domain-containing protein OS=Rattus norvegicus OX=10116 GN=Zfyve9 PE=1 SV=3	Zfyve9	0.755	0.0330382	Down	152.41	1.019	0.814	1.091	1.032	0.787	0.857	0.978	1.134	1.012	0.901	0.849	0.921	1.032	1.368	1.139	nucleus	K04679	MADHIP; MAD, mothers against decapentaplegic interacting protein	rno04350 TGF-beta signaling pathway; rno04144 Endocytosis	GO:0006508 proteolysis; GO:0006807 nitrogen compound metabolic process; GO:0006810 transport; GO:0006897 endocytosis; GO:0007154 cell communication; GO:0007165 signal transduction; GO:0007166 cell surface receptor signaling pathway; GO:0007167 enzyme linked receptor protein signaling pathway; GO:0007178 transmembrane receptor protein serine/threonine kinase signaling pathway; GO:0007179 transform…	GO:0005622 intracellular; GO:0005623 cell; GO:0005737 cytoplasm; GO:0005768 endosome; GO:0005769 early endosome; GO:0005829 cytosol; GO:0010008 endosome membrane; GO:0012505 endomembrane system; GO:0016020 membrane; GO:0031090 organelle membrane; GO:0031410 cytoplasmic vesicle; GO:0031901 early endosome membrane; GO:0031982 vesicle; GO:0032991 protein-containing complex; GO:0043226 organelle; GO:…	GO:0003824 catalytic activity; GO:0005488 binding; GO:0005515 protein binding; GO:0005543 phospholipid binding; GO:0005545 1-phosphatidylinositol binding; GO:0008233 peptidase activity; GO:0008236 serine-type peptidase activity; GO:0008289 lipid binding; GO:0016787 hydrolase activity; GO:0017171 serine hydrolase activity; GO:0019904 protein domain specific binding; GO:0035091 phosphatidylinositol…	PF01363	FYVE zinc finger	V	KOG1841	Smad anchor for receptor activation
M0R816	Ig-like domain-containing protein OS=Rattus norvegicus OX=10116 PE=1 SV=2	--	1.646	0.0489566	Up	10.639	0.811	0.608	0.757	0.881	1.426	1.066	1.034	0.912	1.035	1.604	1.314	1.099	0.752	0.64	1.048	nucleus							PF07686	Immunoglobulin V-set domain
F7F2F3	Heat shock 70 kDa protein 4L OS=Rattus norvegicus OX=10116 GN=Hspa4l PE=1 SV=1	Hspa4l	0.615	0.0104639	Down	114.31	0.932	0.979	1.245	1.008	0.751	0.911	1.246	1.099	1.238	0.722	0.811	0.626	1.145	1.337	1.028	endoplasmic reticulum	K09485	HSP110; heat shock protein 110kDa	rno04141 Protein processing in endoplasmic reticulum	GO:0006457 protein folding; GO:0006950 response to stress; GO:0006986 response to unfolded protein; GO:0009987 cellular process; GO:0010033 response to organic substance; GO:0035966 response to topologically incorrect protein; GO:0042221 response to chemical; GO:0050896 response to stimulus;	GO:0005622 intracellular; GO:0005623 cell; GO:0005634 nucleus; GO:0005737 cytoplasm; GO:0005829 cytosol; GO:0043226 organelle; GO:0043227 membrane-bounded organelle; GO:0043229 intracellular organelle; GO:0043231 intracellular membrane-bounded organelle;	GO:0000166 nucleotide binding; GO:0005488 binding; GO:0005524 ATP binding; GO:0008144 drug binding; GO:0017076 purine nucleotide binding; GO:0030554 adenyl nucleotide binding; GO:0032553 ribonucleotide binding; GO:0032555 purine ribonucleotide binding; GO:0032559 adenyl ribonucleotide binding; GO:0035639 purine ribonucleoside triphosphate binding; GO:0036094 small molecule binding; GO:0043167 ion…			O	KOG0103	Molecular chaperones HSP105/HSP110/SSE1, HSP70 superfamily
E9PT22	Uncharacterized protein OS=Rattus norvegicus OX=10116 GN=Inf2 PE=1 SV=3	Inf2	0.594	0.000988312	Down	136.46	0.875	0.978	1.01	0.957	0.898	0.932	1.322	1.072	1.045	0.727	0.823	0.71	1.183	1.267	1.356	cytoplasm,nucleus	K23958			GO:0009987 cellular process; GO:0010821 regulation of mitochondrion organization; GO:0016043 cellular component organization; GO:0022603 regulation of anatomical structure morphogenesis; GO:0032535 regulation of cellular component size; GO:0033043 regulation of organelle organization; GO:0050789 regulation of biological process; GO:0050793 regulation of developmental process; GO:0050794 regulatio…	GO:0005622 intracellular; GO:0005623 cell; GO:0005737 cytoplasm; GO:0048471 perinuclear region of cytoplasm;				Z	KOG1922	Rho GTPase effector BNI1 and related formins
F1M3U4	Gp_dh_N domain-containing protein OS=Rattus norvegicus OX=10116 PE=1 SV=2	--	0.742	0.00496616	Down	13.04	0.993	0.952	0.934	0.953	0.875	0.954	1.014	1.002	1.06	0.866	0.87	0.907	1.209	1.276	1.075	cytoplasm				GO:0000226 microtubule cytoskeleton organization; GO:0001817 regulation of cytokine production; GO:0001819 positive regulation of cytokine production; GO:0001906 cell killing; GO:0001907 killing by symbiont of host cells; GO:0002376 immune system process; GO:0002791 regulation of peptide secretion; GO:0002793 positive regulation of peptide secretion; GO:0005975 carbohydrate metabolic process; GO:…	GO:0005622 intracellular; GO:0005623 cell; GO:0005634 nucleus; GO:0005635 nuclear envelope; GO:0005737 cytoplasm; GO:0005811 lipid droplet; GO:0005829 cytosol; GO:0005856 cytoskeleton; GO:0005886 plasma membrane; GO:0012505 endomembrane system; GO:0015630 microtubule cytoskeleton; GO:0016020 membrane; GO:0031090 organelle membrane; GO:0031965 nuclear membrane; GO:0031967 organelle envelope; GO:00…	GO:0003824 catalytic activity; GO:0004365 glyceraldehyde-3-phosphate dehydrogenase (NAD+) (phosphorylating) activity; GO:0004857 enzyme inhibitor activity; GO:0004866 endopeptidase inhibitor activity; GO:0005488 binding; GO:0005515 protein binding; GO:0008017 microtubule binding; GO:0008092 cytoskeletal protein binding; GO:0015631 tubulin binding; GO:0016491 oxidoreductase activity; GO:0016620 ox…	PF00044	Glyceraldehyde 3-phosphate dehydrogenase, NAD binding domain	G	KOG0657	Glyceraldehyde 3-phosphate dehydrogenase
M0RB22	Protein-tyrosine-phosphatase OS=Rattus norvegicus OX=10116 GN=Ptprd PE=1 SV=2	Ptprd	0.744	0.00758011	Down	217.19	0.886	1.021	1.199	1.033	0.843	0.973	1.023	0.976	0.992	0.821	0.922	0.853	1.223	1.214	1.054	plasma membrane	K06777			GO:0002682 regulation of immune system process; GO:0007155 cell adhesion; GO:0007157 heterophilic cell-cell adhesion via plasma membrane cell adhesion molecules; GO:0007275 multicellular organism development; GO:0007399 nervous system development; GO:0007416 synapse assembly; GO:0009966 regulation of signal transduction; GO:0009968 negative regulation of signal transduction; GO:0009987 cellular p…	GO:0016020 membrane;	GO:0005102 signaling receptor binding; GO:0005488 binding; GO:0005515 protein binding; GO:0050839 cell adhesion molecule binding;	PF07679; PF13927; PF00041; PF00102	Immunoglobulin I-set domain; Immunoglobulin domain; Fibronectin type III domain; Protein-tyrosine phosphatase	T	KOG4228	Protein tyrosine phosphatase
D4ABM1	Cytochrome P450 2C7 OS=Rattus norvegicus OX=10116 GN=Cyp2c7 PE=1 SV=2	Cyp2c7	0.617	0.0371781	Down	56.188	0.899	1.132	1.326	0.827	0.663	1.008	1.268	0.695	1	0.844	0.921	0.621	1.204	1.56	1.105	endoplasmic reticulum	K07413	CYP2C; cytochrome P450 family 2 subfamily C [EC:1.14.14.1]	rno01100 Metabolic pathways; rno00140 Steroid hormone biosynthesis; rno05204 Chemical carcinogenesis - DNA adducts; rno04750 Inflammatory mediator regulation of TRP channels; rno00590 Arachidonic acid metabolism; rno00591 Linoleic acid metabolism; rno04726 Serotonergic synapse; rno00830 Retinol metabolism	GO:0001101 response to acid chemical; GO:0001676 long-chain fatty acid metabolic process; GO:0002237 response to molecule of bacterial origin; GO:0002933 lipid hydroxylation; GO:0006082 organic acid metabolic process; GO:0006629 lipid metabolic process; GO:0006631 fatty acid metabolic process; GO:0006633 fatty acid biosynthetic process; GO:0006690 icosanoid metabolic process; GO:0006720 isoprenoi…	GO:0005622 intracellular; GO:0005623 cell; GO:0005737 cytoplasm; GO:0005783 endoplasmic reticulum; GO:0005789 endoplasmic reticulum membrane; GO:0012505 endomembrane system; GO:0016020 membrane; GO:0031090 organelle membrane; GO:0031984 organelle subcompartment; GO:0042175 nuclear outer membrane-endoplasmic reticulum membrane network; GO:0043226 organelle; GO:0043227 membrane-bounded organelle; G…	GO:0003824 catalytic activity; GO:0004497 monooxygenase activity; GO:0005488 binding; GO:0005515 protein binding; GO:0008144 drug binding; GO:0008391 arachidonic acid monooxygenase activity; GO:0008392 arachidonic acid epoxygenase activity; GO:0008395 steroid hydroxylase activity; GO:0016491 oxidoreductase activity; GO:0016705 oxidoreductase activity, acting on paired donors, with incorporation o…	PF00067	Cytochrome P450	Q	KOG0156	Cytochrome P450 CYP2 subfamily
D4A9G5	Dpy-19-like C-mannosyltransferase 3 OS=Rattus norvegicus OX=10116 GN=Dpy19l3 PE=1 SV=2	Dpy19l3	1.342	0.0264118	Up	83.096	1.004		1.052	1.06		1.027	0.918		0.983	1.204		1.093	0.86		0.851	plasma membrane	K24553			GO:0006464 cellular protein modification process; GO:0006486 protein glycosylation; GO:0006807 nitrogen compound metabolic process; GO:0008152 metabolic process; GO:0009058 biosynthetic process; GO:0009059 macromolecule biosynthetic process; GO:0009100 glycoprotein metabolic process; GO:0009101 glycoprotein biosynthetic process; GO:0009987 cellular process; GO:0018103 protein C-linked glycosylati…	GO:0005622 intracellular; GO:0005623 cell; GO:0005634 nucleus; GO:0005635 nuclear envelope; GO:0005637 nuclear inner membrane; GO:0012505 endomembrane system; GO:0016020 membrane; GO:0019866 organelle inner membrane; GO:0031090 organelle membrane; GO:0031965 nuclear membrane; GO:0031967 organelle envelope; GO:0031975 envelope; GO:0043226 organelle; GO:0043227 membrane-bounded organelle; GO:004322…	GO:0000030 mannosyltransferase activity; GO:0003824 catalytic activity; GO:0016740 transferase activity; GO:0016757 transferase activity, transferring glycosyl groups; GO:0016758 transferase activity, transferring hexosyl groups;			S	KOG4587	Predicted membrane protein
D3ZAU6	40S ribosomal protein S18 OS=Rattus norvegicus OX=10116 PE=3 SV=1	--	0.646	0.00317536	Down	17.708	0.849	0.934	0.863	0.95	0.774	0.968	1.14	1.122	1.153	0.821	0.753	0.881	1.271	1.376	1.151	cytoplasm,nucleus									J	KOG3311	Ribosomal protein S18
A0A0G2JW22	60S ribosomal protein L38 OS=Rattus norvegicus OX=10116 PE=3 SV=1	--	1.487	0.00863657	Up	7.1181	1.204	1.321	1.147	0.763	0.929	1.103	0.865	0.786	0.895	1.273	1.312	1.111	0.94	0.778	0.768	cytoplasm									J	KOG3499	60S ribosomal protein L38
D4AAE5	TLC domain-containing 4 OS=Rattus norvegicus OX=10116 GN=Tmem56 PE=4 SV=1	Tmem56	1.463	0.0132539	Up	30.097	0.978	1.106		1.078	1.081		0.862	0.881		1.222	1.208		0.867	0.794		plasma membrane							PF03798	TLC domain	T	KOG4561	Uncharacterized conserved protein, contains TBC domain
F1LZ34	S-adenosylmethionine synthase OS=Rattus norvegicus OX=10116 GN=Mat1a PE=1 SV=3	Mat1a	0.696	0.000976137	Down	43.468	0.931	0.841	0.907	0.984	0.852	0.939	1.108	1.062	1.11	0.802	0.908	0.834	1.182	1.267	1.208	cytoplasm	K00789	metK; S-adenosylmethionine synthetase [EC:2.5.1.6]	rno01240 Biosynthesis of cofactors; rno01100 Metabolic pathways; rno00270 Cysteine and methionine metabolism; rno01230 Biosynthesis of amino acids	GO:0000096 sulfur amino acid metabolic process; GO:0000098 sulfur amino acid catabolic process; GO:0001887 selenium compound metabolic process; GO:0006082 organic acid metabolic process; GO:0006520 cellular amino acid metabolic process; GO:0006555 methionine metabolic process; GO:0006556 S-adenosylmethionine biosynthetic process; GO:0006732 coenzyme metabolic process; GO:0006790 sulfur compound m…	GO:0005622 intracellular; GO:0005623 cell; GO:0005634 nucleus; GO:0005737 cytoplasm; GO:0005829 cytosol; GO:0016363 nuclear matrix; GO:0031974 membrane-enclosed lumen; GO:0031981 nuclear lumen; GO:0034399 nuclear periphery; GO:0043226 organelle; GO:0043227 membrane-bounded organelle; GO:0043229 intracellular organelle; GO:0043231 intracellular membrane-bounded organelle; GO:0043233 organelle lume…	GO:0000166 nucleotide binding; GO:0000287 magnesium ion binding; GO:0003824 catalytic activity; GO:0004478 methionine adenosyltransferase activity; GO:0005488 binding; GO:0005515 protein binding; GO:0005524 ATP binding; GO:0008144 drug binding; GO:0016597 amino acid binding; GO:0016740 transferase activity; GO:0016765 transferase activity, transferring alkyl or aryl (other than methyl) groups; GO…	PF00438; PF02772; PF02773	S-adenosylmethionine synthetase, N-terminal domain; S-adenosylmethionine synthetase, central domain; S-adenosylmethionine synthetase, C-terminal domain	H	KOG1506	S-adenosylmethionine synthetase
M0RDI0	Unspecific monooxygenase OS=Rattus norvegicus OX=10116 GN=Cyp3a9 PE=1 SV=2	Cyp3a9	0.732	0.0110886	Down	57.838	0.99	0.948	0.936	0.966	0.97	1.193	1.246	1.19	0.966	0.707	0.826	0.816	1.038	0.997	1.172	endoplasmic reticulum	K07424	CYP3A; cytochrome P450 family 3 subfamily A [EC:1.14.14.1]	rno01100 Metabolic pathways; rno00140 Steroid hormone biosynthesis; rno05207 Chemical carcinogenesis - receptor activation; rno00591 Linoleic acid metabolism; rno05204 Chemical carcinogenesis - DNA adducts; rno00830 Retinol metabolism	GO:0001676 long-chain fatty acid metabolic process; GO:0002933 lipid hydroxylation; GO:0006066 alcohol metabolic process; GO:0006082 organic acid metabolic process; GO:0006629 lipid metabolic process; GO:0006631 fatty acid metabolic process; GO:0006633 fatty acid biosynthetic process; GO:0006694 steroid biosynthetic process; GO:0006706 steroid catabolic process; GO:0006720 isoprenoid metabolic pr…	GO:0005622 intracellular; GO:0005623 cell; GO:0005737 cytoplasm; GO:0005783 endoplasmic reticulum; GO:0005789 endoplasmic reticulum membrane; GO:0012505 endomembrane system; GO:0016020 membrane; GO:0031090 organelle membrane; GO:0031984 organelle subcompartment; GO:0042175 nuclear outer membrane-endoplasmic reticulum membrane network; GO:0043226 organelle; GO:0043227 membrane-bounded organelle; G…	GO:0003824 catalytic activity; GO:0004497 monooxygenase activity; GO:0005488 binding; GO:0005496 steroid binding; GO:0005506 iron ion binding; GO:0005515 protein binding; GO:0008144 drug binding; GO:0008289 lipid binding; GO:0008390 testosterone 16-alpha-hydroxylase activity; GO:0008395 steroid hydroxylase activity; GO:0016491 oxidoreductase activity; GO:0016705 oxidoreductase activity, acting on…	PF00067	Cytochrome P450	Q	KOG0158	Cytochrome P450 CYP3/CYP5/CYP6/CYP9 subfamilies
M0R993	Uncharacterized protein OS=Rattus norvegicus OX=10116 PE=3 SV=1	--	2.017	0.0459556	Up	55.498	1.44	1.076	0.914	1.536	1.142	0.992	0.468	1.158	0.684	1.12	1.183	1.461	0.396	0.531	0.939	cytoplasm							PF12777; PF12781	Microtubule-binding stalk of dynein motor; ATP-binding dynein motor region D5	Z	KOG3595	Dyneins, heavy chain
P55159	Serum paraoxonase/arylesterase 1 OS=Rattus norvegicus OX=10116 GN=Pon1 PE=1 SV=3	Pon1	1.601	0.0183116	Up	39.358	1.228	1.111	1.191	1.141	1.276	1.152	0.759	0.775	0.726	1.245	1.147	1.082	0.594	0.685	0.891	extracellular	K01045			GO:0001101 response to acid chemical; GO:0003008 system process; GO:0003013 circulatory system process; GO:0006066 alcohol metabolic process; GO:0006082 organic acid metabolic process; GO:0006629 lipid metabolic process; GO:0006644 phospholipid metabolic process; GO:0006650 glycerophospholipid metabolic process; GO:0006725 cellular aromatic compound metabolic process; GO:0006793 phosphorus metabo…	GO:0005576 extracellular region; GO:0005615 extracellular space; GO:0005622 intracellular; GO:0005623 cell; GO:0032991 protein-containing complex; GO:0032994 protein-lipid complex; GO:0034358 plasma lipoprotein particle; GO:0034364 high-density lipoprotein particle; GO:0034366 spherical high-density lipoprotein particle; GO:0043226 organelle; GO:0043227 membrane-bounded organelle; GO:0043229 intr…	GO:0003824 catalytic activity; GO:0004063 aryldialkylphosphatase activity; GO:0004064 arylesterase activity; GO:0005488 binding; GO:0005509 calcium ion binding; GO:0005515 protein binding; GO:0005543 phospholipid binding; GO:0008035 high-density lipoprotein particle binding; GO:0008289 lipid binding; GO:0016787 hydrolase activity; GO:0016788 hydrolase activity, acting on ester bonds; GO:0016791 p…
O35913	Solute carrier organic anion transporter family member 1A4 OS=Rattus norvegicus OX=10116 GN=Slco1a4 PE=2 SV=1	Slco1a4	1.425	0.00603257	Up	73.251	0.995	0.998	0.811	1.12	0.992	0.841	0.9	1.044	1.227	1.078	1.245	1.248	0.901	0.769	0.836	plasma membrane	K03460	SLCO1A; solute carrier organic anion transporter family, member 1A	rno04976 Bile secretion	GO:0003008 system process; GO:0006810 transport; GO:0006811 ion transport; GO:0006820 anion transport; GO:0006835 dicarboxylic acid transport; GO:0006855 drug transmembrane transport; GO:0006869 lipid transport; GO:0007275 multicellular organism development; GO:0007586 digestion; GO:0009719 response to endogenous stimulus; GO:0009725 response to hormone; GO:0009914 hormone transport; GO:0010033 r…	GO:0005623 cell; GO:0005886 plasma membrane; GO:0005887 integral component of plasma membrane; GO:0005903 brush border; GO:0016020 membrane; GO:0016021 integral component of membrane; GO:0031224 intrinsic component of membrane; GO:0031226 intrinsic component of plasma membrane; GO:0031253 cell projection membrane; GO:0031526 brush border membrane; GO:0042995 cell projection; GO:0071944 cell perip…	GO:0005215 transporter activity; GO:0005310 dicarboxylic acid transmembrane transporter activity; GO:0005319 lipid transporter activity; GO:0005342 organic acid transmembrane transporter activity; GO:0008028 monocarboxylic acid transmembrane transporter activity; GO:0008509 anion transmembrane transporter activity; GO:0008514 organic anion transmembrane transporter activity; GO:0015075 ion transm…	PF07648	Kazal-type serine protease inhibitor domain	P	KOG3626	Organic anion transporter
P04916	Retinol-binding protein 4 OS=Rattus norvegicus OX=10116 GN=Rbp4 PE=1 SV=1	Rbp4	1.366	0.0269055	Up	23.22	1.044	1.49	1.128	1.154	0.967	1.128	0.755	0.86	0.841	1.029	1.149	1.107	0.934	0.691	0.779	extracellular	K18271			GO:0000003 reproduction; GO:0001101 response to acid chemical; GO:0001501 skeletal system development; GO:0001523 retinoid metabolic process; GO:0001654 eye development; GO:0001655 urogenital system development; GO:0001894 tissue homeostasis; GO:0002637 regulation of immunoglobulin production; GO:0002639 positive regulation of immunoglobulin production; GO:0002682 regulation of immune system proc…	GO:0005576 extracellular region; GO:0005615 extracellular space; GO:0005622 intracellular; GO:0005623 cell; GO:0005737 cytoplasm; GO:0005829 cytosol; GO:0032991 protein-containing complex;	GO:0005215 transporter activity; GO:0005319 lipid transporter activity; GO:0005488 binding; GO:0005501 retinoid binding; GO:0005515 protein binding; GO:0008289 lipid binding; GO:0015318 inorganic molecular entity transmembrane transporter activity; GO:0015665 alcohol transmembrane transporter activity; GO:0019840 isoprenoid binding; GO:0019841 retinol binding; GO:0019842 vitamin binding; GO:00228…	PF00061	Lipocalin / cytosolic fatty-acid binding protein family
Q62967	Diphosphomevalonate decarboxylase OS=Rattus norvegicus OX=10116 GN=Mvd PE=1 SV=2	Mvd	0.634	0.0240274	Down	43.892	0.793	0.584	0.686	0.651	0.592	0.867	1.383	1.188	1.575	0.866	0.973	0.706	1.265	1.578	1.174	cytoplasm	K01597	MVD; diphosphomevalonate decarboxylase [EC:4.1.1.33]	rno01100 Metabolic pathways; rno00900 Terpenoid backbone biosynthesis	GO:0006066 alcohol metabolic process; GO:0006084 acetyl-CoA metabolic process; GO:0006139 nucleobase-containing compound metabolic process; GO:0006163 purine nucleotide metabolic process; GO:0006464 cellular protein modification process; GO:0006486 protein glycosylation; GO:0006487 protein N-linked glycosylation; GO:0006488 dolichol-linked oligosaccharide biosynthetic process; GO:0006489 dolichyl…	GO:0005622 intracellular; GO:0005623 cell; GO:0005737 cytoplasm; GO:0005777 peroxisome; GO:0005782 peroxisomal matrix; GO:0005829 cytosol; GO:0031907 microbody lumen; GO:0031974 membrane-enclosed lumen; GO:0042579 microbody; GO:0043226 organelle; GO:0043227 membrane-bounded organelle; GO:0043229 intracellular organelle; GO:0043231 intracellular membrane-bounded organelle; GO:0043233 organelle lum…	GO:0003824 catalytic activity; GO:0004163 diphosphomevalonate decarboxylase activity; GO:0005488 binding; GO:0005515 protein binding; GO:0016829 lyase activity; GO:0016830 carbon-carbon lyase activity; GO:0016831 carboxy-lyase activity; GO:0030544 Hsp70 protein binding; GO:0031072 heat shock protein binding; GO:0042802 identical protein binding; GO:0042803 protein homodimerization activity; GO:00…			I	KOG2833	Mevalonate pyrophosphate decarboxylase
P17764	Acetyl-CoA acetyltransferase, mitochondrial OS=Rattus norvegicus OX=10116 GN=Acat1 PE=1 SV=1	Acat1	1.437	0.00900155	Up	44.695	1.028	1.137	1.203	1.165	1.172	1.084	0.851	0.853	0.821	1.046	1.12	1.208	0.886	0.742	0.72	mitochondria	K00626	ACAT; acetyl-CoA C-acetyltransferase [EC:2.3.1.9]	rno00072 Synthesis and degradation of ketone bodies; rno01100 Metabolic pathways; rno00280 Valine, leucine and isoleucine degradation; rno00620 Pyruvate metabolism; rno01212 Fatty acid metabolism; rno00310 Lysine degradation; rno00380 Tryptophan metabolism; rno00650 Butanoate metabolism; rno04975 Fat digestion and absorption; rno00630 Glyoxylate and dicarboxylate metabolism; rno00640 Propanoate m…	GO:0001655 urogenital system development; GO:0001656 metanephros development; GO:0001822 kidney development; GO:0001889 liver development; GO:0006082 organic acid metabolic process; GO:0006084 acetyl-CoA metabolic process; GO:0006085 acetyl-CoA biosynthetic process; GO:0006091 generation of precursor metabolites and energy; GO:0006139 nucleobase-containing compound metabolic process; GO:0006163 p…	GO:0005622 intracellular; GO:0005623 cell; GO:0005737 cytoplasm; GO:0005739 mitochondrion; GO:0005759 mitochondrial matrix; GO:0031974 membrane-enclosed lumen; GO:0043226 organelle; GO:0043227 membrane-bounded organelle; GO:0043229 intracellular organelle; GO:0043231 intracellular membrane-bounded organelle; GO:0043233 organelle lumen; GO:0070013 intracellular organelle lumen;	GO:0003824 catalytic activity; GO:0003985 acetyl-CoA C-acetyltransferase activity; GO:0003988 acetyl-CoA C-acyltransferase activity; GO:0005488 binding; GO:0005515 protein binding; GO:0016407 acetyltransferase activity; GO:0016408 C-acyltransferase activity; GO:0016453 C-acetyltransferase activity; GO:0016740 transferase activity; GO:0016746 transferase activity, transferring acyl groups; GO:0016…	PF00108; PF02803	Thiolase, N-terminal domain; Thiolase, C-terminal domain	I	KOG1390	Acetyl-CoA acetyltransferase
P97524	Very long-chain acyl-CoA synthetase OS=Rattus norvegicus OX=10116 GN=Slc27a2 PE=1 SV=1	Slc27a2	1.42	0.0120187	Up	70.693	1.098	1.281	0.726	1.173	1.084	1.188	0.704	0.735	0.996	1.114	1.206	1.261	0.966	0.79	0.766	endoplasmic reticulum	K08746	SLC27A2; solute carrier family 27 (fatty acid transporter), member 2 [EC:6.2.1.- 6.2.1.3]	rno04146 Peroxisome; rno04931 Insulin resistance; rno03320 PPAR signaling pathway	GO:0000038 very long-chain fatty acid metabolic process; GO:0001561 fatty acid alpha-oxidation; GO:0001676 long-chain fatty acid metabolic process; GO:0006082 organic acid metabolic process; GO:0006629 lipid metabolic process; GO:0006631 fatty acid metabolic process; GO:0006635 fatty acid beta-oxidation; GO:0006694 steroid biosynthetic process; GO:0006699 bile acid biosynthetic process; GO:000681…	GO:0005622 intracellular; GO:0005623 cell; GO:0005737 cytoplasm; GO:0005777 peroxisome; GO:0005778 peroxisomal membrane; GO:0005779 integral component of peroxisomal membrane; GO:0005783 endoplasmic reticulum; GO:0005788 endoplasmic reticulum lumen; GO:0005789 endoplasmic reticulum membrane; GO:0012505 endomembrane system; GO:0016020 membrane; GO:0016021 integral component of membrane; GO:0030176…	GO:0003824 catalytic activity; GO:0004467 long-chain fatty acid-CoA ligase activity; GO:0005102 signaling receptor binding; GO:0005215 transporter activity; GO:0005319 lipid transporter activity; GO:0005342 organic acid transmembrane transporter activity; GO:0005488 binding; GO:0005515 protein binding; GO:0008028 monocarboxylic acid transmembrane transporter activity; GO:0008509 anion transmembra…	PF13193	Domain of unknown function (DUF4009)	I	KOG1179	Very long-chain acyl-CoA synthetase/fatty acid transporter
Q9EQ25	Sodium-coupled neutral amino acid transporter 4 OS=Rattus norvegicus OX=10116 GN=Slc38a4 PE=1 SV=1	Slc38a4	0.769	0.0440811	Down	60.612	0.958	0.939	0.972	1.17	1.011	1.098	1.02	0.93	0.997	0.747	0.851	0.945	1.112	1.212	0.984	plasma membrane	K14991			GO:0003333 amino acid transmembrane transport; GO:0006810 transport; GO:0006811 ion transport; GO:0006820 anion transport; GO:0006865 amino acid transport; GO:0015711 organic anion transport; GO:0015849 organic acid transport; GO:0034220 ion transmembrane transport; GO:0046942 carboxylic acid transport; GO:0051179 localization; GO:0051234 establishment of localization; GO:0055085 transmembrane tr…	GO:0005623 cell; GO:0005886 plasma membrane; GO:0005887 integral component of plasma membrane; GO:0016020 membrane; GO:0016021 integral component of membrane; GO:0031224 intrinsic component of membrane; GO:0031226 intrinsic component of plasma membrane; GO:0071944 cell periphery;	GO:0005215 transporter activity; GO:0005342 organic acid transmembrane transporter activity; GO:0008509 anion transmembrane transporter activity; GO:0008514 organic anion transmembrane transporter activity; GO:0015075 ion transmembrane transporter activity; GO:0015171 amino acid transmembrane transporter activity; GO:0015318 inorganic molecular entity transmembrane transporter activity; GO:002285…			E	KOG1305	Amino acid transporter protein
D4ACN8	Plasminogen receptor (KT) OS=Rattus norvegicus OX=10116 GN=Plgrkt PE=1 SV=1	Plgrkt	0.744	0.00316614	Down	17.312	0.883	0.895	0.973	0.986	0.772	0.98	1.024	1.136	1.106	0.928	0.901	0.851	1.212	1.276	1.116	cytoplasm				GO:0009893 positive regulation of metabolic process; GO:0010468 regulation of gene expression; GO:0010604 positive regulation of macromolecule metabolic process; GO:0010628 positive regulation of gene expression; GO:0010755 regulation of plasminogen activation; GO:0010756 positive regulation of plasminogen activation; GO:0010954 positive regulation of protein processing; GO:0019222 regulation of …	GO:0005623 cell; GO:0005886 plasma membrane; GO:0005887 integral component of plasma membrane; GO:0016020 membrane; GO:0016021 integral component of membrane; GO:0031224 intrinsic component of membrane; GO:0031226 intrinsic component of plasma membrane; GO:0071944 cell periphery;				S	KOG4544	Uncharacterized conserved protein
P46720	Solute carrier organic anion transporter family member 1A1 OS=Rattus norvegicus OX=10116 GN=Slco1a1 PE=1 SV=1	Slco1a1	1.542	0.0254256	Up	74.177	0.634	1.345	1.076	1.584	0.918	0.691	1.053	0.693	1.033	1.121	1.331	1.261	0.631	0.845	0.932	plasma membrane	K03460	SLCO1A; solute carrier organic anion transporter family, member 1A	rno04976 Bile secretion	GO:0003008 system process; GO:0006810 transport; GO:0006811 ion transport; GO:0006820 anion transport; GO:0006835 dicarboxylic acid transport; GO:0006855 drug transmembrane transport; GO:0006869 lipid transport; GO:0007275 multicellular organism development; GO:0007586 digestion; GO:0009719 response to endogenous stimulus; GO:0009725 response to hormone; GO:0009914 hormone transport; GO:0010033 r…	GO:0005623 cell; GO:0005886 plasma membrane; GO:0005887 integral component of plasma membrane; GO:0005903 brush border; GO:0016020 membrane; GO:0016021 integral component of membrane; GO:0016323 basolateral plasma membrane; GO:0031224 intrinsic component of membrane; GO:0031226 intrinsic component of plasma membrane; GO:0031253 cell projection membrane; GO:0031526 brush border membrane; GO:004299…	GO:0005215 transporter activity; GO:0005310 dicarboxylic acid transmembrane transporter activity; GO:0005319 lipid transporter activity; GO:0005342 organic acid transmembrane transporter activity; GO:0008028 monocarboxylic acid transmembrane transporter activity; GO:0008509 anion transmembrane transporter activity; GO:0008514 organic anion transmembrane transporter activity; GO:0015075 ion transm…	PF07648	Kazal-type serine protease inhibitor domain	P	KOG3626	Organic anion transporter
P07871	3-ketoacyl-CoA thiolase B, peroxisomal OS=Rattus norvegicus OX=10116 GN=Acaa1b PE=1 SV=2	Acaa1b	2.463	0.0020234	Up	43.82	1.232	1.45	0.862	1.157	1	1.254	0.756	0.594	0.78	1.205	1.662	1.485	0.654	0.497	0.616	mitochondria	K07513	ACAA1; acetyl-CoA acyltransferase 1 [EC:2.3.1.16]	rno01100 Metabolic pathways; rno00280 Valine, leucine and isoleucine degradation; rno01212 Fatty acid metabolism; rno01040 Biosynthesis of unsaturated fatty acids; rno04146 Peroxisome; rno03320 PPAR signaling pathway; rno00592 alpha-Linolenic acid metabolism; rno00071 Fatty acid degradation	GO:0000038 very long-chain fatty acid metabolic process; GO:0001676 long-chain fatty acid metabolic process; GO:0001775 cell activation; GO:0002252 immune effector process; GO:0002263 cell activation involved in immune response; GO:0002274 myeloid leukocyte activation; GO:0002275 myeloid cell activation involved in immune response; GO:0002283 neutrophil activation involved in immune response; GO:…	GO:0005576 extracellular region; GO:0005622 intracellular; GO:0005623 cell; GO:0005737 cytoplasm; GO:0005777 peroxisome; GO:0005782 peroxisomal matrix; GO:0005829 cytosol; GO:0012505 endomembrane system; GO:0030141 secretory granule; GO:0031410 cytoplasmic vesicle; GO:0031907 microbody lumen; GO:0031974 membrane-enclosed lumen; GO:0031982 vesicle; GO:0031983 vesicle lumen; GO:0034774 secretory gr…	GO:0003824 catalytic activity; GO:0003985 acetyl-CoA C-acetyltransferase activity; GO:0003988 acetyl-CoA C-acyltransferase activity; GO:0003997 acyl-CoA oxidase activity; GO:0008410 CoA-transferase activity; GO:0008775 acetate CoA-transferase activity; GO:0016401 palmitoyl-CoA oxidase activity; GO:0016407 acetyltransferase activity; GO:0016408 C-acyltransferase activity; GO:0016453 C-acetyltransf…	PF00108; PF02803	Thiolase, N-terminal domain; Thiolase, C-terminal domain	I	KOG1389	3-oxoacyl CoA thiolase
Q4KLZ6	Triokinase/FMN cyclase OS=Rattus norvegicus OX=10116 GN=Tkfc PE=1 SV=1	Tkfc	0.66	0.0126865	Down	59.443	0.687	0.907	0.763	0.692	0.762	0.734	1.059	1.244	1.251	1.008	0.812	0.936	1.6	1.274	1.302	cytoplasm	K00863	DAK; triose/dihydroxyacetone kinase / FAD-AMP lyase (cyclizing) [EC:2.7.1.28 2.7.1.29 4.6.1.15]	rno01100 Metabolic pathways; rno00561 Glycerolipid metabolism; rno01200 Carbon metabolism; rno00051 Fructose and mannose metabolism; rno04622 RIG-I-like receptor signaling pathway	GO:0001817 regulation of cytokine production; GO:0002376 immune system process; GO:0002682 regulation of immune system process; GO:0002683 negative regulation of immune system process; GO:0002697 regulation of immune effector process; GO:0002698 negative regulation of immune effector process; GO:0002831 regulation of response to biotic stimulus; GO:0002832 negative regulation of response to bioti…	GO:0005622 intracellular; GO:0005623 cell; GO:0005737 cytoplasm; GO:0005829 cytosol;	GO:0003824 catalytic activity; GO:0004371 glycerone kinase activity; GO:0009975 cyclase activity; GO:0016301 kinase activity; GO:0016740 transferase activity; GO:0016772 transferase activity, transferring phosphorus-containing groups; GO:0016773 phosphotransferase activity, alcohol group as acceptor; GO:0016829 lyase activity; GO:0016849 phosphorus-oxygen lyase activity; GO:0034012 FAD-AMP lyase …			G	KOG2426	Dihydroxyacetone kinase/glycerone kinase
P09139	Serine--pyruvate aminotransferase, mitochondrial OS=Rattus norvegicus OX=10116 GN=Agxt PE=1 SV=1	Agxt	0.669	0.00719748	Down	45.834	1.004	1.084	1.123	0.94	0.996	1.009	1.094	0.851	0.799	0.839	0.913	0.73	1.157	1.203	1.349	mitochondria	K00830	AGXT; alanine-glyoxylate transaminase / serine-glyoxylate transaminase / serine-pyruvate transaminase [EC:2.6.1.44 2.6.1.45 2.6.1.51]	rno00630 Glyoxylate and dicarboxylate metabolism; rno01100 Metabolic pathways; rno00250 Alanine, aspartate and glutamate metabolism; rno00260 Glycine, serine and threonine metabolism; rno04146 Peroxisome; rno01200 Carbon metabolism	GO:0000096 sulfur amino acid metabolic process; GO:0000098 sulfur amino acid catabolic process; GO:0001505 regulation of neurotransmitter levels; GO:0006081 cellular aldehyde metabolic process; GO:0006082 organic acid metabolic process; GO:0006090 pyruvate metabolic process; GO:0006520 cellular amino acid metabolic process; GO:0006522 alanine metabolic process; GO:0006524 alanine catabolic proces…	GO:0005622 intracellular; GO:0005623 cell; GO:0005737 cytoplasm; GO:0005739 mitochondrion; GO:0005759 mitochondrial matrix; GO:0005777 peroxisome; GO:0005782 peroxisomal matrix; GO:0005829 cytosol; GO:0031907 microbody lumen; GO:0031974 membrane-enclosed lumen; GO:0042579 microbody; GO:0043226 organelle; GO:0043227 membrane-bounded organelle; GO:0043229 intracellular organelle; GO:0043231 intrace…	GO:0003824 catalytic activity; GO:0004760 serine-pyruvate transaminase activity; GO:0005102 signaling receptor binding; GO:0005488 binding; GO:0005515 protein binding; GO:0008144 drug binding; GO:0008453 alanine-glyoxylate transaminase activity; GO:0008483 transaminase activity; GO:0016597 amino acid binding; GO:0016740 transferase activity; GO:0016769 transferase activity, transferring nitrogeno…	PF00266	Aminotransferase class-V	E	KOG2862	Alanine-glyoxylate aminotransferase AGT1
P41413	Proprotein convertase subtilisin/kexin type 5 OS=Rattus norvegicus OX=10116 GN=Pcsk5 PE=2 SV=3	Pcsk5	0.578	0.00937014	Down	201.31	1.02	0.66	0.966	0.868	0.885	1.031	1.254	1.181	0.948	0.779	0.644	0.711	1.012	1.435	1.245	extracellular	K08654			GO:0000003 reproduction; GO:0001501 skeletal system development; GO:0001568 blood vessel development; GO:0001655 urogenital system development; GO:0001816 cytokine production; GO:0001822 kidney development; GO:0001944 vasculature development; GO:0001952 regulation of cell-matrix adhesion; GO:0001954 positive regulation of cell-matrix adhesion; GO:0001990 regulation of systemic arterial blood pres…	GO:0005576 extracellular region; GO:0005615 extracellular space; GO:0005622 intracellular; GO:0005623 cell; GO:0005737 cytoplasm; GO:0005783 endoplasmic reticulum; GO:0005788 endoplasmic reticulum lumen; GO:0005794 Golgi apparatus; GO:0005795 Golgi stack; GO:0005796 Golgi lumen; GO:0005797 Golgi medial cisterna; GO:0005802 trans-Golgi network; GO:0005886 plasma membrane; GO:0012505 endomembrane s…	GO:0003824 catalytic activity; GO:0004175 endopeptidase activity; GO:0004252 serine-type endopeptidase activity; GO:0005488 binding; GO:0008233 peptidase activity; GO:0008236 serine-type peptidase activity; GO:0016787 hydrolase activity; GO:0017171 serine hydrolase activity; GO:0033218 amide binding; GO:0042277 peptide binding; GO:0070011 peptidase activity, acting on L-amino acid peptides; GO:01…	PF00082	Subtilase family	T	KOG3525	Subtilisin-like proprotein convertase
Q9ES38	Bile acyl-CoA synthetase OS=Rattus norvegicus OX=10116 GN=Slc27a5 PE=1 SV=1	Slc27a5	1.594	0.00143603	Up	76.265	0.915	1.173	0.67	1.022	1.146	0.897	1.007	0.679	1.139	1.254	1.257	1.353	0.835	0.724	0.865	plasma membrane	K08748	SLC27A5; solute carrier family 27 (fatty acid transporter), member 5 [EC:6.2.1.7]	rno01100 Metabolic pathways; rno04931 Insulin resistance; rno03320 PPAR signaling pathway; rno00120 Primary bile acid biosynthesis; rno04976 Bile secretion	GO:0000038 very long-chain fatty acid metabolic process; GO:0001676 long-chain fatty acid metabolic process; GO:0006082 organic acid metabolic process; GO:0006091 generation of precursor metabolites and energy; GO:0006629 lipid metabolic process; GO:0006631 fatty acid metabolic process; GO:0006638 neutral lipid metabolic process; GO:0006639 acylglycerol metabolic process; GO:0006641 triglyceride …	GO:0005622 intracellular; GO:0005623 cell; GO:0005737 cytoplasm; GO:0005783 endoplasmic reticulum; GO:0005789 endoplasmic reticulum membrane; GO:0005886 plasma membrane; GO:0009925 basal plasma membrane; GO:0012505 endomembrane system; GO:0016020 membrane; GO:0016021 integral component of membrane; GO:0016323 basolateral plasma membrane; GO:0030176 integral component of endoplasmic reticulum memb…	GO:0003824 catalytic activity; GO:0004467 long-chain fatty acid-CoA ligase activity; GO:0005215 transporter activity; GO:0005319 lipid transporter activity; GO:0005342 organic acid transmembrane transporter activity; GO:0005488 binding; GO:0008028 monocarboxylic acid transmembrane transporter activity; GO:0008509 anion transmembrane transporter activity; GO:0008514 organic anion transmembrane tra…	PF13193	Domain of unknown function (DUF4009)	I	KOG1179	Very long-chain acyl-CoA synthetase/fatty acid transporter
P07379	Phosphoenolpyruvate carboxykinase, cytosolic [GTP] OS=Rattus norvegicus OX=10116 GN=Pck1 PE=1 SV=1	Pck1	0.687	0.00258865	Down	69.415	0.875	0.771	0.784	0.898	0.828	0.872	1.252	1.154	1.215	0.841	0.873	0.846	1.113	1.33	1.284	cytoplasm	K01596	E4.1.1.32; phosphoenolpyruvate carboxykinase (GTP) [EC:4.1.1.32]	rno00010 Glycolysis / Gluconeogenesis; rno01100 Metabolic pathways; rno04152 AMPK signaling pathway; rno00620 Pyruvate metabolism; rno04964 Proximal tubule bicarbonate reclamation; rno04931 Insulin resistance; rno04920 Adipocytokine signaling pathway; rno03320 PPAR signaling pathway; rno04922 Glucagon signaling pathway; rno04151 PI3K-Akt signaling pathway; rno04910 Insulin signaling pathway; rno0…	GO:0001101 response to acid chemical; GO:0001666 response to hypoxia; GO:0002237 response to molecule of bacterial origin; GO:0005975 carbohydrate metabolic process; GO:0005996 monosaccharide metabolic process; GO:0006006 glucose metabolic process; GO:0006066 alcohol metabolic process; GO:0006071 glycerol metabolic process; GO:0006082 organic acid metabolic process; GO:0006090 pyruvate metabolic …	GO:0005622 intracellular; GO:0005623 cell; GO:0005737 cytoplasm; GO:0005829 cytosol;	GO:0000166 nucleotide binding; GO:0000287 magnesium ion binding; GO:0001882 nucleoside binding; GO:0001883 purine nucleoside binding; GO:0003824 catalytic activity; GO:0004550 nucleoside diphosphate kinase activity; GO:0004611 phosphoenolpyruvate carboxykinase activity; GO:0004613 phosphoenolpyruvate carboxykinase (GTP) activity; GO:0005488 binding; GO:0005525 GTP binding; GO:0016301 kinase activ…	PF00821	Phosphoenolpyruvate carboxykinase	C	KOG3749	Phosphoenolpyruvate carboxykinase
P52847	Sulfotransferase family cytosolic 1B member 1 OS=Rattus norvegicus OX=10116 GN=Sult1b1 PE=1 SV=2	Sult1b1	0.759	0.0138827	Down	34.835	0.929	1.012	1.004	0.924	0.887	1.098	1.037	1.146	0.982	0.984	0.85	0.792	1.174	1.109	1.176	cytoplasm	K01025			GO:0006066 alcohol metabolic process; GO:0006067 ethanol metabolic process; GO:0006068 ethanol catabolic process; GO:0006082 organic acid metabolic process; GO:0006139 nucleobase-containing compound metabolic process; GO:0006163 purine nucleotide metabolic process; GO:0006575 cellular modified amino acid metabolic process; GO:0006576 cellular biogenic amine metabolic process; GO:0006725 cellular …	GO:0005622 intracellular; GO:0005623 cell; GO:0005737 cytoplasm; GO:0005829 cytosol;	GO:0003824 catalytic activity; GO:0004062 aryl sulfotransferase activity; GO:0008146 sulfotransferase activity; GO:0016740 transferase activity; GO:0016782 transferase activity, transferring sulfur-containing groups;	PF00685	Sulfotransferase domain	H	KOG1584	Sulfotransferase
A4F267	Mitochondrial import receptor subunit TOM40B OS=Rattus norvegicus OX=10116 GN=Tomm40l PE=1 SV=1	Tomm40l	0.594	0.00109735	Down	34.048	0.955	1.014	0.887	0.721	0.859	0.867	1.269	1.165	1.336	0.827	0.73	0.671	1.271	1.215	1.262	mitochondria	K11518	TOM40; mitochondrial import receptor subunit TOM40	rno05022 Pathways of neurodegeneration - multiple diseases; rno05014 Amyotrophic lateral sclerosis	GO:0006605 protein targeting; GO:0006626 protein targeting to mitochondrion; GO:0006810 transport; GO:0006839 mitochondrial transport; GO:0006886 intracellular protein transport; GO:0006996 organelle organization; GO:0007005 mitochondrion organization; GO:0008104 protein localization; GO:0009987 cellular process; GO:0015031 protein transport; GO:0015833 peptide transport; GO:0016043 cellular comp…	GO:0005622 intracellular; GO:0005623 cell; GO:0005737 cytoplasm; GO:0005739 mitochondrion; GO:0005740 mitochondrial envelope; GO:0005741 mitochondrial outer membrane; GO:0005742 mitochondrial outer membrane translocase complex; GO:0016020 membrane; GO:0019867 outer membrane; GO:0031090 organelle membrane; GO:0031966 mitochondrial membrane; GO:0031967 organelle envelope; GO:0031968 organelle outer…	GO:0005048 signal sequence binding; GO:0005488 binding; GO:0005515 protein binding; GO:0030943 mitochondrion targeting sequence binding; GO:0033218 amide binding; GO:0042277 peptide binding; GO:0070678 preprotein binding;			U	KOG3296	Translocase of outer mitochondrial membrane complex, subunit TOM40
B2RZ37	Receptor expression-enhancing protein 5 OS=Rattus norvegicus OX=10116 GN=Reep5 PE=1 SV=1	Reep5	1.369	0.0159236	Up	21.431	1.13	1.247	1.015	1.138	1.088	0.999	0.766	0.833	1.052	1.169	1.174	1.024	0.747	0.787	0.926	cytoplasm	K17279				GO:0005622 intracellular; GO:0005623 cell; GO:0005737 cytoplasm; GO:0005783 endoplasmic reticulum; GO:0012505 endomembrane system; GO:0031984 organelle subcompartment; GO:0043226 organelle; GO:0043227 membrane-bounded organelle; GO:0043229 intracellular organelle; GO:0043231 intracellular membrane-bounded organelle; GO:0071782 endoplasmic reticulum tubular network; GO:0098827 endoplasmic reticulu…				U	KOG1725	Protein involved in membrane traffic (YOP1/TB2/DP1/HVA22 family)
Q5M827	Pirin OS=Rattus norvegicus OX=10116 GN=Pir PE=1 SV=1	Pir	1.32	0.00970779	Up	32.178	1.002	0.736	0.93	0.97	1.014	1.014	0.787	1.114	1.122	1.261	1.232	1.089	0.965	0.904	0.844	cytoplasm	K06911			GO:0002376 immune system process; GO:0002520 immune system development; GO:0002521 leukocyte differentiation; GO:0002573 myeloid leukocyte differentiation; GO:0006139 nucleobase-containing compound metabolic process; GO:0006351 transcription, DNA-templated; GO:0006366 transcription by RNA polymerase II; GO:0006725 cellular aromatic compound metabolic process; GO:0006807 nitrogen compound metaboli…	GO:0005622 intracellular; GO:0005623 cell; GO:0005634 nucleus; GO:0005654 nucleoplasm; GO:0005737 cytoplasm; GO:0005829 cytosol; GO:0031974 membrane-enclosed lumen; GO:0031981 nuclear lumen; GO:0043226 organelle; GO:0043227 membrane-bounded organelle; GO:0043229 intracellular organelle; GO:0043231 intracellular membrane-bounded organelle; GO:0043233 organelle lumen; GO:0070013 intracellular organ…	GO:0003712 transcription coregulator activity; GO:0003824 catalytic activity; GO:0005488 binding; GO:0008127 quercetin 2,3-dioxygenase activity; GO:0016491 oxidoreductase activity; GO:0016701 oxidoreductase activity, acting on single donors with incorporation of molecular oxygen; GO:0016702 oxidoreductase activity, acting on single donors with incorporation of molecular oxygen, incorporation of t…	PF05726	Pirin C-terminal cupin domain
G3V9G4	ATP-citrate synthase OS=Rattus norvegicus OX=10116 GN=Acly PE=1 SV=1	Acly	0.402	0.0049632	Down	119.71	0.561	0.792	0.888	0.463	0.642	0.678	1.28	1.021	1.136	0.628	0.672	0.874	2.208	1.769	1.427	cytoplasm	K01648	ACLY; ATP citrate (pro-S)-lyase [EC:2.3.3.8]	rno01100 Metabolic pathways; rno00020 Citrate cycle (TCA cycle)	GO:0001775 cell activation; GO:0002252 immune effector process; GO:0002263 cell activation involved in immune response; GO:0002274 myeloid leukocyte activation; GO:0002275 myeloid cell activation involved in immune response; GO:0002283 neutrophil activation involved in immune response; GO:0002366 leukocyte activation involved in immune response; GO:0002376 immune system process; GO:0002443 leukoc…	GO:0000323 lytic vacuole; GO:0005576 extracellular region; GO:0005622 intracellular; GO:0005623 cell; GO:0005634 nucleus; GO:0005654 nucleoplasm; GO:0005737 cytoplasm; GO:0005764 lysosome; GO:0005766 primary lysosome; GO:0005773 vacuole; GO:0005775 vacuolar lumen; GO:0005829 cytosol; GO:0005886 plasma membrane; GO:0009346 citrate lyase complex; GO:0012505 endomembrane system; GO:0016020 membrane;…	GO:0000166 nucleotide binding; GO:0003824 catalytic activity; GO:0003878 ATP citrate synthase activity; GO:0005488 binding; GO:0005524 ATP binding; GO:0008144 drug binding; GO:0016740 transferase activity; GO:0016746 transferase activity, transferring acyl groups; GO:0017076 purine nucleotide binding; GO:0030554 adenyl nucleotide binding; GO:0032553 ribonucleotide binding; GO:0032555 purine ribon…	PF02629; PF00549; PF00285	CoA binding domain; CoA-ligase; Citrate synthase	C	KOG1254	ATP-citrate lyase
G3V9U0	Propionate--CoA ligase OS=Rattus norvegicus OX=10116 GN=Acss2 PE=1 SV=1	Acss2	0.53	0.00670421	Down	78.887	0.784	0.588	0.657	0.72	0.575	0.764	1.134	1.057	1.561	0.838	0.926	0.66	1.541	1.706	1.328	cytoplasm	K01895	ACSS1_2; acetyl-CoA synthetase [EC:6.2.1.1]	rno00630 Glyoxylate and dicarboxylate metabolism; rno00010 Glycolysis / Gluconeogenesis; rno01100 Metabolic pathways; rno00640 Propanoate metabolism; rno00620 Pyruvate metabolism; rno01200 Carbon metabolism	GO:0006066 alcohol metabolic process; GO:0006067 ethanol metabolic process; GO:0006069 ethanol oxidation; GO:0006082 organic acid metabolic process; GO:0006083 acetate metabolic process; GO:0006084 acetyl-CoA metabolic process; GO:0006085 acetyl-CoA biosynthetic process; GO:0006091 generation of precursor metabolites and energy; GO:0006139 nucleobase-containing compound metabolic process; GO:0006…	GO:0005622 intracellular; GO:0005623 cell; GO:0005634 nucleus; GO:0005654 nucleoplasm; GO:0005737 cytoplasm; GO:0005739 mitochondrion; GO:0005759 mitochondrial matrix; GO:0005829 cytosol; GO:0031974 membrane-enclosed lumen; GO:0031981 nuclear lumen; GO:0043226 organelle; GO:0043227 membrane-bounded organelle; GO:0043229 intracellular organelle; GO:0043231 intracellular membrane-bounded organelle;…	GO:0000166 nucleotide binding; GO:0003824 catalytic activity; GO:0003987 acetate-CoA ligase activity; GO:0005488 binding; GO:0008144 drug binding; GO:0016208 AMP binding; GO:0016405 CoA-ligase activity; GO:0016874 ligase activity; GO:0016877 ligase activity, forming carbon-sulfur bonds; GO:0016878 acid-thiol ligase activity; GO:0017076 purine nucleotide binding; GO:0030554 adenyl nucleotide bindi…	PF13193	Domain of unknown function (DUF4009)	I	KOG1175	Acyl-CoA synthetase
G3V778	Protein-serine/threonine kinase OS=Rattus norvegicus OX=10116 GN=Pdk4 PE=1 SV=1	Pdk4	0.702	0.0309867	Down	46.609	1.002	0.814	0.977	0.838	1.033	0.952	1.396	1.101	1.034	0.826	0.845	0.72	0.939	1.178	1.287	mitochondria	K00898	PDK2_3_4; pyruvate dehydrogenase kinase 2/3/4 [EC:2.7.11.2]	rno05415 Diabetic cardiomyopathy	GO:0001101 response to acid chemical; GO:0006082 organic acid metabolic process; GO:0006084 acetyl-CoA metabolic process; GO:0006085 acetyl-CoA biosynthetic process; GO:0006086 acetyl-CoA biosynthetic process from pyruvate; GO:0006090 pyruvate metabolic process; GO:0006109 regulation of carbohydrate metabolic process; GO:0006139 nucleobase-containing compound metabolic process; GO:0006140 regulat…	GO:0005622 intracellular; GO:0005623 cell; GO:0005737 cytoplasm; GO:0005739 mitochondrion; GO:0005759 mitochondrial matrix; GO:0031974 membrane-enclosed lumen; GO:0043226 organelle; GO:0043227 membrane-bounded organelle; GO:0043229 intracellular organelle; GO:0043231 intracellular membrane-bounded organelle; GO:0043233 organelle lumen; GO:0070013 intracellular organelle lumen;	GO:0000166 nucleotide binding; GO:0003824 catalytic activity; GO:0004672 protein kinase activity; GO:0004712 protein serine/threonine/tyrosine kinase activity; GO:0004740 pyruvate dehydrogenase (acetyl-transferring) kinase activity; GO:0005488 binding; GO:0005524 ATP binding; GO:0008144 drug binding; GO:0016301 kinase activity; GO:0016740 transferase activity; GO:0016772 transferase activity, tra…	PF02518	Histidine kinase-, DNA gyrase B-, and HSP90-like ATPase	T	KOG0787	Dehydrogenase kinase
D4A605	Nicotinamide N-methyltransferase OS=Rattus norvegicus OX=10116 GN=Nnmt PE=1 SV=1	Nnmt	0.504	0.00229126	Down	29.515	0.669	0.78	0.872	0.776	0.648	0.878	1.37	1.203	1.056	0.736	0.627	0.836	1.478	1.576	1.308	cytoplasm	K00541	NNMT; nicotinamide N-methyltransferase [EC:2.1.1.1]	rno01100 Metabolic pathways; rno00760 Nicotinate and nicotinamide metabolism	GO:0006139 nucleobase-containing compound metabolic process; GO:0006725 cellular aromatic compound metabolic process; GO:0006732 coenzyme metabolic process; GO:0006733 oxidoreduction coenzyme metabolic process; GO:0006753 nucleoside phosphate metabolic process; GO:0006793 phosphorus metabolic process; GO:0006796 phosphate-containing compound metabolic process; GO:0006807 nitrogen compound metabol…	GO:0005622 intracellular; GO:0005623 cell; GO:0005737 cytoplasm; GO:0005829 cytosol;	GO:0003824 catalytic activity; GO:0008112 nicotinamide N-methyltransferase activity; GO:0008168 methyltransferase activity; GO:0008170 N-methyltransferase activity; GO:0008757 S-adenosylmethionine-dependent methyltransferase activity; GO:0016740 transferase activity; GO:0016741 transferase activity, transferring one-carbon groups; GO:0030760 pyridine N-methyltransferase activity;			M	KOG4564	Adenylate cyclase-coupled calcitonin receptor
D4A183	Similar to Vanin-3 (Predicted) OS=Rattus norvegicus OX=10116 GN=Vnn3 PE=1 SV=1	Vnn3	1.37	0.0449272	Up	56.421	1.128	0.982	1.038	1.113	0.98	0.726	0.909	0.996	1.02	1.144	1.216	1.188	0.694	0.876	1.02	extracellular	K08069	VNN; pantetheine hydrolase [EC:3.5.1.92]	rno00770 Pantothenate and CoA biosynthesis	GO:0006082 organic acid metabolic process; GO:0006575 cellular modified amino acid metabolic process; GO:0006732 coenzyme metabolic process; GO:0006766 vitamin metabolic process; GO:0006767 water-soluble vitamin metabolic process; GO:0006807 nitrogen compound metabolic process; GO:0008152 metabolic process; GO:0009987 cellular process; GO:0015939 pantothenate metabolic process; GO:0019752 carboxy…	GO:0005576 extracellular region; GO:0005615 extracellular space; GO:0005623 cell; GO:0005886 plasma membrane; GO:0016020 membrane; GO:0071944 cell periphery;	GO:0003824 catalytic activity; GO:0016787 hydrolase activity; GO:0016810 hydrolase activity, acting on carbon-nitrogen (but not peptide) bonds; GO:0016811 hydrolase activity, acting on carbon-nitrogen (but not peptide) bonds, in linear amides; GO:0017159 pantetheine hydrolase activity;			E	KOG0806	Carbon-nitrogen hydrolase
D3ZHV7	L-serine dehydratase-like OS=Rattus norvegicus OX=10116 GN=Sdsl PE=1 SV=3	Sdsl	0.712	0.0220788	Down	34.953	0.7	0.898	0.898	0.969	0.918	0.786	1.044	1.085	1.186	0.798	0.927	0.922	1.436	1.114	1.166	cytoplasm	K17989	SDS; L-serine/L-threonine ammonia-lyase [EC:4.3.1.17 4.3.1.19]	rno01100 Metabolic pathways; rno00270 Cysteine and methionine metabolism; rno00260 Glycine, serine and threonine metabolism; rno01200 Carbon metabolism; rno00290 Valine, leucine and isoleucine biosynthesis; rno01230 Biosynthesis of amino acids	GO:0001505 regulation of neurotransmitter levels; GO:0006082 organic acid metabolic process; GO:0006520 cellular amino acid metabolic process; GO:0006544 glycine metabolic process; GO:0006566 threonine metabolic process; GO:0006567 threonine catabolic process; GO:0006807 nitrogen compound metabolic process; GO:0008152 metabolic process; GO:0009056 catabolic process; GO:0009063 cellular amino acid…	GO:0005622 intracellular; GO:0005623 cell; GO:0005737 cytoplasm; GO:0005829 cytosol;	GO:0003824 catalytic activity; GO:0005488 binding; GO:0005515 protein binding; GO:0016829 lyase activity; GO:0016835 carbon-oxygen lyase activity; GO:0016836 hydro-lyase activity; GO:0042802 identical protein binding;			E	KOG1250	Threonine/serine dehydratases
Q5RK24	Phosphomevalonate kinase OS=Rattus norvegicus OX=10116 GN=Pmvk PE=1 SV=1	Pmvk	0.724	0.0210093	Down	22.281	0.821	0.832		0.932	0.758		1.065	1.12		0.891	0.98		1.299	1.287		cytoplasm	K13273	PMVK; phosphomevalonate kinase [EC:2.7.4.2]	rno01100 Metabolic pathways; rno00900 Terpenoid backbone biosynthesis; rno04146 Peroxisome	GO:0006066 alcohol metabolic process; GO:0006084 acetyl-CoA metabolic process; GO:0006139 nucleobase-containing compound metabolic process; GO:0006163 purine nucleotide metabolic process; GO:0006629 lipid metabolic process; GO:0006637 acyl-CoA metabolic process; GO:0006644 phospholipid metabolic process; GO:0006694 steroid biosynthetic process; GO:0006695 cholesterol biosynthetic process; GO:0006…	GO:0005622 intracellular; GO:0005623 cell; GO:0005737 cytoplasm; GO:0005777 peroxisome; GO:0005829 cytosol; GO:0042579 microbody; GO:0043226 organelle; GO:0043227 membrane-bounded organelle; GO:0043229 intracellular organelle; GO:0043231 intracellular membrane-bounded organelle;	GO:0000166 nucleotide binding; GO:0003824 catalytic activity; GO:0004631 phosphomevalonate kinase activity; GO:0005488 binding; GO:0005524 ATP binding; GO:0008144 drug binding; GO:0016301 kinase activity; GO:0016740 transferase activity; GO:0016772 transferase activity, transferring phosphorus-containing groups; GO:0016776 phosphotransferase activity, phosphate group as acceptor; GO:0017076 purin…
A0A0A0MXU8	Caveolin OS=Rattus norvegicus OX=10116 GN=Cav2 PE=1 SV=1	Cav2	1.312	0.00312903	Up	18.236	1.047	1	0.924	0.962	1.258	1.209	1.127	0.88	1	1.055	1.123	1.027	0.804	0.772	0.866	plasma membrane	K12958	CAV2; caveolin 2	rno05205 Proteoglycans in cancer; rno05100 Bacterial invasion of epithelial cells; rno05020 Prion disease; rno05418 Fluid shear stress and atherosclerosis; rno04510 Focal adhesion; rno04144 Endocytosis	GO:0001765 membrane raft assembly; GO:0001932 regulation of protein phosphorylation; GO:0001934 positive regulation of protein phosphorylation; GO:0001936 regulation of endothelial cell proliferation; GO:0001937 negative regulation of endothelial cell proliferation; GO:0001938 positive regulation of endothelial cell proliferation; GO:0006810 transport; GO:0006897 endocytosis; GO:0006898 receptor-…	GO:0000139 Golgi membrane; GO:0001669 acrosomal vesicle; GO:0002080 acrosomal membrane; GO:0005622 intracellular; GO:0005623 cell; GO:0005634 nucleus; GO:0005635 nuclear envelope; GO:0005637 nuclear inner membrane; GO:0005737 cytoplasm; GO:0005783 endoplasmic reticulum; GO:0005794 Golgi apparatus; GO:0005811 lipid droplet; GO:0005829 cytosol; GO:0005886 plasma membrane; GO:0005887 integral compon…	GO:0000149 SNARE binding; GO:0001664 G protein-coupled receptor binding; GO:0005102 signaling receptor binding; GO:0005198 structural molecule activity; GO:0005488 binding; GO:0005515 protein binding; GO:0019899 enzyme binding; GO:0019900 kinase binding; GO:0019901 protein kinase binding; GO:0019905 syntaxin binding; GO:0030674 protein-macromolecule adaptor activity; GO:0031435 mitogen-activated …
D4A904	N-acetylglutamate synthase OS=Rattus norvegicus OX=10116 GN=Nags PE=1 SV=1	Nags	0.639	0.000532659	Down	57.42	0.858	0.763	0.904	0.948	0.921	0.93	1.118	1.173	1.145	0.871	0.81	0.762	1.22	1.307	1.294	mitochondria	K11067	NAGS; N-acetylglutamate synthase [EC:2.3.1.1]	rno00220 Arginine biosynthesis; rno01100 Metabolic pathways; rno01210 2-Oxocarboxylic acid metabolism; rno01230 Biosynthesis of amino acids	GO:0000050 urea cycle; GO:0006082 organic acid metabolic process; GO:0006520 cellular amino acid metabolic process; GO:0006525 arginine metabolic process; GO:0006526 arginine biosynthetic process; GO:0006536 glutamate metabolic process; GO:0006807 nitrogen compound metabolic process; GO:0008152 metabolic process; GO:0008652 cellular amino acid biosynthetic process; GO:0009058 biosynthetic process…	GO:0005622 intracellular; GO:0005623 cell; GO:0005737 cytoplasm; GO:0005739 mitochondrion; GO:0005759 mitochondrial matrix; GO:0031974 membrane-enclosed lumen; GO:0043226 organelle; GO:0043227 membrane-bounded organelle; GO:0043229 intracellular organelle; GO:0043231 intracellular membrane-bounded organelle; GO:0043233 organelle lumen; GO:0070013 intracellular organelle lumen;	GO:0003824 catalytic activity; GO:0004042 acetyl-CoA:L-glutamate N-acetyltransferase activity; GO:0005488 binding; GO:0008080 N-acetyltransferase activity; GO:0016407 acetyltransferase activity; GO:0016410 N-acyltransferase activity; GO:0016597 amino acid binding; GO:0016740 transferase activity; GO:0016746 transferase activity, transferring acyl groups; GO:0016747 transferase activity, transferr…			E	KOG2436	Acetylglutamate kinase/acetylglutamate synthase
G3V648	1-acylglycerol-3-phosphate O-acyltransferase 3 OS=Rattus norvegicus OX=10116 GN=Agpat3 PE=1 SV=1	Agpat3	1.344	0.00933975	Up	43.245	1.113	1.2	1.091	1.047	1.003	1.049	0.886	0.844	1.042	1.072	1.238	1.032	0.87	0.829	0.787	extracellular	K13523	AGPAT3_4; lysophosphatidic acid acyltransferase / lysophosphatidylinositol acyltransferase [EC:2.3.1.51 2.3.1.-]	rno00564 Glycerophospholipid metabolism; rno01100 Metabolic pathways; rno00561 Glycerolipid metabolism; rno04072 Phospholipase D signaling pathway	GO:0006629 lipid metabolic process; GO:0006644 phospholipid metabolic process; GO:0006650 glycerophospholipid metabolic process; GO:0006654 phosphatidic acid biosynthetic process; GO:0006793 phosphorus metabolic process; GO:0006796 phosphate-containing compound metabolic process; GO:0008152 metabolic process; GO:0008610 lipid biosynthetic process; GO:0008654 phospholipid biosynthetic process; GO:…	GO:0000139 Golgi membrane; GO:0005622 intracellular; GO:0005623 cell; GO:0005634 nucleus; GO:0005635 nuclear envelope; GO:0005737 cytoplasm; GO:0005783 endoplasmic reticulum; GO:0005789 endoplasmic reticulum membrane; GO:0005794 Golgi apparatus; GO:0012505 endomembrane system; GO:0016020 membrane; GO:0031090 organelle membrane; GO:0031967 organelle envelope; GO:0031975 envelope; GO:0031984 organe…	GO:0003824 catalytic activity; GO:0003841 1-acylglycerol-3-phosphate O-acyltransferase activity; GO:0008374 O-acyltransferase activity; GO:0016411 acylglycerol O-acyltransferase activity; GO:0016740 transferase activity; GO:0016746 transferase activity, transferring acyl groups; GO:0016747 transferase activity, transferring acyl groups other than amino-acyl groups; GO:0042171 lysophosphatidic aci…			I	KOG1505	Lysophosphatidic acid acyltransferase LPAAT and related acyltransferases
M0R7B4	H1.3 linker histone, cluster member OS=Rattus norvegicus OX=10116 GN=Hist1h1d PE=1 SV=2	Hist1h1d	0.662	0.0224361	Down	22.233	1.113	1.712	1.403	1.044	0.742	0.952	1.305	1.16	0.824	0.575	0.674	0.711	0.948	0.848	1.165	nucleus	K11275			GO:0000122 negative regulation of transcription by RNA polymerase II; GO:0006323 DNA packaging; GO:0006325 chromatin organization; GO:0006333 chromatin assembly or disassembly; GO:0006355 regulation of transcription, DNA-templated; GO:0006357 regulation of transcription by RNA polymerase II; GO:0006464 cellular protein modification process; GO:0006479 protein methylation; GO:0006807 nitrogen comp…	GO:0000228 nuclear chromosome; GO:0000785 chromatin; GO:0000786 nucleosome; GO:0000788 nuclear nucleosome; GO:0000790 nuclear chromatin; GO:0000791 euchromatin; GO:0005622 intracellular; GO:0005623 cell; GO:0005634 nucleus; GO:0005694 chromosome; GO:0005719 nuclear euchromatin; GO:0031974 membrane-enclosed lumen; GO:0031981 nuclear lumen; GO:0032991 protein-containing complex; GO:0032993 protein-…	GO:0000166 nucleotide binding; GO:0001882 nucleoside binding; GO:0001883 purine nucleoside binding; GO:0003676 nucleic acid binding; GO:0003677 DNA binding; GO:0003682 chromatin binding; GO:0003690 double-stranded DNA binding; GO:0005488 binding; GO:0005509 calcium ion binding; GO:0005524 ATP binding; GO:0005525 GTP binding; GO:0008144 drug binding; GO:0016208 AMP binding; GO:0017076 purine nucle…	PF00538	linker histone H1 and H5 family	B	KOG4012	Histone H1
F1LZL1	Sulfotransferase OS=Rattus norvegicus OX=10116 GN=LOC100910526 PE=1 SV=2	LOC100910526	1.802	0.00556047	Up	34.731	1.1	1.05	0.917	1.102	1.253	1.214	0.784	0.93	0.653	1.264	1.084	1.477	0.756	0.626	0.741	cytoplasm	K01025			GO:0006790 sulfur compound metabolic process; GO:0008152 metabolic process; GO:0009987 cellular process; GO:0044237 cellular metabolic process; GO:0051923 sulfation;	GO:0000323 lytic vacuole; GO:0005622 intracellular; GO:0005623 cell; GO:0005737 cytoplasm; GO:0005764 lysosome; GO:0005773 vacuole; GO:0043226 organelle; GO:0043227 membrane-bounded organelle; GO:0043229 intracellular organelle; GO:0043231 intracellular membrane-bounded organelle;	GO:0003824 catalytic activity; GO:0008146 sulfotransferase activity; GO:0016740 transferase activity; GO:0016782 transferase activity, transferring sulfur-containing groups;	PF00685	Sulfotransferase domain	S	KOG1584	Sulfotransferase
D3ZAR8	Ubiquitinyl hydrolase 1 OS=Rattus norvegicus OX=10116 GN=Otub2 PE=1 SV=1	Otub2	0.713	0.0364579	Down	27.258	1.003	0.864	0.982	0.901	0.853	0.997	1.058	0.919	1.07	0.837	0.863	0.946	1.242	1.445	1.023	cytoskeleton	K09603			GO:0006464 cellular protein modification process; GO:0006508 proteolysis; GO:0006807 nitrogen compound metabolic process; GO:0008152 metabolic process; GO:0009987 cellular process; GO:0016579 protein deubiquitination; GO:0019538 protein metabolic process; GO:0035871 protein K11-linked deubiquitination; GO:0036211 protein modification process; GO:0043170 macromolecule metabolic process; GO:0043412…	GO:0005622 intracellular; GO:0005623 cell; GO:0005634 nucleus; GO:0043226 organelle; GO:0043227 membrane-bounded organelle; GO:0043229 intracellular organelle; GO:0043231 intracellular membrane-bounded organelle;	GO:0003824 catalytic activity; GO:0004843 thiol-dependent ubiquitin-specific protease activity; GO:0005488 binding; GO:0005515 protein binding; GO:0008233 peptidase activity; GO:0008234 cysteine-type peptidase activity; GO:0016787 hydrolase activity; GO:0019783 ubiquitin-like protein-specific protease activity; GO:0019784 NEDD8-specific protease activity; GO:0032182 ubiquitin-like protein binding…			O	KOG3991	Uncharacterized conserved protein
B5DFH4	3'-phosphoadenosine-5'-phosphosulfate synthase OS=Rattus norvegicus OX=10116 GN=Papss2 PE=1 SV=1	Papss2	0.707	0.0131384	Down	69.411	0.976	0.926	1.021	1.098	0.865	0.931	1.105	1.072	1.023	0.777	0.865	0.797	0.987	1.231	1.232	cytoplasm	K13811	PAPSS; 3'-phosphoadenosine 5'-phosphosulfate synthase [EC:2.7.7.4 2.7.1.25]	rno01100 Metabolic pathways; rno00450 Selenocompound metabolism; rno00230 Purine metabolism; rno00920 Sulfur metabolism	GO:0000103 sulfate assimilation; GO:0001501 skeletal system development; GO:0006082 organic acid metabolic process; GO:0006139 nucleobase-containing compound metabolic process; GO:0006163 purine nucleotide metabolic process; GO:0006164 purine nucleotide biosynthetic process; GO:0006725 cellular aromatic compound metabolic process; GO:0006753 nucleoside phosphate metabolic process; GO:0006790 sulf…	GO:0005622 intracellular; GO:0005623 cell; GO:0005737 cytoplasm; GO:0005829 cytosol;	GO:0003824 catalytic activity; GO:0004020 adenylylsulfate kinase activity; GO:0004779 sulfate adenylyltransferase activity; GO:0004781 sulfate adenylyltransferase (ATP) activity; GO:0016301 kinase activity; GO:0016740 transferase activity; GO:0016772 transferase activity, transferring phosphorus-containing groups; GO:0016773 phosphotransferase activity, alcohol group as acceptor; GO:0016779 nucle…	PF01583; PF14306; PF01747	Adenylylsulphate kinase; PUA-like domain; ATP-sulfurylase	F	KOG4238	Bifunctional ATP sulfurylase/adenosine 5'-phosphosulfate kinase
A0A0G2JSM1	Selenoprotein S OS=Rattus norvegicus OX=10116 GN=Selenos PE=1 SV=1	Selenos	1.356	0.000208121	Up	21.115	0.96	1.055	1.188	1.15	1.138	0.948	0.917	0.918	0.886	1.081	1.122	1.136	0.791	0.833	0.838	extracellular	K14025	SELS; selenoprotein S	rno04141 Protein processing in endoplasmic reticulum	GO:0001505 regulation of neurotransmitter levels; GO:0001817 regulation of cytokine production; GO:0001818 negative regulation of cytokine production; GO:0002237 response to molecule of bacterial origin; GO:0002673 regulation of acute inflammatory response; GO:0002674 negative regulation of acute inflammatory response; GO:0002682 regulation of immune system process; GO:0002683 negative regulation…	GO:0005576 extracellular region; GO:0005615 extracellular space; GO:0005622 intracellular; GO:0005623 cell; GO:0005737 cytoplasm; GO:0005783 endoplasmic reticulum; GO:0005789 endoplasmic reticulum membrane; GO:0005856 cytoskeleton; GO:0005874 microtubule; GO:0005881 cytoplasmic microtubule; GO:0005886 plasma membrane; GO:0012505 endomembrane system; GO:0015630 microtubule cytoskeleton; GO:0016020…	GO:0002020 protease binding; GO:0005488 binding; GO:0005515 protein binding; GO:0016209 antioxidant activity; GO:0019899 enzyme binding; GO:0038023 signaling receptor activity; GO:0051117 ATPase binding; GO:0060089 molecular transducer activity; GO:1990381 ubiquitin-specific protease binding;
D3ZBM3	Ferrochelatase OS=Rattus norvegicus OX=10116 GN=Fech PE=1 SV=1	Fech	1.434	0.041109	Up	47.551	0.93	1.079	0.986	1.061	0.96	1.206	0.994	0.82	1.018	1.176	1.465	0.995	0.869	0.786	0.88	cytoplasm	K01772	hemH; protoporphyrin/coproporphyrin ferrochelatase [EC:4.99.1.1 4.99.1.9]	rno01240 Biosynthesis of cofactors; rno01100 Metabolic pathways; rno00860 Porphyrin and chlorophyll metabolism	GO:0001932 regulation of protein phosphorylation; GO:0002262 myeloid cell homeostasis; GO:0002376 immune system process; GO:0002520 immune system development; GO:0006066 alcohol metabolic process; GO:0006091 generation of precursor metabolites and energy; GO:0006417 regulation of translation; GO:0006446 regulation of translational initiation; GO:0006629 lipid metabolic process; GO:0006725 cellula…	GO:0005622 intracellular; GO:0005623 cell; GO:0005737 cytoplasm; GO:0005739 mitochondrion; GO:0005740 mitochondrial envelope; GO:0005743 mitochondrial inner membrane; GO:0005759 mitochondrial matrix; GO:0016020 membrane; GO:0019866 organelle inner membrane; GO:0031090 organelle membrane; GO:0031966 mitochondrial membrane; GO:0031967 organelle envelope; GO:0031974 membrane-enclosed lumen; GO:00319…	GO:0003676 nucleic acid binding; GO:0003723 RNA binding; GO:0003729 mRNA binding; GO:0003824 catalytic activity; GO:0004325 ferrochelatase activity; GO:0005488 binding; GO:0005506 iron ion binding; GO:0008198 ferrous iron binding; GO:0016829 lyase activity; GO:0020037 heme binding; GO:0030350 iron-responsive element binding; GO:0043167 ion binding; GO:0043169 cation binding; GO:0046872 metal ion …	PF00762	Ferrochelatase	H	KOG1321	Protoheme ferro-lyase (ferrochelatase)
F1LND7	Farnesyl pyrophosphate synthase OS=Rattus norvegicus OX=10116 GN=Fdps PE=1 SV=3	Fdps	0.493	0.0277261	Down	40.803	0.603	0.512	0.558	0.559	0.494	0.764	1.48	1.134	1.724	0.796	1.038	0.507	1.689	1.682	1.374	cytoplasm	K00787	FDPS; farnesyl diphosphate synthase [EC:2.5.1.1 2.5.1.10]	rno01100 Metabolic pathways; rno00900 Terpenoid backbone biosynthesis; rno05166 Human T-cell leukemia virus 1 infection; rno05164 Influenza A	GO:0001558 regulation of cell growth; GO:0006066 alcohol metabolic process; GO:0006629 lipid metabolic process; GO:0006644 phospholipid metabolic process; GO:0006694 steroid biosynthetic process; GO:0006695 cholesterol biosynthetic process; GO:0006720 isoprenoid metabolic process; GO:0006721 terpenoid metabolic process; GO:0006793 phosphorus metabolic process; GO:0006796 phosphate-containing comp…	GO:0005622 intracellular; GO:0005623 cell; GO:0005634 nucleus; GO:0005654 nucleoplasm; GO:0005737 cytoplasm; GO:0005739 mitochondrion; GO:0005759 mitochondrial matrix; GO:0005777 peroxisome; GO:0005829 cytosol; GO:0031974 membrane-enclosed lumen; GO:0031981 nuclear lumen; GO:0042579 microbody; GO:0043226 organelle; GO:0043227 membrane-bounded organelle; GO:0043229 intracellular organelle; GO:0043…	GO:0003824 catalytic activity; GO:0004161 dimethylallyltranstransferase activity; GO:0004337 geranyltranstransferase activity; GO:0004659 prenyltransferase activity; GO:0016740 transferase activity; GO:0016765 transferase activity, transferring alkyl or aryl (other than methyl) groups;	PF00348	Polyprenyl synthetase	H	KOG0711	Polyprenyl synthetase
F1LXA0	NADH dehydrogenase [ubiquinone] 1 alpha subcomplex subunit 12 OS=Rattus norvegicus OX=10116 GN=Ndufa12 PE=1 SV=2	Ndufa12	0.76	0.00652981	Down	17.177	0.9	0.974	0.911	0.908	0.963	0.98	0.936	0.999	1.112	0.894	0.938	0.85	1.253	1.079	1.195	mitochondria	K11352	NDUFA12; NADH dehydrogenase (ubiquinone) 1 alpha subcomplex subunit 12	rno00190 Oxidative phosphorylation; rno01100 Metabolic pathways; rno04723 Retrograde endocannabinoid signaling; rno04714 Thermogenesis; rno05020 Prion disease; rno05010 Alzheimer disease; rno05012 Parkinson disease; rno05014 Amyotrophic lateral sclerosis; rno05022 Pathways of neurodegeneration - multiple diseases; rno04932 Non-alcoholic fatty liver disease; rno05415 Diabetic cardiomyopathy; rno05…	GO:0006091 generation of precursor metabolites and energy; GO:0006119 oxidative phosphorylation; GO:0006139 nucleobase-containing compound metabolic process; GO:0006163 purine nucleotide metabolic process; GO:0006725 cellular aromatic compound metabolic process; GO:0006753 nucleoside phosphate metabolic process; GO:0006793 phosphorus metabolic process; GO:0006796 phosphate-containing compound met…	GO:0005622 intracellular; GO:0005623 cell; GO:0005737 cytoplasm; GO:0005739 mitochondrion; GO:0005740 mitochondrial envelope; GO:0005743 mitochondrial inner membrane; GO:0005746 mitochondrial respirasome; GO:0005747 mitochondrial respiratory chain complex I; GO:0005829 cytosol; GO:0016020 membrane; GO:0019866 organelle inner membrane; GO:0030964 NADH dehydrogenase complex; GO:0031090 organelle me…	GO:0003824 catalytic activity; GO:0003954 NADH dehydrogenase activity; GO:0008137 NADH dehydrogenase (ubiquinone) activity; GO:0016491 oxidoreductase activity; GO:0016651 oxidoreductase activity, acting on NAD(P)H; GO:0016655 oxidoreductase activity, acting on NAD(P)H, quinone or similar compound as acceptor; GO:0050136 NADH dehydrogenase (quinone) activity;			C	KOG3382	NADH:ubiquinone oxidoreductase, B17.2 subunit
A0A0G2K7T2	Bifunctional UDP-N-acetylglucosamine 2-epimerase/N-acetylmannosamine kinase OS=Rattus norvegicus OX=10116 GN=Gne PE=1 SV=1	Gne	0.743	0.00139712	Down	82.911	0.871	0.959	1.029	0.821	1.182	0.925	1.246	0.845	1.021	0.935	0.841	0.85	1.188	1.14	1.208	cytoplasm	K12409	GNE; bifunctional UDP-N-acetylglucosamine 2-epimerase / N-acetylmannosamine kinase [EC:3.2.1.183 2.7.1.60]	rno01100 Metabolic pathways; rno00520 Amino sugar and nucleotide sugar metabolism	GO:0005975 carbohydrate metabolic process; GO:0006040 amino sugar metabolic process; GO:0006054 N-acetylneuraminate metabolic process; GO:0006082 organic acid metabolic process; GO:0006793 phosphorus metabolic process; GO:0006796 phosphate-containing compound metabolic process; GO:0007155 cell adhesion; GO:0008152 metabolic process; GO:0009058 biosynthetic process; GO:0009987 cellular process; GO…	GO:0005622 intracellular; GO:0005623 cell; GO:0005737 cytoplasm; GO:0005829 cytosol;	GO:0003824 catalytic activity; GO:0008761 UDP-N-acetylglucosamine 2-epimerase activity; GO:0009384 N-acylmannosamine kinase activity; GO:0016301 kinase activity; GO:0016740 transferase activity; GO:0016772 transferase activity, transferring phosphorus-containing groups; GO:0016773 phosphotransferase activity, alcohol group as acceptor; GO:0016853 isomerase activity; GO:0016854 racemase and epimer…
B0BNE6	Complex I-23kD OS=Rattus norvegicus OX=10116 GN=Ndufs8 PE=1 SV=1	Ndufs8	0.758	0.00178191	Down	23.97	0.901	0.952	0.822	0.952	0.846	0.975	1.068	1.072	1.106	0.912	0.938	0.861	1.204	1.13	1.241	mitochondria	K03941	NDUFS8; NADH dehydrogenase (ubiquinone) Fe-S protein 8 [EC:7.1.1.2]	rno00190 Oxidative phosphorylation; rno01100 Metabolic pathways; rno04723 Retrograde endocannabinoid signaling; rno04714 Thermogenesis; rno05020 Prion disease; rno05010 Alzheimer disease; rno05012 Parkinson disease; rno05014 Amyotrophic lateral sclerosis; rno05022 Pathways of neurodegeneration - multiple diseases; rno04932 Non-alcoholic fatty liver disease; rno05415 Diabetic cardiomyopathy; rno05…	GO:0006091 generation of precursor metabolites and energy; GO:0006119 oxidative phosphorylation; GO:0006120 mitochondrial electron transport, NADH to ubiquinone; GO:0006139 nucleobase-containing compound metabolic process; GO:0006163 purine nucleotide metabolic process; GO:0006725 cellular aromatic compound metabolic process; GO:0006753 nucleoside phosphate metabolic process; GO:0006793 phosphoru…	GO:0005622 intracellular; GO:0005623 cell; GO:0005737 cytoplasm; GO:0005739 mitochondrion; GO:0005740 mitochondrial envelope; GO:0005743 mitochondrial inner membrane; GO:0005746 mitochondrial respirasome; GO:0005747 mitochondrial respiratory chain complex I; GO:0005759 mitochondrial matrix; GO:0016020 membrane; GO:0019866 organelle inner membrane; GO:0030964 NADH dehydrogenase complex; GO:0031090…	GO:0003824 catalytic activity; GO:0003954 NADH dehydrogenase activity; GO:0008137 NADH dehydrogenase (ubiquinone) activity; GO:0016491 oxidoreductase activity; GO:0016651 oxidoreductase activity, acting on NAD(P)H; GO:0016655 oxidoreductase activity, acting on NAD(P)H, quinone or similar compound as acceptor; GO:0050136 NADH dehydrogenase (quinone) activity;	PF12838	4Fe-4S dicluster domain	C	KOG3256	NADH:ubiquinone oxidoreductase, NDUFS8/23 kDa subunit
B2GV28	Unspecific monooxygenase OS=Rattus norvegicus OX=10116 GN=Cyp2b1 PE=1 SV=1	Cyp2b1	2.332	0.00330807	Up	55.889	1.201	0.898	1.019	1.41	1.129	1.332	0.57	0.653	0.704	1.156	1.806	1.374	0.646	0.623	0.59	endoplasmic reticulum	K07412	CYP2B; cytochrome P450 family 2 subfamily B [EC:1.14.14.1]	rno01100 Metabolic pathways; rno00140 Steroid hormone biosynthesis; rno05207 Chemical carcinogenesis - receptor activation; rno00590 Arachidonic acid metabolism; rno00830 Retinol metabolism	GO:0001676 long-chain fatty acid metabolic process; GO:0006082 organic acid metabolic process; GO:0006629 lipid metabolic process; GO:0006631 fatty acid metabolic process; GO:0006690 icosanoid metabolic process; GO:0006805 xenobiotic metabolic process; GO:0007568 aging; GO:0008152 metabolic process; GO:0008202 steroid metabolic process; GO:0009056 catabolic process; GO:0009410 response to xenobio…	GO:0005622 intracellular; GO:0005623 cell; GO:0005737 cytoplasm; GO:0005783 endoplasmic reticulum; GO:0005789 endoplasmic reticulum membrane; GO:0012505 endomembrane system; GO:0016020 membrane; GO:0031090 organelle membrane; GO:0031984 organelle subcompartment; GO:0042175 nuclear outer membrane-endoplasmic reticulum membrane network; GO:0043226 organelle; GO:0043227 membrane-bounded organelle; G…	GO:0003824 catalytic activity; GO:0004497 monooxygenase activity; GO:0005488 binding; GO:0008391 arachidonic acid monooxygenase activity; GO:0008392 arachidonic acid epoxygenase activity; GO:0008395 steroid hydroxylase activity; GO:0016491 oxidoreductase activity; GO:0016705 oxidoreductase activity, acting on paired donors, with incorporation or reduction of molecular oxygen; GO:0020037 heme bind…	PF00067	Cytochrome P450	Q	KOG0156	Cytochrome P450 CYP2 subfamily
A9CMA7	Cyclin T2 OS=Rattus norvegicus OX=10116 GN=Ccnt2 PE=3 SV=1	Ccnt2	0.76	0.000468971	Down	72.734	1.002	1.034	0.951	1.026	1	0.942	0.989	0.974	1.208	0.884	0.861	0.81	1.124	1.126	1.111	nucleus				GO:0000079 regulation of cyclin-dependent protein serine/threonine kinase activity; GO:0001932 regulation of protein phosphorylation; GO:0001934 positive regulation of protein phosphorylation; GO:0006139 nucleobase-containing compound metabolic process; GO:0006351 transcription, DNA-templated; GO:0006354 DNA-templated transcription, elongation; GO:0006355 regulation of transcription, DNA-template…	GO:0000307 cyclin-dependent protein kinase holoenzyme complex; GO:0005622 intracellular; GO:0005623 cell; GO:0005634 nucleus; GO:0005654 nucleoplasm; GO:0005737 cytoplasm; GO:0005829 cytosol; GO:0005886 plasma membrane; GO:0008023 transcription elongation factor complex; GO:0008024 cyclin/CDK positive transcription elongation factor complex; GO:0016020 membrane; GO:0019908 nuclear cyclin-dependen…	GO:0001221 transcription cofactor binding; GO:0001223 transcription coactivator binding; GO:0003676 nucleic acid binding; GO:0003682 chromatin binding; GO:0003723 RNA binding; GO:0003824 catalytic activity; GO:0004672 protein kinase activity; GO:0004674 protein serine/threonine kinase activity; GO:0005488 binding; GO:0005515 protein binding; GO:0008134 transcription factor binding; GO:0016301 kin…	PF00134	Cyclin, N-terminal domain	D	KOG0834	CDK9 kinase-activating protein cyclin T
Q6IMX8	Acyl-CoA thioesterase 2 OS=Rattus norvegicus OX=10116 GN=Acot2 PE=1 SV=1	Acot2	1.471	0.0305232	Up	49.628	1.162		1.135	1.078		1.181	0.839		0.872	1.101		1.114	0.805		0.701	mitochondria	K01068	ACOT1_2_4; acyl-coenzyme A thioesterase 1/2/4 [EC:3.1.2.2]	rno01100 Metabolic pathways; rno00062 Fatty acid elongation; rno01040 Biosynthesis of unsaturated fatty acids; rno04913 Ovarian steroidogenesis	GO:0000038 very long-chain fatty acid metabolic process; GO:0001666 response to hypoxia; GO:0001676 long-chain fatty acid metabolic process; GO:0006082 organic acid metabolic process; GO:0006139 nucleobase-containing compound metabolic process; GO:0006163 purine nucleotide metabolic process; GO:0006605 protein targeting; GO:0006625 protein targeting to peroxisome; GO:0006629 lipid metabolic proce…	GO:0005622 intracellular; GO:0005623 cell; GO:0005737 cytoplasm; GO:0005739 mitochondrion; GO:0005759 mitochondrial matrix; GO:0005777 peroxisome; GO:0005782 peroxisomal matrix; GO:0005829 cytosol; GO:0031907 microbody lumen; GO:0031974 membrane-enclosed lumen; GO:0042579 microbody; GO:0043226 organelle; GO:0043227 membrane-bounded organelle; GO:0043229 intracellular organelle; GO:0043231 intrace…	GO:0003824 catalytic activity; GO:0005102 signaling receptor binding; GO:0005488 binding; GO:0005515 protein binding; GO:0016289 CoA hydrolase activity; GO:0016290 palmitoyl-CoA hydrolase activity; GO:0016787 hydrolase activity; GO:0016788 hydrolase activity, acting on ester bonds; GO:0016790 thiolester hydrolase activity; GO:0047617 acyl-CoA hydrolase activity;	PF08840	BAAT / Acyl-CoA thioester hydrolase C terminal
B0BNJ4	ETHE1, persulfide dioxygenase OS=Rattus norvegicus OX=10116 GN=Ethe1 PE=1 SV=1	Ethe1	0.691	0.0107469	Down	27.676	0.886	0.956	1.101	0.944	0.79	0.87	1.086	1.212	0.901	0.972	0.798	0.777	1.148	1.208	1.329	mitochondria	K17725	ETHE1; sulfur dioxygenase [EC:1.13.11.18]	rno01100 Metabolic pathways; rno00920 Sulfur metabolism	GO:0006518 peptide metabolic process; GO:0006575 cellular modified amino acid metabolic process; GO:0006749 glutathione metabolic process; GO:0006790 sulfur compound metabolic process; GO:0006807 nitrogen compound metabolic process; GO:0008152 metabolic process; GO:0009404 toxin metabolic process; GO:0009987 cellular process; GO:0017144 drug metabolic process; GO:0019418 sulfide oxidation; GO:001…	GO:0005622 intracellular; GO:0005623 cell; GO:0005634 nucleus; GO:0005654 nucleoplasm; GO:0005737 cytoplasm; GO:0005739 mitochondrion; GO:0005759 mitochondrial matrix; GO:0031974 membrane-enclosed lumen; GO:0031981 nuclear lumen; GO:0043226 organelle; GO:0043227 membrane-bounded organelle; GO:0043229 intracellular organelle; GO:0043231 intracellular membrane-bounded organelle; GO:0043233 organell…	GO:0003824 catalytic activity; GO:0005488 binding; GO:0005506 iron ion binding; GO:0016491 oxidoreductase activity; GO:0016701 oxidoreductase activity, acting on single donors with incorporation of molecular oxygen; GO:0016702 oxidoreductase activity, acting on single donors with incorporation of molecular oxygen, incorporation of two atoms of oxygen; GO:0043167 ion binding; GO:0043169 cation bin…	PF00753	Metallo-beta-lactamase superfamily	S	KOG0814	Glyoxylase
Q4KLZ0	Vanin 1 OS=Rattus norvegicus OX=10116 GN=Vnn1 PE=1 SV=1	Vnn1	2.31	0.000519919	Up	57.013	1.355	1.464	1.124	1.07	1.091	1.221	0.576	0.573	0.625	1.284	1.329	1.494	0.676	0.546	0.556	peroxisome	K08069	VNN; pantetheine hydrolase [EC:3.5.1.92]	rno00770 Pantothenate and CoA biosynthesis	GO:0001775 cell activation; GO:0002252 immune effector process; GO:0002263 cell activation involved in immune response; GO:0002274 myeloid leukocyte activation; GO:0002275 myeloid cell activation involved in immune response; GO:0002283 neutrophil activation involved in immune response; GO:0002366 leukocyte activation involved in immune response; GO:0002376 immune system process; GO:0002443 leukoc…	GO:0000323 lytic vacuole; GO:0005576 extracellular region; GO:0005622 intracellular; GO:0005623 cell; GO:0005737 cytoplasm; GO:0005764 lysosome; GO:0005765 lysosomal membrane; GO:0005766 primary lysosome; GO:0005773 vacuole; GO:0005774 vacuolar membrane; GO:0005886 plasma membrane; GO:0012505 endomembrane system; GO:0012506 vesicle membrane; GO:0016020 membrane; GO:0016021 integral component of m…	GO:0003824 catalytic activity; GO:0005488 binding; GO:0005543 phospholipid binding; GO:0008289 lipid binding; GO:0016787 hydrolase activity; GO:0016810 hydrolase activity, acting on carbon-nitrogen (but not peptide) bonds; GO:0016811 hydrolase activity, acting on carbon-nitrogen (but not peptide) bonds, in linear amides; GO:0017159 pantetheine hydrolase activity; GO:0034235 GPI anchor binding; GO…			E	KOG0806	Carbon-nitrogen hydrolase
Q3MHS3	Aldo-keto reductase family 1, member C1 OS=Rattus norvegicus OX=10116 GN=Akr1c1 PE=1 SV=1	Akr1c1	0.452	0.0138859	Down	37.003	0.793	0.645	1.158	1.007	0.787	0.976	1.481	1.377	0.861	0.667	0.714	0.442	1.054	1.405	1.576	cytoplasm	K00212	AKR1C1; 20alpha/3alpha-hydroxysteroid dehydrogenase / dihydrodiol dehydrogenase [EC:1.1.1.149 1.1.1.357 1.3.1.20]	rno00140 Steroid hormone biosynthesis; rno00980 Metabolism of xenobiotics by cytochrome P450; rno05208 Chemical carcinogenesis - reactive oxygen species	GO:0000003 reproduction; GO:0000302 response to reactive oxygen species; GO:0001101 response to acid chemical; GO:0001516 prostaglandin biosynthetic process; GO:0001523 retinoid metabolic process; GO:0001676 long-chain fatty acid metabolic process; GO:0003006 developmental process involved in reproduction; GO:0003008 system process; GO:0003014 renal system process; GO:0006066 alcohol metabolic pr…	GO:0005622 intracellular; GO:0005623 cell; GO:0005634 nucleus; GO:0005737 cytoplasm; GO:0005829 cytosol; GO:0043226 organelle; GO:0043227 membrane-bounded organelle; GO:0043229 intracellular organelle; GO:0043231 intracellular membrane-bounded organelle;	GO:0001758 retinal dehydrogenase activity; GO:0003824 catalytic activity; GO:0004032 alditol:NADP+ 1-oxidoreductase activity; GO:0004033 aldo-keto reductase (NADP) activity; GO:0004303 estradiol 17-beta-dehydrogenase activity; GO:0004497 monooxygenase activity; GO:0004745 retinol dehydrogenase activity; GO:0005215 transporter activity; GO:0005319 lipid transporter activity; GO:0005342 organic aci…	PF00248	Aldo/keto reductase family	S	KOG1577	Aldo/keto reductase family proteins
A0A0G2JSM2	Asparaginase OS=Rattus norvegicus OX=10116 GN=Aspg PE=1 SV=1	Aspg	0.704	0.00010219	Down	60.794	0.889	0.862	1.028	0.901	0.958	0.853	1.203	1.023	1.064	0.83	0.848	0.891	1.236	1.216	1.199	mitochondria	K13278			GO:0006082 organic acid metabolic process; GO:0006520 cellular amino acid metabolic process; GO:0006528 asparagine metabolic process; GO:0006530 asparagine catabolic process; GO:0006629 lipid metabolic process; GO:0006644 phospholipid metabolic process; GO:0006793 phosphorus metabolic process; GO:0006796 phosphate-containing compound metabolic process; GO:0006807 nitrogen compound metabolic proce…	GO:0005622 intracellular; GO:0005623 cell; GO:0005737 cytoplasm; GO:0005829 cytosol;	GO:0003824 catalytic activity; GO:0003847 1-alkyl-2-acetylglycerophosphocholine esterase activity; GO:0004067 asparaginase activity; GO:0004620 phospholipase activity; GO:0004622 lysophospholipase activity; GO:0016298 lipase activity; GO:0016787 hydrolase activity; GO:0016788 hydrolase activity, acting on ester bonds; GO:0016810 hydrolase activity, acting on carbon-nitrogen (but not peptide) bond…	PF00710	Asparaginase	E	KOG0503	Asparaginase
A0A0H2UI21	Carnitine O-acetyltransferase OS=Rattus norvegicus OX=10116 GN=Crat PE=1 SV=1	Crat	1.417	0.0185641	Up	71.013	1.042	1.09	0.952	1.082	1.082	1.14	0.91	0.789	0.98	1.027	1.285	1.171	0.926	0.758	0.774	cytoplasm	K00624	E2.3.1.7; carnitine O-acetyltransferase [EC:2.3.1.7]	rno04146 Peroxisome	GO:0006082 organic acid metabolic process; GO:0006575 cellular modified amino acid metabolic process; GO:0006577 amino-acid betaine metabolic process; GO:0006605 protein targeting; GO:0006625 protein targeting to peroxisome; GO:0006629 lipid metabolic process; GO:0006631 fatty acid metabolic process; GO:0006635 fatty acid beta-oxidation; GO:0006807 nitrogen compound metabolic process; GO:0006810 …	GO:0005622 intracellular; GO:0005623 cell; GO:0005737 cytoplasm; GO:0005739 mitochondrion; GO:0005777 peroxisome; GO:0005782 peroxisomal matrix; GO:0005783 endoplasmic reticulum; GO:0005829 cytosol; GO:0012505 endomembrane system; GO:0031907 microbody lumen; GO:0031974 membrane-enclosed lumen; GO:0042579 microbody; GO:0043226 organelle; GO:0043227 membrane-bounded organelle; GO:0043229 intracellu…	GO:0003824 catalytic activity; GO:0004092 carnitine O-acetyltransferase activity; GO:0005102 signaling receptor binding; GO:0005488 binding; GO:0005515 protein binding; GO:0008374 O-acyltransferase activity; GO:0016406 carnitine O-acyltransferase activity; GO:0016407 acetyltransferase activity; GO:0016413 O-acetyltransferase activity; GO:0016740 transferase activity; GO:0016746 transferase activi…			I	KOG3717	Carnitine O-acyltransferase CRAT
A0A0G2K7Z3	Acyl-coenzyme A thioesterase 1 OS=Rattus norvegicus OX=10116 GN=Acot1 PE=1 SV=1	Acot1	1.435	0.0334879	Up	37.771	1.329	1.154	1.202	1.085	1.11	1.345	0.805	0.814	0.686	0.936	1.208	1.158	0.86	0.789	0.652	cytoplasm				GO:0000038 very long-chain fatty acid metabolic process; GO:0001666 response to hypoxia; GO:0001676 long-chain fatty acid metabolic process; GO:0006082 organic acid metabolic process; GO:0006139 nucleobase-containing compound metabolic process; GO:0006163 purine nucleotide metabolic process; GO:0006605 protein targeting; GO:0006625 protein targeting to peroxisome; GO:0006629 lipid metabolic proce…	GO:0005622 intracellular; GO:0005623 cell; GO:0005737 cytoplasm; GO:0005739 mitochondrion; GO:0005759 mitochondrial matrix; GO:0005777 peroxisome; GO:0005782 peroxisomal matrix; GO:0005829 cytosol; GO:0031907 microbody lumen; GO:0031974 membrane-enclosed lumen; GO:0042579 microbody; GO:0043226 organelle; GO:0043227 membrane-bounded organelle; GO:0043229 intracellular organelle; GO:0043231 intrace…	GO:0003824 catalytic activity; GO:0005102 signaling receptor binding; GO:0005488 binding; GO:0005515 protein binding; GO:0016289 CoA hydrolase activity; GO:0016290 palmitoyl-CoA hydrolase activity; GO:0016787 hydrolase activity; GO:0016788 hydrolase activity, acting on ester bonds; GO:0016790 thiolester hydrolase activity; GO:0047617 acyl-CoA hydrolase activity;	PF08840	BAAT / Acyl-CoA thioester hydrolase C terminal
M0RBK4	Ig-like domain-containing protein OS=Rattus norvegicus OX=10116 PE=1 SV=2	--	1.398	0.0339082	Up	11.51	0.89	0.862	1.092	0.855	1.166	1.134	0.919	0.866	0.889	1.436	1.28	1.023	0.93	0.851	0.894	extracellular							PF07686	Immunoglobulin V-set domain
A0A0G2K7M1	Glyceraldehyde-3-phosphate dehydrogenase OS=Rattus norvegicus OX=10116 PE=1 SV=1	--	0.754	0.0400711	Down	35.691	0.865	1.025	0.865	0.951	0.861	0.98	1.002	1.03	1.18	1.006	0.772	0.918	1.212	1.291	1.071	cytoplasm				GO:0000226 microtubule cytoskeleton organization; GO:0001817 regulation of cytokine production; GO:0001819 positive regulation of cytokine production; GO:0001906 cell killing; GO:0001907 killing by symbiont of host cells; GO:0002376 immune system process; GO:0002791 regulation of peptide secretion; GO:0002793 positive regulation of peptide secretion; GO:0005975 carbohydrate metabolic process; GO:…	GO:0005622 intracellular; GO:0005623 cell; GO:0005634 nucleus; GO:0005635 nuclear envelope; GO:0005737 cytoplasm; GO:0005811 lipid droplet; GO:0005829 cytosol; GO:0005856 cytoskeleton; GO:0005886 plasma membrane; GO:0012505 endomembrane system; GO:0015630 microtubule cytoskeleton; GO:0016020 membrane; GO:0031090 organelle membrane; GO:0031965 nuclear membrane; GO:0031967 organelle envelope; GO:00…	GO:0003824 catalytic activity; GO:0004365 glyceraldehyde-3-phosphate dehydrogenase (NAD+) (phosphorylating) activity; GO:0004857 enzyme inhibitor activity; GO:0004866 endopeptidase inhibitor activity; GO:0005488 binding; GO:0005515 protein binding; GO:0008017 microtubule binding; GO:0008092 cytoskeletal protein binding; GO:0015631 tubulin binding; GO:0016491 oxidoreductase activity; GO:0016620 ox…	PF00044; PF02800	Glyceraldehyde 3-phosphate dehydrogenase, NAD binding domain; Glyceraldehyde 3-phosphate dehydrogenase, C-terminal domain	G	KOG0657	Glyceraldehyde 3-phosphate dehydrogenase
D3ZK14	Tenascin N OS=Rattus norvegicus OX=10116 GN=Tnn PE=3 SV=2	Tnn	1.357	0.0278111	Up	173.25	0.991		0.814	0.978		1.025	0.925		0.954	1.188		1.304	0.939		0.897	endoplasmic reticulum	K06252	TN; tenascin	rno04151 PI3K-Akt signaling pathway; rno04512 ECM-receptor interaction; rno05206 MicroRNAs in cancer; rno04510 Focal adhesion; rno05165 Human papillomavirus infection	GO:0000902 cell morphogenesis; GO:0000904 cell morphogenesis involved in differentiation; GO:0001503 ossification; GO:0001649 osteoblast differentiation; GO:0001764 neuron migration; GO:0002076 osteoblast development; GO:0006928 movement of cell or subcellular component; GO:0007155 cell adhesion; GO:0007160 cell-matrix adhesion; GO:0007275 multicellular organism development; GO:0007399 nervous sy…	GO:0005576 extracellular region; GO:0005623 cell; GO:0009986 cell surface; GO:0030424 axon; GO:0030425 dendrite; GO:0031012 extracellular matrix; GO:0036477 somatodendritic compartment; GO:0042995 cell projection; GO:0043005 neuron projection; GO:0043025 neuronal cell body; GO:0043195 terminal bouton; GO:0043679 axon terminus; GO:0044297 cell body; GO:0044302 dentate gyrus mossy fiber; GO:0044306…	GO:0005102 signaling receptor binding; GO:0005178 integrin binding; GO:0005488 binding; GO:0005515 protein binding; GO:0042802 identical protein binding; GO:0044877 protein-containing complex binding; GO:0050839 cell adhesion molecule binding;	PF00041; PF00147	Fibronectin type III domain; Fibrinogen beta and gamma chains, C-terminal globular domain	T	KOG2579	Ficolin and related extracellular proteins
Q6AXY8	Dehydrogenase/reductase (SDR family) member 1 OS=Rattus norvegicus OX=10116 GN=Dhrs1 PE=1 SV=1	Dhrs1	1.578	0.0032339	Up	34.015	1.267	1.44	1.161	1.195	1.028	0.972	0.668	0.643	0.839	1.188	1.17	1.184	0.654	0.749	0.842	extracellular	K11163				GO:0005622 intracellular; GO:0005623 cell; GO:0005737 cytoplasm; GO:0005783 endoplasmic reticulum; GO:0012505 endomembrane system; GO:0043226 organelle; GO:0043227 membrane-bounded organelle; GO:0043229 intracellular organelle; GO:0043231 intracellular membrane-bounded organelle;		PF00106	short chain dehydrogenase	Q	KOG0725	Reductases with broad range of substrate specificities
B0BN47	Glutathione S-transferase OS=Rattus norvegicus OX=10116 GN=Gstm6 PE=1 SV=1	Gstm6	1.707	0.0208061	Up	25.626	0.939	1.231	0.719	1.77	1.218	0.869	0.625	0.873	1.286	1.085	1.042	1.308	0.513	0.708	0.791	cytoplasm	K00799	GST; glutathione S-transferase [EC:2.5.1.18]	rno05200 Pathways in cancer; rno01100 Metabolic pathways; rno01524 Platinum drug resistance; rno05418 Fluid shear stress and atherosclerosis; rno05204 Chemical carcinogenesis - DNA adducts; rno00980 Metabolism of xenobiotics by cytochrome P450; rno05225 Hepatocellular carcinoma; rno00480 Glutathione metabolism; rno00982 Drug metabolism - cytochrome P450; rno00983 Drug metabolism - other enzymes; …	GO:0006518 peptide metabolic process; GO:0006575 cellular modified amino acid metabolic process; GO:0006725 cellular aromatic compound metabolic process; GO:0006749 glutathione metabolic process; GO:0006790 sulfur compound metabolic process; GO:0006805 xenobiotic metabolic process; GO:0006807 nitrogen compound metabolic process; GO:0006950 response to stress; GO:0007568 aging; GO:0008152 metaboli…	GO:0005576 extracellular region; GO:0005622 intracellular; GO:0005623 cell; GO:0005737 cytoplasm; GO:0005829 cytosol; GO:0005886 plasma membrane; GO:0016020 membrane; GO:0032991 protein-containing complex; GO:0045171 intercellular bridge; GO:0071944 cell periphery;	GO:0003824 catalytic activity; GO:0004364 glutathione transferase activity; GO:0005488 binding; GO:0005515 protein binding; GO:0016740 transferase activity; GO:0016765 transferase activity, transferring alkyl or aryl (other than methyl) groups; GO:0019899 enzyme binding; GO:0033218 amide binding; GO:0042277 peptide binding; GO:0042802 identical protein binding; GO:0042803 protein homodimerization…	PF02798; PF00043	Glutathione S-transferase, N-terminal domain; Glutathione S-transferase, C-terminal domain	O	KOG1695	Glutathione S-transferase
D3Z955	Phosphoglucomutase 2-like 1 OS=Rattus norvegicus OX=10116 GN=Pgm2l1 PE=1 SV=1	Pgm2l1	0.743	0.0177239	Down	70.234	1.132	1.036	0.989	0.862	0.916	1.071	1.048	0.912	1.079	0.925	0.962	0.814	1.345	1.179	1.109	cytoplasm	K11809	PGM2L1; glucose-1,6-bisphosphate synthase [EC:2.7.1.106]	rno01100 Metabolic pathways; rno00500 Starch and sucrose metabolism	GO:0000271 polysaccharide biosynthetic process; GO:0000272 polysaccharide catabolic process; GO:0005975 carbohydrate metabolic process; GO:0005976 polysaccharide metabolic process; GO:0005977 glycogen metabolic process; GO:0005978 glycogen biosynthetic process; GO:0005980 glycogen catabolic process; GO:0005996 monosaccharide metabolic process; GO:0006006 glucose metabolic process; GO:0006007 gluc…	GO:0005622 intracellular; GO:0005623 cell; GO:0005737 cytoplasm; GO:0005829 cytosol;	GO:0003824 catalytic activity; GO:0004614 phosphoglucomutase activity; GO:0016301 kinase activity; GO:0016740 transferase activity; GO:0016772 transferase activity, transferring phosphorus-containing groups; GO:0016773 phosphotransferase activity, alcohol group as acceptor; GO:0016853 isomerase activity; GO:0016866 intramolecular transferase activity; GO:0016868 intramolecular transferase activit…	PF02878; PF02879; PF02880	Phosphoglucomutase/phosphomannomutase, alpha/beta/alpha domain I; Phosphoglucomutase/phosphomannomutase, alpha/beta/alpha domain II; Phosphoglucomutase/phosphomannomutase, alpha/beta/alpha domain III	G	KOG1220	Phosphoglucomutase/phosphomannomutase
Q62669	Globin a1 OS=Rattus norvegicus OX=10116 GN=LOC103694855 PE=1 SV=1	LOC103694855	3.087	0.0131064	Up	16.022	0.392	0.73	0.747	1.071	1.341	0.366	1.427	1.105	0.833	1.667	1.51	2.087	0.416	0.396	0.893	cytoplasm	K13823	HBB; hemoglobin subunit beta	rno05144 Malaria; rno05143 African trypanosomiasis	GO:0000302 response to reactive oxygen species; GO:0001505 regulation of neurotransmitter levels; GO:0001775 cell activation; GO:0001932 regulation of protein phosphorylation; GO:0002252 immune effector process; GO:0002262 myeloid cell homeostasis; GO:0002263 cell activation involved in immune response; GO:0002274 myeloid leukocyte activation; GO:0002275 myeloid cell activation involved in immune…	GO:0005576 extracellular region; GO:0005615 extracellular space; GO:0005622 intracellular; GO:0005623 cell; GO:0005737 cytoplasm; GO:0005829 cytosol; GO:0005833 hemoglobin complex; GO:0012505 endomembrane system; GO:0030139 endocytic vesicle; GO:0030141 secretory granule; GO:0031410 cytoplasmic vesicle; GO:0031838 haptoglobin-hemoglobin complex; GO:0031974 membrane-enclosed lumen; GO:0031982 vesi…	GO:0005344 oxygen carrier activity; GO:0005488 binding; GO:0005515 protein binding; GO:0008144 drug binding; GO:0019825 oxygen binding; GO:0030492 hemoglobin binding; GO:0031721 hemoglobin alpha binding; GO:0031722 hemoglobin beta binding; GO:0036094 small molecule binding; GO:0140104 molecular carrier activity;	PF00042	Globin	C	KOG3378	Globins and related hemoproteins
Q32Q55	Carboxylic ester hydrolase OS=Rattus norvegicus OX=10116 GN=Ces2h PE=1 SV=1	Ces2h	1.342	0.00418762	Up	62.41	1.117	1.086	1.148	1.094	1.028	1.15	0.806	0.851	0.869	1.103	1.211	1.036	0.858	0.8	0.838	extracellular	K03927	CES2; carboxylesterase 2 [EC:3.1.1.1 3.1.1.84 3.1.1.56]	rno00983 Drug metabolism - other enzymes	GO:0006082 organic acid metabolic process; GO:0006629 lipid metabolic process; GO:0006631 fatty acid metabolic process; GO:0006690 icosanoid metabolic process; GO:0006692 prostanoid metabolic process; GO:0006693 prostaglandin metabolic process; GO:0006805 xenobiotic metabolic process; GO:0008152 metabolic process; GO:0009056 catabolic process; GO:0009410 response to xenobiotic stimulus; GO:000998…	GO:0005622 intracellular; GO:0005623 cell; GO:0005737 cytoplasm; GO:0005783 endoplasmic reticulum; GO:0005788 endoplasmic reticulum lumen; GO:0012505 endomembrane system; GO:0031974 membrane-enclosed lumen; GO:0043226 organelle; GO:0043227 membrane-bounded organelle; GO:0043229 intracellular organelle; GO:0043231 intracellular membrane-bounded organelle; GO:0043233 organelle lumen; GO:0070013 int…	GO:0003824 catalytic activity; GO:0016787 hydrolase activity; GO:0016788 hydrolase activity, acting on ester bonds; GO:0052689 carboxylic ester hydrolase activity;	PF00135	Carboxylesterase family	I	KOG1516	Carboxylesterase and related proteins
M0R7P3	Urinary protein 3-like OS=Rattus norvegicus OX=10116 GN=LOC100912026 PE=1 SV=2	LOC100912026	1.331	0.042893	Up	10.991	1.252	1.087	1.084	1.158	1.098	0.993	0.856	1.08	1.08	1.03	0.99	1.006	0.622	0.774	0.877	extracellular
B0BMT9	Sqrdl protein OS=Rattus norvegicus OX=10116 GN=Sqor PE=1 SV=1	Sqor	0.628	0.0495	Down	50.201	0.612	1.137	1.273	0.868	0.786	0.74	1.478	1.139	0.676	0.854	0.565	1.002	1.176	1.356	1.323	mitochondria	K22470	SQOR; eukaryotic sulfide quinone oxidoreductase [EC:1.8.5.8]	rno01100 Metabolic pathways; rno00920 Sulfur metabolism	GO:0006790 sulfur compound metabolic process; GO:0008152 metabolic process; GO:0009404 toxin metabolic process; GO:0009987 cellular process; GO:0017144 drug metabolic process; GO:0019418 sulfide oxidation; GO:0019748 secondary metabolic process; GO:0044237 cellular metabolic process; GO:0055114 oxidation-reduction process; GO:0070221 sulfide oxidation, using sulfide:quinone oxidoreductase; GO:007…		GO:0003824 catalytic activity; GO:0016491 oxidoreductase activity; GO:0016667 oxidoreductase activity, acting on a sulfur group of donors; GO:0016672 oxidoreductase activity, acting on a sulfur group of donors, quinone or similar compound as acceptor; GO:0070224 sulfide:quinone oxidoreductase activity;	PF07992	Pyridine nucleotide-disulphide oxidoreductase	C	KOG3851	Sulfide:quinone oxidoreductase/flavo-binding protein
D3ZQ77	Similar to HTGN29 protein; keratinocytes associated transmembrane protein 2, isoform CRA_a OS=Rattus norvegicus OX=10116 GN=RGD1310352 PE=1 SV=1	RGD1310352	0.76	0.0291203	Down	28.263	0.914	0.891	1.054	0.925	0.764	0.964	0.954	1.032	1.04	1.007	0.877	0.958	1.245	1.398	1.095	plasma membrane
B2RZ30	Sirt4 protein OS=Rattus norvegicus OX=10116 GN=Sirt4 PE=2 SV=1	Sirt4	1.488	0.00470351	Up	32.165	1.186	1.06	0.941	1.127	0.876	1.221	0.791	0.999	0.775	1.173	1.218	1.263	0.725	0.915	0.816	mitochondria				GO:0000820 regulation of glutamine family amino acid metabolic process; GO:0002791 regulation of peptide secretion; GO:0002792 negative regulation of peptide secretion; GO:0006082 organic acid metabolic process; GO:0006325 chromatin organization; GO:0006342 chromatin silencing; GO:0006355 regulation of transcription, DNA-templated; GO:0006464 cellular protein modification process; GO:0006471 prot…	GO:0005622 intracellular; GO:0005623 cell; GO:0005737 cytoplasm; GO:0005739 mitochondrion; GO:0005740 mitochondrial envelope; GO:0005743 mitochondrial inner membrane; GO:0005759 mitochondrial matrix; GO:0016020 membrane; GO:0019866 organelle inner membrane; GO:0031090 organelle membrane; GO:0031966 mitochondrial membrane; GO:0031967 organelle envelope; GO:0031974 membrane-enclosed lumen; GO:00319…	GO:0003824 catalytic activity; GO:0003950 NAD+ ADP-ribosyltransferase activity; GO:0016740 transferase activity; GO:0016757 transferase activity, transferring glycosyl groups; GO:0016763 transferase activity, transferring pentosyl groups; GO:0016787 hydrolase activity; GO:0016810 hydrolase activity, acting on carbon-nitrogen (but not peptide) bonds; GO:0016811 hydrolase activity, acting on carbon…			BK	KOG2683	Sirtuin 4 and related class II sirtuins (SIR2 family)
G3V7I5	Aldehyde dehydrogenase X, mitochondrial OS=Rattus norvegicus OX=10116 GN=Aldh1b1 PE=1 SV=1	Aldh1b1	0.529	0.0181832	Down	57.658	0.805	0.815	0.858	0.844	0.923	0.643	1.199	0.891	1.006	0.97	0.656	0.785	1.19	1.584	1.78	mitochondria	K00128	ALDH; aldehyde dehydrogenase (NAD+) [EC:1.2.1.3]	rno00010 Glycolysis / Gluconeogenesis; rno01240 Biosynthesis of cofactors; rno01100 Metabolic pathways; rno00410 beta-Alanine metabolism; rno00280 Valine, leucine and isoleucine degradation; rno00620 Pyruvate metabolism; rno00310 Lysine degradation; rno00770 Pantothenate and CoA biosynthesis; rno00380 Tryptophan metabolism; rno00330 Arginine and proline metabolism; rno00053 Ascorbate and aldarate…	GO:0005975 carbohydrate metabolic process; GO:0006066 alcohol metabolic process; GO:0006067 ethanol metabolic process; GO:0006069 ethanol oxidation; GO:0006091 generation of precursor metabolites and energy; GO:0008152 metabolic process; GO:0009987 cellular process; GO:0016999 antibiotic metabolic process; GO:0017144 drug metabolic process; GO:0034308 primary alcohol metabolic process; GO:0044237…	GO:0005622 intracellular; GO:0005623 cell; GO:0005634 nucleus; GO:0005654 nucleoplasm; GO:0005737 cytoplasm; GO:0005739 mitochondrion; GO:0005759 mitochondrial matrix; GO:0031974 membrane-enclosed lumen; GO:0031981 nuclear lumen; GO:0043226 organelle; GO:0043227 membrane-bounded organelle; GO:0043229 intracellular organelle; GO:0043231 intracellular membrane-bounded organelle; GO:0043233 organell…	GO:0000166 nucleotide binding; GO:0003824 catalytic activity; GO:0004029 aldehyde dehydrogenase (NAD+) activity; GO:0005488 binding; GO:0016491 oxidoreductase activity; GO:0016620 oxidoreductase activity, acting on the aldehyde or oxo group of donors, NAD or NADP as acceptor; GO:0016903 oxidoreductase activity, acting on the aldehyde or oxo group of donors; GO:0036094 small molecule binding; GO:0…			C	KOG2450	Aldehyde dehydrogenase
Q5RJN0	Complex I-20kD OS=Rattus norvegicus OX=10116 GN=Ndufs7 PE=1 SV=1	Ndufs7	0.765	0.00237873	Down	23.945	0.962	1.014	0.887	0.942	0.903	1.017	1.035	1.059	1.144	0.866	0.934	0.861	1.211	1.097	1.17	mitochondria	K03940	NDUFS7; NADH dehydrogenase (ubiquinone) Fe-S protein 7 [EC:7.1.1.2]	rno00190 Oxidative phosphorylation; rno01100 Metabolic pathways; rno04723 Retrograde endocannabinoid signaling; rno04714 Thermogenesis; rno05020 Prion disease; rno05010 Alzheimer disease; rno05012 Parkinson disease; rno05014 Amyotrophic lateral sclerosis; rno05022 Pathways of neurodegeneration - multiple diseases; rno04932 Non-alcoholic fatty liver disease; rno05415 Diabetic cardiomyopathy; rno05…	GO:0006091 generation of precursor metabolites and energy; GO:0006119 oxidative phosphorylation; GO:0006120 mitochondrial electron transport, NADH to ubiquinone; GO:0006139 nucleobase-containing compound metabolic process; GO:0006163 purine nucleotide metabolic process; GO:0006725 cellular aromatic compound metabolic process; GO:0006753 nucleoside phosphate metabolic process; GO:0006793 phosphoru…	GO:0005622 intracellular; GO:0005623 cell; GO:0005737 cytoplasm; GO:0005739 mitochondrion; GO:0005740 mitochondrial envelope; GO:0005743 mitochondrial inner membrane; GO:0005746 mitochondrial respirasome; GO:0005747 mitochondrial respiratory chain complex I; GO:0005759 mitochondrial matrix; GO:0005886 plasma membrane; GO:0016020 membrane; GO:0019866 organelle inner membrane; GO:0030964 NADH dehyd…	GO:0002020 protease binding; GO:0003824 catalytic activity; GO:0003954 NADH dehydrogenase activity; GO:0005488 binding; GO:0005515 protein binding; GO:0008137 NADH dehydrogenase (ubiquinone) activity; GO:0016491 oxidoreductase activity; GO:0016651 oxidoreductase activity, acting on NAD(P)H; GO:0016655 oxidoreductase activity, acting on NAD(P)H, quinone or similar compound as acceptor; GO:0019899 …			C	KOG1687	NADH-ubiquinone oxidoreductase, NUFS7/PSST/20 kDa subunit
G3V734	2,4-dienoyl CoA reductase 1, mitochondrial, isoform CRA_a OS=Rattus norvegicus OX=10116 GN=Decr1 PE=1 SV=1	Decr1	1.502	0.000918463	Up	36.132	1.195	1.172	1.136	1.111	1.19	1.231	0.812	0.781	0.76	1.092	1.164	1.147	0.82	0.723	0.722	mitochondria	K13236			GO:0006082 organic acid metabolic process; GO:0006629 lipid metabolic process; GO:0006631 fatty acid metabolic process; GO:0006635 fatty acid beta-oxidation; GO:0008152 metabolic process; GO:0009056 catabolic process; GO:0009062 fatty acid catabolic process; GO:0009987 cellular process; GO:0016042 lipid catabolic process; GO:0016043 cellular component organization; GO:0016054 organic acid catabol…	GO:0005622 intracellular; GO:0005623 cell; GO:0005634 nucleus; GO:0005654 nucleoplasm; GO:0005737 cytoplasm; GO:0005739 mitochondrion; GO:0005759 mitochondrial matrix; GO:0005829 cytosol; GO:0031974 membrane-enclosed lumen; GO:0031981 nuclear lumen; GO:0043226 organelle; GO:0043227 membrane-bounded organelle; GO:0043229 intracellular organelle; GO:0043231 intracellular membrane-bounded organelle;…	GO:0000166 nucleotide binding; GO:0003824 catalytic activity; GO:0005488 binding; GO:0008670 2,4-dienoyl-CoA reductase (NADPH) activity; GO:0016491 oxidoreductase activity; GO:0016627 oxidoreductase activity, acting on the CH-CH group of donors; GO:0016628 oxidoreductase activity, acting on the CH-CH group of donors, NAD or NADP as acceptor; GO:0016651 oxidoreductase activity, acting on NAD(P)H; …	PF13561	Enoyl-(Acyl carrier protein) reductase	Q	KOG0725	Reductases with broad range of substrate specificities
F1LRQ1	Aldehyde oxidase 1 OS=Rattus norvegicus OX=10116 GN=Aox1 PE=1 SV=3	Aox1	1.561	0.0285583	Up	146.9	1.247	0.826	1.301	0.895	0.785	1.058	1.03	1.24	0.838	1.131	1.453	0.982	0.687	0.749	0.849	cytoplasm	K00157	AOX; aldehyde oxidase [EC:1.2.3.1]	rno01100 Metabolic pathways; rno00750 Vitamin B6 metabolism; rno00280 Valine, leucine and isoleucine degradation; rno00350 Tyrosine metabolism; rno00380 Tryptophan metabolism; rno00982 Drug metabolism - cytochrome P450; rno04630 JAK-STAT signaling pathway; rno00760 Nicotinate and nicotinamide metabolism; rno00830 Retinol metabolism	GO:0006091 generation of precursor metabolites and energy; GO:0006139 nucleobase-containing compound metabolic process; GO:0006144 purine nucleobase metabolic process; GO:0006145 purine nucleobase catabolic process; GO:0006725 cellular aromatic compound metabolic process; GO:0006766 vitamin metabolic process; GO:0006767 water-soluble vitamin metabolic process; GO:0006805 xenobiotic metabolic proc…	GO:0005622 intracellular; GO:0005623 cell; GO:0005737 cytoplasm; GO:0005829 cytosol;	GO:0000166 nucleotide binding; GO:0003824 catalytic activity; GO:0004031 aldehyde oxidase activity; GO:0004854 xanthine dehydrogenase activity; GO:0005488 binding; GO:0005506 iron ion binding; GO:0005515 protein binding; GO:0009055 electron transfer activity; GO:0016491 oxidoreductase activity; GO:0016623 oxidoreductase activity, acting on the aldehyde or oxo group of donors, oxygen as acceptor; …	PF00111; PF01799; PF03450; PF01315	2Fe-2S iron-sulfur cluster binding domain; [2Fe-2S] binding domain; CO dehydrogenase flavoprotein C-terminal domain; Aldehyde oxidase and xanthine dehydrogenase, a/b hammerhead domain	F	KOG0430	Xanthine dehydrogenase
G3V888	ATP-citrate synthase OS=Rattus norvegicus OX=10116 GN=Acly PE=1 SV=1	Acly	0.54	0.00281032	Down	120.78	0.771	0.833	0.82	0.726	0.71	0.732	1.072	1.046	1.11	0.968	0.704	0.852	1.576	1.607	1.49	cytoplasm	K01648	ACLY; ATP citrate (pro-S)-lyase [EC:2.3.3.8]	rno01100 Metabolic pathways; rno00020 Citrate cycle (TCA cycle)	GO:0001775 cell activation; GO:0002252 immune effector process; GO:0002263 cell activation involved in immune response; GO:0002274 myeloid leukocyte activation; GO:0002275 myeloid cell activation involved in immune response; GO:0002283 neutrophil activation involved in immune response; GO:0002366 leukocyte activation involved in immune response; GO:0002376 immune system process; GO:0002443 leukoc…	GO:0000323 lytic vacuole; GO:0005576 extracellular region; GO:0005622 intracellular; GO:0005623 cell; GO:0005634 nucleus; GO:0005654 nucleoplasm; GO:0005737 cytoplasm; GO:0005764 lysosome; GO:0005766 primary lysosome; GO:0005773 vacuole; GO:0005775 vacuolar lumen; GO:0005829 cytosol; GO:0005886 plasma membrane; GO:0009346 citrate lyase complex; GO:0012505 endomembrane system; GO:0016020 membrane;…	GO:0000166 nucleotide binding; GO:0003824 catalytic activity; GO:0003878 ATP citrate synthase activity; GO:0005488 binding; GO:0005524 ATP binding; GO:0008144 drug binding; GO:0016740 transferase activity; GO:0016746 transferase activity, transferring acyl groups; GO:0017076 purine nucleotide binding; GO:0030554 adenyl nucleotide binding; GO:0032553 ribonucleotide binding; GO:0032555 purine ribon…	PF02629; PF00549; PF00285	CoA binding domain; CoA-ligase; Citrate synthase	C	KOG1254	ATP-citrate lyase
M0RAB8	Ig-like domain-containing protein OS=Rattus norvegicus OX=10116 PE=4 SV=2	--	2.582	0.0384874	Up	11.097	1.26	0.792		0.851	1.334		1.127	0.61		1.234	1.702		0.511	0.626		nucleus							PF07686	Immunoglobulin V-set domain
D3Z899	Mitoguardin 2 OS=Rattus norvegicus OX=10116 GN=Miga2 PE=1 SV=1	Miga2	1.489	0.00997628	Up	61.392	1.026	1.348	1.239	0.894	0.769	0.91	0.952	0.916	0.882	1.318	1.343	1.076	0.825	0.772	0.912	plasma membrane				GO:0001501 skeletal system development; GO:0006996 organelle organization; GO:0007005 mitochondrion organization; GO:0007275 multicellular organism development; GO:0008053 mitochondrial fusion; GO:0009987 cellular process; GO:0016043 cellular component organization; GO:0032501 multicellular organismal process; GO:0032502 developmental process; GO:0048284 organelle fusion; GO:0048513 animal organ …	GO:0005623 cell; GO:0005886 plasma membrane; GO:0005887 integral component of plasma membrane; GO:0016020 membrane; GO:0016021 integral component of membrane; GO:0031224 intrinsic component of membrane; GO:0031226 intrinsic component of plasma membrane; GO:0071944 cell periphery;	GO:0005488 binding; GO:0005515 protein binding; GO:0042802 identical protein binding; GO:0042803 protein homodimerization activity; GO:0046982 protein heterodimerization activity; GO:0046983 protein dimerization activity;			S	KOG3831	Uncharacterized conserved protein
B2RZD6	NDUFA4, mitochondrial complex-associated OS=Rattus norvegicus OX=10116 GN=Ndufa4 PE=1 SV=1	Ndufa4	0.747	0.000370693	Down	9.3267	0.941	1.026	0.996	0.946	0.932	0.952	1.095	1.063	1.09	0.888	0.826	0.854	1.171	1.111	1.156	extracellular	K03948	NDUFA4; NADH dehydrogenase (ubiquinone) 1 alpha subcomplex subunit 4	rno00190 Oxidative phosphorylation; rno01100 Metabolic pathways; rno04723 Retrograde endocannabinoid signaling; rno04714 Thermogenesis; rno05020 Prion disease; rno05010 Alzheimer disease; rno05012 Parkinson disease; rno05014 Amyotrophic lateral sclerosis; rno05022 Pathways of neurodegeneration - multiple diseases; rno04932 Non-alcoholic fatty liver disease; rno05415 Diabetic cardiomyopathy; rno05…		GO:0005622 intracellular; GO:0005623 cell; GO:0005737 cytoplasm; GO:0005739 mitochondrion; GO:0005740 mitochondrial envelope; GO:0005743 mitochondrial inner membrane; GO:0005746 mitochondrial respirasome; GO:0005751 mitochondrial respiratory chain complex IV; GO:0016020 membrane; GO:0019866 organelle inner membrane; GO:0031090 organelle membrane; GO:0031966 mitochondrial membrane; GO:0031967 orga…	GO:0005488 binding; GO:0044877 protein-containing complex binding;
Q6AYS3	Carboxypeptidase OS=Rattus norvegicus OX=10116 GN=Ctsa PE=1 SV=1	Ctsa	1.332	0.0339495	Up	51.215	1.041	1.143	1.003	1.056	0.989	0.916	0.987	0.929	1.045	1.164	1.065	1.154	0.705	0.931	0.904	extracellular	K13289	CTSA; cathepsin A (carboxypeptidase C) [EC:3.4.16.5]	rno04142 Lysosome; rno04614 Renin-angiotensin system	GO:0001775 cell activation; GO:0002252 immune effector process; GO:0002263 cell activation involved in immune response; GO:0002274 myeloid leukocyte activation; GO:0002275 myeloid cell activation involved in immune response; GO:0002283 neutrophil activation involved in immune response; GO:0002366 leukocyte activation involved in immune response; GO:0002376 immune system process; GO:0002443 leukoc…	GO:0000323 lytic vacuole; GO:0005576 extracellular region; GO:0005622 intracellular; GO:0005623 cell; GO:0005634 nucleus; GO:0005654 nucleoplasm; GO:0005737 cytoplasm; GO:0005764 lysosome; GO:0005766 primary lysosome; GO:0005773 vacuole; GO:0005775 vacuolar lumen; GO:0005783 endoplasmic reticulum; GO:0012505 endomembrane system; GO:0030141 secretory granule; GO:0031410 cytoplasmic vesicle; GO:003…	GO:0003824 catalytic activity; GO:0004180 carboxypeptidase activity; GO:0004185 serine-type carboxypeptidase activity; GO:0004308 exo-alpha-sialidase activity; GO:0004553 hydrolase activity, hydrolyzing O-glycosyl compounds; GO:0008047 enzyme activator activity; GO:0008233 peptidase activity; GO:0008236 serine-type peptidase activity; GO:0008238 exopeptidase activity; GO:0016787 hydrolase activit…	PF00450	Serine carboxypeptidase	O	KOG1282	Serine carboxypeptidases (lysosomal cathepsin A)
D3ZLT1	Complex I-B18 OS=Rattus norvegicus OX=10116 GN=Ndufb7 PE=1 SV=1	Ndufb7	0.677	3.09633e-05	Down	16.568	0.922	0.89	0.863	0.908	0.944	0.982	1.072	1.127	1.07	0.858	0.836	0.864	1.299	1.248	1.233	extracellular	K03963	NDUFB7; NADH dehydrogenase (ubiquinone) 1 beta subcomplex subunit 7	rno00190 Oxidative phosphorylation; rno01100 Metabolic pathways; rno04723 Retrograde endocannabinoid signaling; rno04714 Thermogenesis; rno05020 Prion disease; rno05010 Alzheimer disease; rno05012 Parkinson disease; rno05014 Amyotrophic lateral sclerosis; rno05022 Pathways of neurodegeneration - multiple diseases; rno04932 Non-alcoholic fatty liver disease; rno05415 Diabetic cardiomyopathy; rno05…	GO:0006091 generation of precursor metabolites and energy; GO:0006119 oxidative phosphorylation; GO:0006120 mitochondrial electron transport, NADH to ubiquinone; GO:0006139 nucleobase-containing compound metabolic process; GO:0006163 purine nucleotide metabolic process; GO:0006725 cellular aromatic compound metabolic process; GO:0006753 nucleoside phosphate metabolic process; GO:0006793 phosphoru…	GO:0005622 intracellular; GO:0005623 cell; GO:0005737 cytoplasm; GO:0005739 mitochondrion; GO:0005740 mitochondrial envelope; GO:0005743 mitochondrial inner membrane; GO:0005746 mitochondrial respirasome; GO:0005747 mitochondrial respiratory chain complex I; GO:0005758 mitochondrial intermembrane space; GO:0016020 membrane; GO:0019866 organelle inner membrane; GO:0030964 NADH dehydrogenase comple…	GO:0003824 catalytic activity; GO:0003954 NADH dehydrogenase activity; GO:0008137 NADH dehydrogenase (ubiquinone) activity; GO:0016491 oxidoreductase activity; GO:0016651 oxidoreductase activity, acting on NAD(P)H; GO:0016655 oxidoreductase activity, acting on NAD(P)H, quinone or similar compound as acceptor; GO:0050136 NADH dehydrogenase (quinone) activity;			C	KOG3468	NADH:ubiquinone oxidoreductase, NDUFB7/B18 subunit
B2RYC9	Glucosylceramidase OS=Rattus norvegicus OX=10116 GN=Gba PE=1 SV=1	Gba	1.391	0.000324644	Up	57.491	1.01	1.025	1.078	1.034	1.163	1.095	0.919	0.861	0.853	1.112	1.158	1.211	0.835	0.855	0.813	mitochondria	K01201	GBA; glucosylceramidase [EC:3.2.1.45]	rno04142 Lysosome; rno01100 Metabolic pathways; rno00600 Sphingolipid metabolism; rno00511 Other glycan degradation	GO:0001817 regulation of cytokine production; GO:0001818 negative regulation of cytokine production; GO:0001932 regulation of protein phosphorylation; GO:0001933 negative regulation of protein phosphorylation; GO:0006066 alcohol metabolic process; GO:0006469 negative regulation of protein kinase activity; GO:0006629 lipid metabolic process; GO:0006643 membrane lipid metabolic process; GO:0006664 …	GO:0000323 lytic vacuole; GO:0005576 extracellular region; GO:0005615 extracellular space; GO:0005622 intracellular; GO:0005623 cell; GO:0005737 cytoplasm; GO:0005764 lysosome; GO:0005765 lysosomal membrane; GO:0005773 vacuole; GO:0005774 vacuolar membrane; GO:0005775 vacuolar lumen; GO:0016020 membrane; GO:0019898 extrinsic component of membrane; GO:0031090 organelle membrane; GO:0031974 membran…	GO:0003824 catalytic activity; GO:0004348 glucosylceramidase activity; GO:0004553 hydrolase activity, hydrolyzing O-glycosyl compounds; GO:0005102 signaling receptor binding; GO:0005124 scavenger receptor binding; GO:0005488 binding; GO:0005515 protein binding; GO:0016787 hydrolase activity; GO:0016798 hydrolase activity, acting on glycosyl bonds;	PF02055	O-Glycosyl hydrolase family 30	G	KOG2566	Beta-glucocerebrosidase
A0A0G2JVL6	NADH dehydrogenase [ubiquinone] 1 alpha subcomplex subunit 8 OS=Rattus norvegicus OX=10116 GN=Ndufa8 PE=1 SV=1	Ndufa8	0.736	0.00180173	Down	19.965	0.914	0.915	0.804	0.943	0.8	0.922	1.104	1.11	1.152	0.853	0.929	0.878	1.126	1.24	1.246	extracellular				GO:0006091 generation of precursor metabolites and energy; GO:0006119 oxidative phosphorylation; GO:0006120 mitochondrial electron transport, NADH to ubiquinone; GO:0006139 nucleobase-containing compound metabolic process; GO:0006163 purine nucleotide metabolic process; GO:0006725 cellular aromatic compound metabolic process; GO:0006753 nucleoside phosphate metabolic process; GO:0006793 phosphoru…	GO:0005622 intracellular; GO:0005623 cell; GO:0005737 cytoplasm; GO:0005739 mitochondrion; GO:0005740 mitochondrial envelope; GO:0005743 mitochondrial inner membrane; GO:0005746 mitochondrial respirasome; GO:0005747 mitochondrial respiratory chain complex I; GO:0005758 mitochondrial intermembrane space; GO:0016020 membrane; GO:0019866 organelle inner membrane; GO:0030964 NADH dehydrogenase comple…	GO:0003824 catalytic activity; GO:0003954 NADH dehydrogenase activity; GO:0005488 binding; GO:0008137 NADH dehydrogenase (ubiquinone) activity; GO:0016491 oxidoreductase activity; GO:0016651 oxidoreductase activity, acting on NAD(P)H; GO:0016655 oxidoreductase activity, acting on NAD(P)H, quinone or similar compound as acceptor; GO:0044877 protein-containing complex binding; GO:0050136 NADH dehyd…	PF06747	CHCH domain	C	KOG3458	NADH:ubiquinone oxidoreductase, NDUFA8/PGIV/19 kDa subunit
A0A0G2JSK9	Betaine--homocysteine S-methyltransferase 1 OS=Rattus norvegicus OX=10116 GN=Bhmt PE=1 SV=1	Bhmt	0.419	0.00283715	Down	44.993	0.579	0.754	0.854	0.815	0.668	0.752	1.336	1.354	1.366	0.526	0.711	0.687	1.814	1.457	1.324	cytoplasm	K00544	BHMT; betaine-homocysteine S-methyltransferase [EC:2.1.1.5]	rno01100 Metabolic pathways; rno00270 Cysteine and methionine metabolism; rno00260 Glycine, serine and threonine metabolism	GO:0000096 sulfur amino acid metabolic process; GO:0000097 sulfur amino acid biosynthetic process; GO:0001505 regulation of neurotransmitter levels; GO:0006082 organic acid metabolic process; GO:0006464 cellular protein modification process; GO:0006479 protein methylation; GO:0006520 cellular amino acid metabolic process; GO:0006521 regulation of cellular amino acid metabolic process; GO:0006555 …	GO:0005576 extracellular region; GO:0005615 extracellular space; GO:0005622 intracellular; GO:0005623 cell; GO:0005737 cytoplasm; GO:0005829 cytosol; GO:0031982 vesicle; GO:0032991 protein-containing complex; GO:0043226 organelle; GO:0043227 membrane-bounded organelle; GO:0043230 extracellular organelle; GO:0070062 extracellular exosome; GO:1903561 extracellular vesicle;	GO:0003824 catalytic activity; GO:0005488 binding; GO:0008168 methyltransferase activity; GO:0008172 S-methyltransferase activity; GO:0008270 zinc ion binding; GO:0016740 transferase activity; GO:0016741 transferase activity, transferring one-carbon groups; GO:0043167 ion binding; GO:0043169 cation binding; GO:0044877 protein-containing complex binding; GO:0046872 metal ion binding; GO:0046914 tr…			E	KOG1579	Homocysteine S-methyltransferase
D3ZNJ5	Indolethylamine N-methyltransferase OS=Rattus norvegicus OX=10116 GN=Inmt PE=1 SV=1	Inmt	1.838	0.045091	Up	29.494	0.94	1.148	0.808	1.39	0.838	0.779	0.852	1.077	1.395	0.94	1.595	1.283	0.861	0.523	0.693	cytoplasm	K00562	INMT; methyltransferase [EC:2.1.1.49 2.1.1.96]	rno01100 Metabolic pathways; rno00450 Selenocompound metabolism; rno00380 Tryptophan metabolism	GO:0006807 nitrogen compound metabolic process; GO:0008152 metabolic process; GO:0009308 amine metabolic process; GO:0032259 methylation; GO:0071704 organic substance metabolic process; GO:1901564 organonitrogen compound metabolic process;	GO:0005622 intracellular; GO:0005623 cell; GO:0005737 cytoplasm; GO:0005829 cytosol;	GO:0003824 catalytic activity; GO:0004790 thioether S-methyltransferase activity; GO:0008168 methyltransferase activity; GO:0008172 S-methyltransferase activity; GO:0008757 S-adenosylmethionine-dependent methyltransferase activity; GO:0016740 transferase activity; GO:0016741 transferase activity, transferring one-carbon groups; GO:0030748 amine N-methyltransferase activity; GO:0098615 dimethyl se…			M	KOG4564	Adenylate cyclase-coupled calcitonin receptor
D3ZJZ0	Transmembrane protein 205 OS=Rattus norvegicus OX=10116 GN=Tmem205 PE=1 SV=1	Tmem205	1.371	0.00470548	Up	21.185	1.07	1.118	1.084	1.108	1.108	1.039	0.899	0.828	0.982	1.114	1.184	1.11	0.875	0.745	0.865	plasma membrane							PF13664	Domain of unknown function (DUF4149)	S	KOG2886	Uncharacterized conserved protein
Q5XIW9	Flotillin OS=Rattus norvegicus OX=10116 GN=Flot2 PE=1 SV=1	Flot2	1.371	6.92585e-05	Up	38.717	1.064	1.113	1.028	1.042	1.2	1.054	0.902	0.796	0.97	1.131	1.144	1.156	0.861	0.83	0.811	mitochondria				GO:0001765 membrane raft assembly; GO:0002682 regulation of immune system process; GO:0002684 positive regulation of immune system process; GO:0002694 regulation of leukocyte activation; GO:0002696 positive regulation of leukocyte activation; GO:0007155 cell adhesion; GO:0008104 protein localization; GO:0008544 epidermis development; GO:0009888 tissue development; GO:0009892 negative regulation o…	GO:0001669 acrosomal vesicle; GO:0001931 uropod; GO:0002080 acrosomal membrane; GO:0005622 intracellular; GO:0005623 cell; GO:0005737 cytoplasm; GO:0005768 endosome; GO:0005886 plasma membrane; GO:0005901 caveola; GO:0005911 cell-cell junction; GO:0005912 adherens junction; GO:0012505 endomembrane system; GO:0012506 vesicle membrane; GO:0016020 membrane; GO:0016323 basolateral plasma membrane; GO…	GO:0002020 protease binding; GO:0005102 signaling receptor binding; GO:0005488 binding; GO:0005515 protein binding; GO:0019899 enzyme binding; GO:0035254 glutamate receptor binding; GO:0035255 ionotropic glutamate receptor binding; GO:0046982 protein heterodimerization activity; GO:0046983 protein dimerization activity;			UZ	KOG2668	Flotillins
D4A7L6	Ribose-5-phosphate isomerase OS=Rattus norvegicus OX=10116 GN=Rpia PE=1 SV=1	Rpia	0.649	0.0138705	Down	32.472	0.945	0.848		0.893	0.935		1.052	1.076		0.814	0.863		1.346	1.237		cytoplasm	K01807	rpiA; ribose 5-phosphate isomerase A [EC:5.3.1.6]	rno01100 Metabolic pathways; rno00030 Pentose phosphate pathway; rno01200 Carbon metabolism; rno01230 Biosynthesis of amino acids	GO:0005975 carbohydrate metabolic process; GO:0005996 monosaccharide metabolic process; GO:0006014 D-ribose metabolic process; GO:0006081 cellular aldehyde metabolic process; GO:0006098 pentose-phosphate shunt; GO:0006139 nucleobase-containing compound metabolic process; GO:0006725 cellular aromatic compound metabolic process; GO:0006732 coenzyme metabolic process; GO:0006733 oxidoreduction coenz…	GO:0005622 intracellular; GO:0005623 cell; GO:0005737 cytoplasm; GO:0005829 cytosol; GO:0043226 organelle; GO:0043227 membrane-bounded organelle; GO:0043229 intracellular organelle; GO:0043231 intracellular membrane-bounded organelle;	GO:0003824 catalytic activity; GO:0004751 ribose-5-phosphate isomerase activity; GO:0005488 binding; GO:0005515 protein binding; GO:0016853 isomerase activity; GO:0016860 intramolecular oxidoreductase activity; GO:0016861 intramolecular oxidoreductase activity, interconverting aldoses and ketoses; GO:0030246 carbohydrate binding; GO:0036094 small molecule binding; GO:0042802 identical protein bin…			G	KOG3075	Ribose 5-phosphate isomerase
D3ZIQ1	Acyl-CoA thioesterase 4 OS=Rattus norvegicus OX=10116 GN=Acot4 PE=1 SV=1	Acot4	1.314	0.00286735	Up	46.355	1.226	1.084	1.09	0.978	1.214	1.258	0.844	0.811	0.738	1.062	1.104	1.083	0.84	0.872	0.761	cytoplasm	K01068	ACOT1_2_4; acyl-coenzyme A thioesterase 1/2/4 [EC:3.1.2.2]	rno01100 Metabolic pathways; rno00062 Fatty acid elongation; rno01040 Biosynthesis of unsaturated fatty acids; rno04913 Ovarian steroidogenesis	GO:0000038 very long-chain fatty acid metabolic process; GO:0001676 long-chain fatty acid metabolic process; GO:0006082 organic acid metabolic process; GO:0006104 succinyl-CoA metabolic process; GO:0006139 nucleobase-containing compound metabolic process; GO:0006163 purine nucleotide metabolic process; GO:0006605 protein targeting; GO:0006625 protein targeting to peroxisome; GO:0006629 lipid meta…	GO:0005622 intracellular; GO:0005623 cell; GO:0005737 cytoplasm; GO:0005777 peroxisome; GO:0005782 peroxisomal matrix; GO:0005829 cytosol; GO:0031907 microbody lumen; GO:0031974 membrane-enclosed lumen; GO:0042579 microbody; GO:0043226 organelle; GO:0043227 membrane-bounded organelle; GO:0043229 intracellular organelle; GO:0043231 intracellular membrane-bounded organelle; GO:0043233 organelle lum…	GO:0003824 catalytic activity; GO:0004778 succinyl-CoA hydrolase activity; GO:0005102 signaling receptor binding; GO:0005488 binding; GO:0005515 protein binding; GO:0016289 CoA hydrolase activity; GO:0016787 hydrolase activity; GO:0016788 hydrolase activity, acting on ester bonds; GO:0016790 thiolester hydrolase activity; GO:0047617 acyl-CoA hydrolase activity;	PF08840	BAAT / Acyl-CoA thioester hydrolase C terminal
G3V709	Nicotinate phosphoribosyltransferase OS=Rattus norvegicus OX=10116 GN=Naprt PE=1 SV=1	Naprt	0.54	0.0322477	Down	58.603	1.082	1.008	1.038	0.594	0.944	0.847	1.325	0.937	1.412	0.605	0.958	0.518	1.483	1.138	1.235	cytoplasm,nucleus	K00763	pncB; nicotinate phosphoribosyltransferase [EC:6.3.4.21]	rno01240 Biosynthesis of cofactors; rno01100 Metabolic pathways; rno00760 Nicotinate and nicotinamide metabolism	GO:0001775 cell activation; GO:0002252 immune effector process; GO:0002263 cell activation involved in immune response; GO:0002274 myeloid leukocyte activation; GO:0002275 myeloid cell activation involved in immune response; GO:0002283 neutrophil activation involved in immune response; GO:0002366 leukocyte activation involved in immune response; GO:0002376 immune system process; GO:0002443 leukoc…	GO:0000323 lytic vacuole; GO:0005576 extracellular region; GO:0005622 intracellular; GO:0005623 cell; GO:0005737 cytoplasm; GO:0005764 lysosome; GO:0005766 primary lysosome; GO:0005773 vacuole; GO:0005775 vacuolar lumen; GO:0005829 cytosol; GO:0012505 endomembrane system; GO:0030141 secretory granule; GO:0031410 cytoplasmic vesicle; GO:0031974 membrane-enclosed lumen; GO:0031982 vesicle; GO:00319…	GO:0003824 catalytic activity; GO:0004516 nicotinate phosphoribosyltransferase activity; GO:0016874 ligase activity; GO:0016879 ligase activity, forming carbon-nitrogen bonds;			H	KOG2511	Nicotinic acid phosphoribosyltransferase
M0RA64	ATP-binding cassette subfamily B member 5 OS=Rattus norvegicus OX=10116 GN=Abcb5 PE=4 SV=2	Abcb5	1.347	0.00545409	Up	45.164	1.108	0.891	0.961	1.087	1.234	1.018	0.855	0.843	0.95	1.134	1.23	1.132	0.822	0.824	0.949	plasma membrane				GO:0001654 eye development; GO:0006810 transport; GO:0006855 drug transmembrane transport; GO:0007275 multicellular organism development; GO:0007423 sensory organ development; GO:0015893 drug transport; GO:0032501 multicellular organismal process; GO:0032502 developmental process; GO:0042221 response to chemical; GO:0042391 regulation of membrane potential; GO:0042493 response to drug; GO:0042908…	GO:0005623 cell; GO:0005886 plasma membrane; GO:0005887 integral component of plasma membrane; GO:0016020 membrane; GO:0016021 integral component of membrane; GO:0031224 intrinsic component of membrane; GO:0031226 intrinsic component of plasma membrane; GO:0071944 cell periphery;	GO:0003824 catalytic activity; GO:0005215 transporter activity; GO:0008559 ATPase-coupled xenobiotic transmembrane transporter activity; GO:0015399 primary active transmembrane transporter activity; GO:0015562 efflux transmembrane transporter activity; GO:0016462 pyrophosphatase activity; GO:0016787 hydrolase activity; GO:0016817 hydrolase activity, acting on acid anhydrides; GO:0016818 hydrolase…	PF00005	ABC transporter	Q	KOG0055	Multidrug/pheromone exporter, ABC superfamily
A0A0G2JV84	Glutamic--pyruvic transaminase 2 OS=Rattus norvegicus OX=10116 GN=Gpt2 PE=1 SV=1	Gpt2	0.676	0.000536518	Down	60.288	0.85	0.931	0.818	1.07	0.826	0.949	1.044	1.056	1.096	0.819	0.932	0.853	1.284	1.268	1.3	mitochondria	K00814	GPT; alanine transaminase [EC:2.6.1.2]	rno00220 Arginine biosynthesis; rno01100 Metabolic pathways; rno00250 Alanine, aspartate and glutamate metabolism; rno01200 Carbon metabolism; rno01210 2-Oxocarboxylic acid metabolism; rno01230 Biosynthesis of amino acids	GO:0006082 organic acid metabolic process; GO:0006103 2-oxoglutarate metabolic process; GO:0006520 cellular amino acid metabolic process; GO:0006522 alanine metabolic process; GO:0006807 nitrogen compound metabolic process; GO:0008152 metabolic process; GO:0009078 pyruvate family amino acid metabolic process; GO:0009987 cellular process; GO:0019752 carboxylic acid metabolic process; GO:0042851 L-…		GO:0003824 catalytic activity; GO:0004021 L-alanine:2-oxoglutarate aminotransferase activity; GO:0008483 transaminase activity; GO:0016740 transferase activity; GO:0016769 transferase activity, transferring nitrogenous groups; GO:0047635 alanine-oxo-acid transaminase activity;	PF00155	Aminotransferase class I and II	E	KOG0258	Alanine aminotransferase
[truncated: 105 more rows]

## Sheet: HFDvsND
Protein accession	Protein description	Gene name	HFD/ND Ratio	HFD/ND P value	Regulated Type	MW [kDa]	ND1	ND2	ND5	NDS2	NDS4	NDS5	HFD2	HFD4	HFD6	HFDS1	HFDS2	HFDS6	HFDIS1	HFDIS2	HFDIS6	Subcellular localization	KEGG KO No.	KEGG Gene	KEGG pathway	Biological Process	Cellular Component	Molecular Function	Pfam ID	Domain description	KOG category	KOG NO.	KOG description
M0R4Z4	Ig-like domain-containing protein OS=Rattus norvegicus OX=10116 PE=1 SV=2	--	1.464	0.00676599	Up	13.286	0.91	0.747	0.772	0.895	1.299	1.332	1.181	1.275	1.1	1.279	0.924	0.805	0.732	0.735	1.047	extracellular							PF07686	Immunoglobulin V-set domain
[truncated: 120 more rows]

## Sheet: HFDSvsND
Protein accession	Protein description	Gene name	HFDS/ND Ratio	HFDS/ND P value	Regulated Type	MW [kDa]	ND1	ND2	ND5	NDS2	NDS4	NDS5	HFD2	HFD4	HFD6	HFDS1	HFDS2	HFDS6	HFDIS1	HFDIS2	HFDIS6	Subcellular localization	KEGG KO No.	KEGG Gene	KEGG pathway	Biological Process	Cellular Component	Molecular Function	Pfam ID	Domain description	KOG category	KOG NO.	KOG description
[truncated: 58 more rows]

[truncated: 4 more sheets: HFDISvsND, HFDvsNDS, HFDSvsNDS, HFDISvsNDS]
