# Supplementary material for: Integrative proteomics and metabolomics of Guizhou Miao Sour Soup affecting simple obese rats
Source: Front Nutr. 2022 Nov 3;9:1019205. doi: 10.3389/fnut.2022.1019205 (PMC9671556; doi:10.3389/fnut.2022.1019205)
Supplement: Supplementary file 2 [file Data_Sheet_2.XLSX]

## Sheet: ND vs  NDS
neg：
Index	Compounds	Formula	Class I	Class II	MS_level	score	CAS	HFD1	HFD2	HFD3	HFD4	HFD5	HFD6	HFDIS1	HFDIS2	HFDIS3	HFDIS4	HFDIS5	HFDIS6	VIP	p_value	Fold_Change	Log2FC	Type	cpd_ID	kegg_map
MW0102908	trans-Traumatic acid	C12H20O4	FA	FFA	MS2-Search-DB	0.56389	6402-36-4	331.47	101.65	148.29	174.95	160.06	398.91	953.86	193.72	717.43	834.27	108.11	755.89	1.09136	0.0483077	2.70904	1.43778	up	C16308	ko00592
MEDN0018	L-Serine	C3H7NO3	Amino acid and Its metabolomics	Amino acids	MS2-MetDNA	0.96133	56-45-1	953348	1.42952e+06	573217	621234	302245	481873	1.77978e+06	771124	2.03037e+06	2.54573e+06	1.04546e+06	1.50769e+06	1.44815	0.0210172	2.21949	1.15023	up	C00065	ko00260,ko00261,ko00270,ko00564,ko00600,ko00630,ko00920,ko00970,ko01100,ko01200,ko01230,ko01240,ko02010,ko04071,ko04974,ko04978,ko05230
MW0148447	Dichlozoline	C11H9Cl2NO3	Benzene and substituted derivatives	Benzene and substituted derivatives	MS2-Insilico	0.503586	24201-58-9	89553.3	429071	229484	1.45546e+06	217238	1.04408e+06	986418	1.42437e+06	1055061	1.41397e+06	1.27458e+06	1.61121e+06	1.44824	0.0223445	2.24123	1.16429	up	C18928	--
MW0062178	Pristanic acid	C19H38O2	Terpenoids	Ditepenoids	MS2-MetDNA	0.913658	1189-37-3	1971.43	2262.86	5637.79	37776	41308.5	59421.6	276707	149685	266032	129265	230718	113303	1.74779	0.00147068	7.85635	2.97386	up	-	--
pos：
Index	Compounds	Formula	Class I	Class II	MS_level	score	CAS	HFD1	HFD2	HFD3	HFD4	HFD5	HFD6	HFDIS1	HFDIS2	HFDIS3	HFDIS4	HFDIS5	HFDIS6	VIP	p_value	Fold_Change	Log2FC	Type	cpd_ID	kegg_map
MW0141177	1,5-Anhydro-D-fructose	C6H10O5	Heterocyclic compounds	Heterocyclic compounds	MS2-MetDNA	0.970051	75414-43-6	1604.3	2280.98	2386.4	1266.46	2651.01	717.55	11074.4	3925.92	6408.06	2487.45	9327.55	1662.56	1.75227	0.0493032	3.19858	1.67743	up	C06485	--
MW0006051	Anilofos	C13H19ClNO3PS2	Benzene and substituted derivatives	Benzene and substituted derivatives	MS2-Search-DB	0.525439	64249-01-0	21041.9	11722.8	74937.8	73784.3	77870.7	54381.7	19781.2	603.5	17227.6	21204	36190	13677.4	1.32632	0.0342461	0.346414	-1.52943	down	C18394	--
MW0110072	Trp-Lys	C17H24N4O3	Amino acid and Its metabolomics	Small Peptide	MS2-Search-DB	0.613607	51790-14-8	443.86	3273.59	543.98	3759.17	3482.94	4794.82	1311.05	583.62	267.61	645.01	417.56	269.59	1.67236	0.0328048	0.214404	-2.22159	down	-	--
MEDP1292	3'-Dephosphocoenzyme A	C21H35N7O13P2S	CoEnzyme and vitamins	CoEnzyme and vitamins	MS2-MetDNA	0.904048	3633-59-8	1061.73	1268.49	856.61	690.1	1758.73	404.92	705.63	180.54	189.08	584.57	690.23	194.31	1.65108	0.0305351	0.421211	-1.24738	down	C00882	ko00770,ko01100,ko01240
MW0013613	2-Oleoyl-1-palmitoyl-sn-glycero-3-phosphocholine	C42H82NO8P	GP	PC	MS2-Search-DB	0.74951	26853-31-6	117861	130615	140190	102116	128288	119071	120847	77651.8	42071.4	22129.3	52021.4	22891.2	1.89544	0.0060103	0.457382	-1.12853	down	-	--
MW0117021	1H-indol-4-ol	C8H7NO	Heterocyclic compounds	Indole and Its derivatives	MS2-Search-DB	0.510011	2380-94-1	11218	7736.24	17505.6	15810.9	15247	8789.39	4407.7	10175.1	3200.22	4357.23	6638.99	6900.56	1.98469	0.00765108	0.467582	-1.09671	down	C02040	--
MEDN0523	Indole-3-lactic acid	C11H11NO3	Heterocyclic compounds	Indole and Its derivatives	MS2-MetDNA	0.529247	1821-52-9	1443.93	1103.67	3907.29	4476.74	4319.84	4368.41	994.99	111.14	2424.45	656.97	2831.79	1252.65	1.39555	0.0367303	0.421613	-1.24601	down	C02043	--
MW0168705	ALANINE	C3H7NO2	Amino acid and Its metabolomics	Small Peptide	MS2-Search-DB	0.58257	115967-49-2	37503.1	32822.9	5044.16	49404	24021.7	6147.06	5019.82	6168.47	5248.96	6137.08	5563.81	5527.07	1.75224	0.0379893	0.217275	-2.20241	down	C01401	ko01100
MW0108987	Omethoate	C5H12NO4PS	Organic acid And Its derivatives	Organic acid And Its derivatives	MS2-Search-DB	0.54046	1113-02-6	11124.7	6120.04	39196.7	37540.2	37845.3	25673.6	7882.57	9941.78	9142.59	4281.31	16848.6	5567.47	1.66945	0.0324535	0.340725	-1.55332	down	C18662	--
MW0155485	Phenylacetone;1-Phenyl-2-propanone	C9H10O	Benzene and substituted derivatives	Benzene and substituted derivatives	MS2-MetDNA	0.774045	103-79-7	4025.05	1756.57	3505.64	3725.67	3817.27	4580.64	6304.73	10121.8	13241.6	7027.73	9703.66	16682.5	2.18536	0.00639382	2.94627	1.55889	up	C15512	--
MW0059432	PE-NMe(18:1(11Z)/22:5(4Z,7Z,10Z,13Z,16Z))	C46H80NO8P	GP	PE	MS2-MetDNA	0.87983	-	82822.1	133598	43712.1	143582	51691.5	60501.2	72907.1	32899.3	26885.2	8252.34	16892	19215.7	1.83014	0.022733	0.343185	-1.54294	down	-	--
MW0059344	PE-NMe(16:0/22:4(7Z,10Z,13Z,16Z))	C44H80NO8P	GP	PE	MS2-MetDNA	0.701067	-	216596	236998	270914	209060	187799	151683	199818	45465.4	54923.3	171557	57608.1	55464.8	1.87449	0.00786695	0.459399	-1.12218	down	-	--
MW0056179	PA(22:0/20:4(8Z,11Z,14Z,17Z))	C45H81O8P	GP	PA	MS2-MetDNA	0.926887	-	980.04	401.21	110.98	413.65	96.85	547.19	929.64	522.28	510.66	1100.61	1059.12	1138.25	1.6031	0.0293498	2.06303	1.04476	up	-	--
MW0153076	Lys-Met-His	C17H30N6O4S1	Amino acid and Its metabolomics	Small Peptide	MS2-Search-DB	0.719575	-	4796.38	2731.29	3811.65	3732.74	3734.61	2639.98	7513.46	6895.32	8681.7	3802.78	4466.78	13904.3	1.82503	0.0430353	2.11055	1.07762	up	-	--
MW0148349	D-Galactaro-1,5-lactone	C6H8O7	Aldehyde,Ketones,Esters	Esters	MS2-MetDNA	0.868754	-	695309	432065	375116	1.16761e+06	782168	708152	655014	392802	144718	20507.5	19533.4	102863	1.73859	0.0127121	0.320986	-1.63942	down	C20889	ko00053,ko01100
MW0140553	(Indol-3-yl)glycolaldehyde;3-Indoleglycolaldehyde	C10H9NO2	Heterocyclic compounds	Indole and Its derivatives	MS2-MetDNA	0.847944	-	665.36	127.65	3958.66	4012.5	3301.03	2892.25	165.48	1125.54	232.24	853.76	1624.11	334.31	1.20789	0.0498803	0.289852	-1.78661	down	C03230	ko00380,ko01100

## Sheet: ND  vs HFDS
neg：
Index	Compounds	Formula	Class I	Class II	MS_level	score	CAS	HFD1	HFD2	HFD3	HFD4	HFD5	HFD6	HFDS1	HFDS2	HFDS3	HFDS4	HFDS5	HFDS6	VIP	p_value	Fold_Change	Log2FC	Type	cpd_ID	kegg_map
MW0102908	trans-Traumatic acid	C12H20O4	FA	FFA	MS2-Search-DB	0.56389	6402-36-4	331.47	101.65	148.29	174.95	160.06	398.91	296.29	828.34	889.66	504.41	972.75	472.84	1.94184	0.00862198	3.01391	1.59164	up	C16308	ko00592
MW0062178	Pristanic acid	C19H38O2	Terpenoids	Ditepenoids	MS2-MetDNA	0.913658	1189-37-3	1971.43	2262.86	5637.79	37776	41308.5	59421.6	56815.7	93944.8	170043	168094	109815	119491	1.86294	0.00176083	4.84036	2.27512	up	-	--
pos：
Index	Compounds	Formula	Class I	Class II	MS_level	score	CAS	HFD1	HFD2	HFD3	HFD4	HFD5	HFD6	HFDS1	HFDS2	HFDS3	HFDS4	HFDS5	HFDS6	VIP	p_value	Fold_Change	Log2FC	Type	cpd_ID	kegg_map
MW0003253	2-Methylbenzamide oxime	C8H10N2O	Others	Others	MS2-Search-DB	0.576606	40312-14-9	69005	69035.7	103528	87985.3	101450	109130	28155.3	34147	40813.7	24093.4	72365.6	5629.95	2.18818	0.000801814	0.379915	-1.39625	down	-	--
MW0125187	Minaprine	C17H22N4O	Heterocyclic compounds	Heterocyclic compounds	MS2-Search-DB	0.553573	25905-77-5	13986.3	27509.9	40280.2	45960.1	28023.5	38186.6	13994.5	5389.82	4797.79	4329.55	20726.7	3929.8	2.37791	0.00253516	0.274138	-1.86703	down	D05039	--
MW0167168	[(2S)-2-[(6Z,9Z,12Z)-octadeca-6,9,12-trienoyl]oxy-3-tetradecanoyloxypropyl] icosanoate	C55H100O6	GL	TG	MS2-MetDNA	0.658935	-	418.73	160.48	326.63	531.18	290.29	394.81	89.75	186.12	157.05	261.71	163.9	151.35	2.18981	0.0135653	0.475883	-1.07132	down	-	--
MW0075820	TG(18:1(11Z)/20:5(5Z,8Z,11Z,14Z,17Z)/20:5(5Z,8Z,11Z,14Z,17Z))	C61H96O6	GL	TG	MS2-MetDNA	0.683669	-	572	230.37	774.95	765.91	221.56	465.96	298.43	215.21	417.32	171.41	163.51	77.95	1.88347	0.0388508	0.443398	-1.17332	down	-	--
MW0148349	D-Galactaro-1,5-lactone	C6H8O7	Aldehyde,Ketones,Esters	Esters	MS2-MetDNA	0.868754	-	695309	432065	375116	1.16761e+06	782168	708152	217284	21028	384500	18932.7	658004	20055.9	2.03207	0.0131897	0.317229	-1.6564	down	C20889	ko00053,ko01100

## Sheet: HFDS vs NDS
neg：
Index	Compounds	Formula	Class I	Class II	MS_level	score	CAS	HFDS1	HFDS2	HFDS3	HFDS4	HFDS5	HFDS6	HFDIS1	HFDIS2	HFDIS3	HFDIS4	HFDIS5	HFDIS6	VIP	p_value	Fold_Change	Log2FC	Type	cpd_ID	kegg_map
MW0105119	3-Oxodecanoic acid	C10H18O3	Organic acid And Its derivatives	Organic acid And Its derivatives	MS2-MetDNA	0.758102	-	39880.5	53984.5	39848.9	28614.4	61688.3	24035.3	81742.7	85969.6	65826.4	136151	45979.5	117941	1.96021	0.0151605	2.1512	1.10514	up	C20714	--
pos：
Index	Compounds	Formula	Class I	Class II	MS_level	score	CAS	HFDS1	HFDS2	HFDS3	HFDS4	HFDS5	HFDS6	HFDIS1	HFDIS2	HFDIS3	HFDIS4	HFDIS5	HFDIS6	VIP	p_value	Fold_Change	Log2FC	Type	cpd_ID	kegg_map
MEDP1292	3'-Dephosphocoenzyme A	C21H35N7O13P2S	CoEnzyme and vitamins	CoEnzyme and vitamins	MS2-MetDNA	0.904048	3633-59-8	1107.53	973.59	1263.86	528.33	1165.25	726.64	705.63	180.54	189.08	584.57	690.23	194.31	2.07214	0.00663037	0.441331	-1.18007	down	C00882	ko00770,ko01100,ko01240
MW0013613	2-Oleoyl-1-palmitoyl-sn-glycero-3-phosphocholine	C42H82NO8P	GP	PC	MS2-Search-DB	0.74951	26853-31-6	85473.6	79369.8	98284	213523	91625.1	157621	120847	77651.8	42071.4	22129.3	52021.4	22891.2	1.96852	0.0384411	0.465098	-1.10439	down	-	--
MW0167168	[(2S)-2-[(6Z,9Z,12Z)-octadeca-6,9,12-trienoyl]oxy-3-tetradecanoyloxypropyl] icosanoate	C55H100O6	GL	TG	MS2-MetDNA	0.658935	-	89.75	186.12	157.05	261.71	163.9	151.35	169.97	721.46	703.96	662.39	361.23	280.78	2.22576	0.0231138	2.87142	1.52176	up	-	--
MW0057027	PC(18:1(9Z)/20:2(11Z,14Z))	C46H86NO8P	GP	PC	MS2-MetDNA	0.920851	-	16431.6	14546.7	15671.6	12494.9	9285.11	8688.52	19127.9	39685.7	22199	22279.5	24108.6	44145.6	2.45162	0.0130855	2.22445	1.15345	up	-	--
MW0056179	PA(22:0/20:4(8Z,11Z,14Z,17Z))	C45H81O8P	GP	PA	MS2-MetDNA	0.926887	-	254.92	228.73	132.48	439.99	133.52	905.27	929.64	522.28	510.66	1100.61	1059.12	1138.25	2.22212	0.010569	2.51112	1.32833	up	-	--
MW0143407	4-Methylthiobutanaldoxime	C5H11NOS	Alcohol and amines	Alcohols	MS2-MetDNA	0.832527	-	235.01	193.54	304.86	178.14	238.5	1117.41	1217.45	929.72	1106.94	460.47	918.35	1867.94	2.2981	0.0158607	2.86703	1.51956	up	C17241	ko01210
MW0110702	20-Hydroxy-N-(2-hydroxyethyl)-5Z,8Z,11Z,14Z-eicosatetraenamide	C22H37NO3	Alcohol and amines	Amines	MS2-Search-DB	0.696003	-	14995.3	26513.1	9211.1	17367.4	17754.2	5271.9	11187.6	4800.76	7165.69	3991.67	2594.63	12486.8	1.84602	0.0463644	0.463457	-1.10949	down	-	--

## Sheet: HFD vs  ND
neg：
Index	Compounds	Formula	Class I	Class II	MS_level	score	CAS	ND1	ND2	ND3	ND4	ND5	ND6	HFD1	HFD2	HFD3	HFD4	HFD5	HFD6	VIP	p_value	Fold_Change	Log2FC	Type	cpd_ID	kegg_map
MW0114415	Ethanone, 1-[2-hydroxy-3-propyl-4-[4-(2H-tetrazol-5-yl)butoxy]phenyl]-	C16H22N4O3	Aldehyde,Ketones,Esters	Ketones	MS2-Search-DB	0.574737	88107-10-2	9398.41	16286.4	10164.7	17352.8	14413.4	22503.1	30957.3	32699.4	34017.6	26538.2	45516.4	22497.8	1.45507	0.0017723	2.13304	1.09291	up	D02851	--
MW0146874	Bromochloroacetonitrile	C2HBrClN	Others	Others	MS2-Insilico	0.608868	83463-62-1	221972	120023	270628	230245	489141	143190	399052	657772	602776	502872	657711	530576	1.41429	0.00114777	2.27139	1.18358	up	C19353	--
MEDP1617	L-(+)-Gulose	C6H12O6	Carbohydrates and Its metabolites	Sugars	MS2-Search-DB	0.524605	6027-89-0	492492	1.49372e+06	1.49348e+06	206018	638813	1.40231e+06	355013	144154	362770	131189	166527	344968	1.2462	0.0294966	0.262732	-1.92834	down	C15923	ko00053
MW0054374	Linoleic acid	C18H32O2	FA	FFA	MS2-MetDNA	0.991963	60-33-3	16656	16081.9	16111.1	15981.6	16869.9	16943.2	6806.57	6514.26	7561.97	7178.27	6650.93	6809.19	1.75307	2.75378e-12	0.420921	-1.24838	down	C01595	ko00591,ko01040,ko01100
MEDN1130	NADH	C21H29N7O14P2	Nucleotide And Its metabolomics	Nucleotide and Its metabolomics	MS2-MetDNA	0.675459	58-68-4	7636.62	7735.63	5425.8	9797.67	16902.4	4094.9	22871.7	27131.7	27595.1	25291.9	53859.7	56271.8	1.55287	0.00636935	4.12889	2.04575	up	C00004	ko00190,ko01100,ko04020,ko04714,ko04925
MW0052792	FA 18:0	C18H36O2	FA	FFA	MS2-MetDNA	0.949881	57-11-4	6392.08	6905.07	6508.4	6941.85	5743.83	7390.21	1248.59	1063.19	696.28	813.57	195.67	1353.68	1.6081	6.45733e-09	0.134674	-2.89246	down	C01530	ko00061,ko01040,ko04745
MW0052971	Galactaric acid	C6H10O8	Organic acid And Its derivatives	Organic acid And Its derivatives	MS2-MetDNA	0.947358	526-99-8	26583	54794.3	69408.2	77047.6	69666.6	53822	192993	87980.2	140657	129528	119642	134450	1.45317	0.00160346	2.29206	1.19664	up	C00879	ko00053,ko01100
MW0015854	Arachidonic acid	C20H32O2	FA	FFA	MS2-MetDNA	0.994858	506-32-1	2694.08	2599.98	3123.47	3421.24	3294.69	2621.11	1024.45	774.83	932.24	831.13	715.78	889.31	1.7269	1.15409e-05	0.291065	-1.78059	down	C00219	ko00590,ko00591,ko01040,ko01100,ko04216,ko04217,ko04270,ko04611,ko04664,ko04666,ko04723,ko04726,ko04730,ko04745,ko04750,ko04912,ko04913,ko04921,ko04923,ko04925,ko05140,ko05146
MW0052998	gamma-Linolenic acid	C18H30O2	FA	FFA	MS2-MetDNA	0.997238	506-26-3	8712.05	9026.27	10521.9	5321.73	4097.94	9577.91	2346.21	1746.78	5879.34	4782.98	1790.75	5818.72	1.19971	0.0113119	0.473251	-1.07932	down	C06426	ko00591,ko01040,ko01100
MEDN1112	16-Hydroxyhexadecanoic acid	C16H32O3	FA	FFA	MS2-Search-Local	0.712521	506-13-8	122227	55343.1	66622.7	50696.1	52663.5	52886.4	22444	28304.8	16352	33512.2	27481.1	23046.7	1.53956	0.0136321	0.377438	-1.40569	down	-	--
MW0053863	Heptadecanoic acid	C17H34O2	FA	FFA	MS2-MetDNA	0.919713	506-12-7	69518.2	140768	105121	194596	122329	182746	389960	331233	402726	539282	415001	329545	1.58824	7.45971e-05	2.95401	1.56267	up	-	--
MW0005813	6-Hydroxy-1,3-benzoxathiol-2-one	C7H4O3S	Benzene and substituted derivatives	Phenolics	MS2-Search-DB	0.5102	4991-65-5	74354.9	47673.8	61079.2	70385	62991	14879.5	135953	136451	106784	94491.2	112294	160517	1.31401	0.00041554	2.25278	1.17171	up	D07211	--
MEDN0400	FFA(18:3)	C18H30O2	FA	FFA	MS2-Search-Local	0.816044	463-40-1	1.05127e+06	1.06785e+06	1.21063e+06	878716	1.12556e+06	1.21824e+06	307410	251951	503385	159201	241278	358143	1.63556	5.8265e-07	0.277975	-1.84697	down	C06427	ko00592,ko01040,ko01100
MW0139695	Sericetin	C25H24O5	Heterocyclic compounds	Heterocyclic compounds	MS2-Search-DB	0.557082	42438-75-5	27624.7	26043.7	64911.7	31290.9	41871.1	25084	15731.8	16036	18594.4	18727.4	15584.3	19532.6	1.42386	0.0300942	0.480599	-1.0571	down	-	--
MEDN0766	11-deoxy PGE1	C20H34O4	Hormones and hormone related compounds	Hormones and hormone related compounds	MS2-Search-Local	0.632368	37786-00-8	76733.5	34353.6	78744.9	47000.4	46207.3	45060.5	22001.9	14676	15592.2	26260.6	42297.9	16793.8	1.43158	0.00646085	0.419452	-1.25342	down	-	--
MW0105263	4-Nitrophenyl phosphate	C6H6NO6P	Aldehyde,Ketones,Esters	Esters	MS2-Search-DB	0.612927	330-13-2	143416	187618	97013.8	150550	125905	167901	319851	276976	359066	349874	496858	204274	1.50521	0.00398379	2.30042	1.2019	up	C03360	--
MEDN1079	FFA(22:6)	C22H32O2	FA	Oxidized lipids	MS2-Search-Local	0.735042	25167-62-8	462406	471269	567948	501197	545650	398947	278477	248935	252070	216585	180042	186487	1.65704	1.33177e-05	0.462302	-1.11309	down	-	--
MEDL00447	AA	C20H32O2	FA	Oxidized lipids	MS2-Search-Local	0.710579	24880-40-8	110985	108106	123845	113046	119737	109948	33285.5	31607.8	34919.6	32696.1	30665.8	33898.6	1.75513	1.57505e-07	0.287419	-1.79877	down	-	--
MEDN1485	Glycerophospho-N-Arachidonoyl Ethanolamine	C25H44NO7P	GP	LPE	MS2-Search-Local	0.793343	201738-25-2	7894.38	10282.5	3824.22	7322.12	6178.22	9942.09	44732.3	32819.8	41282.1	32332	39950.7	46166.6	1.6914	7.747e-06	5.2215	2.38446	up	-	--
MW0126862	Trichloroepoxyethane	C2HCl3O	Heterocyclic compounds	Heterocyclic compounds	MS2-Insilico	0.531904	16967-79-6	374047	295782	435243	300277	284858	302966	935699	439667	1.22834e+06	1.2899e+06	1.50604e+06	1.14608e+06	1.54302	0.00366679	3.28407	1.71549	up	C11148	ko00980
MW0105420	Acetylenedicarboxylic acid	C4H2O4	Organic acid And Its derivatives	Organic acid And Its derivatives	MS2-Insilico	0.766544	142-45-0	3.57538e+06	3.50316e+06	3.37684e+06	3.24108e+06	3.47139e+06	2.35934e+06	2.17885e+06	1.3958e+06	1.5359e+06	1.64464e+06	1.58583e+06	1.29749e+06	1.61915	4.79158e-05	0.493594	-1.0186	down	C03248	ko00620
MEDN0204	Pyruvic Acid	C3H4O3	Organic acid And Its derivatives	Organic acid And Its derivatives	MS2-Search-Local	0.740054	127-17-3	593433	1.11789e+06	412760	870375	256207	644837	1.36294e+06	1.51075e+06	2.12335e+06	2.03939e+06	2.76803e+06	816056	1.32456	0.00814772	2.72635	1.44697	up	C00022	ko00010,ko00020,ko00030,ko00040,ko00053,ko00250,ko00260,ko00261,ko00270,ko00290,ko00330,ko00350,ko00360,ko00430,ko00440,ko00620,ko00630,ko00650,ko00660,ko00730,ko00760,ko00770,ko00900,ko01100,ko01200,ko01210,ko01230,ko01240,ko04066,ko04152,ko04911,ko04922,ko04930,ko04931,ko05230,ko05415
MW0017083	Cholesterol 3-sulfate	C27H46O4S	Hormones and hormone related compounds	Hormones and hormone related compounds	MS2-Search-DB	0.574078	1256-86-6	985.94	1551.21	1647.63	966.87	1718.88	717.78	159.59	376.8	318.51	199.78	423.68	189.54	1.605	0.00180049	0.219799	-2.18575	down	C18043	ko00140
MW0143501	5(Z),14(Z)-Eicosadienoic Acid	C20H36O2	Organic acid And Its derivatives	Organic acid And Its derivatives	MS2-Search-DB	0.744778	122055-58-7	59246.4	43631.8	27396.9	75612	43129.8	75920.2	519583	1.34678e+06	592794	2.23877e+06	1.51503e+06	570649	1.67249	0.0125224	20.8767	4.38382	up	-	--
MEDN0038	Glutathione Oxidized	C20H32N6O12S2	Amino acid and Its metabolomics	Small Peptide	MS2-MetDNA	0.986896	121-24-4	738.32	1100.02	1608.54	1290.91	2804.63	3048.27	5409.2	5226.74	4399.95	5334.01	3126.78	4896.19	1.4614	0.000216017	2.68093	1.42273	up	-	--
MW0126762	Thiamine monophosphate	C12H18N4O4PS	Organic acid And Its derivatives	Organic acid And Its derivatives	MS2-Search-DB	0.681188	-	470.09	1808.11	496.9	819.04	782.32	1016.2	2093.42	2871.84	2684.79	2615.78	2085.56	2691.86	1.52917	0.000105355	2.78958	1.48005	up	C01081	ko00730,ko01100,ko01240
MW0155526	Phosphonopyruvate	C3H5O6P	Organic acid And Its derivatives	Organic acid And Its derivatives	MS2-Insilico	0.540606	-	151556	200830	122970	132438	276987	280662	810579	645044	415108	880509	337516	579670	1.53447	0.00377678	3.14767	1.65428	up	C02798	ko00440,ko01100
MW0056574	PA(i-13:0/i-12:0)	C28H55O8P	GP	PA	MS2-Insilico	0.516602	-	6729.32	7287.37	10988.7	12296.1	9471.09	10188	27278.7	26172.7	33731.3	23533.3	34963.7	31218	1.67677	2.16384e-05	3.10562	1.63488	up	-	--
MW0154120	N,N-Dihydroxy-L-valine	C5H11NO4	Amino acid and Its metabolomics	Amino acid derivatives	MS2-MetDNA	0.623733	-	1324.93	1480.72	1036.04	1645.48	1393.27	1923.54	3572.87	6967.21	6229.63	4188.03	6670.35	5303.96	1.66936	0.000641781	3.74059	1.90326	up	C20314	ko01100
MEDN1284	LPE(18:3/0:0)	C23H42NO7P	GP	LPE	MS2-Search-Local	0.820605	-	201949	125139	181548	81923.3	128714	163008	49862.3	39582	46392.9	62696.5	66224.5	62893	1.57373	0.0028652	0.371368	-1.42908	down	-	--
MEDN1282	LPE(0:0/18:2)	C23H44NO7P	GP	LPE	MS2-Search-Local	0.80189	-	7632.02	5191.52	5653.49	4496.62	4848.55	6950.97	2454.98	2152.16	2340.37	3430.69	2357.24	2735.38	1.6249	0.000810644	0.444907	-1.16842	down	-	--
MW0151553	Ile-Phe-Val-Lys	C26H43N5O5	Amino acid and Its metabolomics	Small Peptide	MS2-Search-DB	0.576485	-	24790.4	45391.5	25620.6	31856.5	30459	22608.7	8074.12	8184.99	10921.3	12711.2	7320.69	11140.1	1.63319	0.00133743	0.322876	-1.63095	down	-	--
MW0151470	Ile-Ile-Glu-Glu-Val	C27H47N5O10	Amino acid and Its metabolomics	Small Peptide	MS2-Search-DB	0.559961	-	162774	651253	318993	184387	291075	312355	560287	1.25083e+06	550243	535363	645052	614750	1.30301	0.022419	2.16391	1.11364	up	-	--
MEDL00692	FFA(17:0)	C17H34O2	FA	FFA	MS2-Search-Local	0.695622	-	184994	719807	337606	480939	431988	626946	6.74361e+06	4.42875e+06	3.51926e+06	7.14078e+06	5.42465e+06	4.28128e+06	1.69435	0.000405178	11.3354	3.50277	up	-	--
MW0014269	3-Oxotetradecanoic acid	C14H26O3	Organic acid And Its derivatives	Organic acid And Its derivatives	MS2-MetDNA	0.932145	-	133586	107251	197841	90024.5	90346	101004	41044.1	53182.6	67227.4	44846.2	81944	69289	1.42042	0.014002	0.496538	-1.01002	down	-	--
MW0014253	3-Oxohexadecanoic acid	C16H30O3	Organic acid And Its derivatives	Organic acid And Its derivatives	MS2-MetDNA	0.99351	-	35707.6	37556.5	51213.7	35425.7	46463.4	40659.8	13736.3	13591.1	19511.3	13085	15132.3	18594.3	1.68233	5.14463e-05	0.37911	-1.39931	down	-	--
MW0160088	2-oxopropanoate	C3H3O3-	Aldehyde,Ketones,Esters	Esters	MS2-MetDNA	0.977968	-	42854.7	74607.9	33167.1	57039.3	21441.5	46999.9	90049.6	100761	143146	137820	180120	53835.1	1.3274	0.00938674	2.55598	1.35388	up	-	--
MW0012989	1-Stearoyl-2-arachidonoyl-sn-glycero-3-phospho-(1'-myo-inositol)	C47H83O13P	GP	PI	MS2-Search-DB	0.743157	-	418.29	1497.43	383.57	1645.1	1333.75	501.61	1995.48	1929.4	4400.22	2393.34	2338.25	1890.58	1.32855	0.00992316	2.58614	1.3708	up	-	--
MW0011808	1-(4Z,7Z,10Z,13Z,16Z,19Z-docosahexaenoyl)-glycero-3-phosphate	C25H39O7P	Others	Others	MS2-Insilico	0.546308	-	159564	189136	125188	108885	138577	192205	982496	640962	892347	660389	776625	986274	1.71967	8.03313e-05	5.40645	2.43468	up	-	--
pos：
Index	Compounds	Formula	Class I	Class II	MS_level	score	CAS	ND1	ND2	ND3	ND4	ND5	ND6	HFD1	HFD2	HFD3	HFD4	HFD5	HFD6	VIP	p_value	Fold_Change	Log2FC	Type	cpd_ID	kegg_map
MW0003976	3-Ethylbenzene-1,2-diol	C8H10O2	Benzene and substituted derivatives	Phenolics	MS2-MetDNA	0.990245	933-99-3	7325.17	15014.1	5447.58	13716.6	15814.5	8885.07	4145.48	5745.11	6537.76	2774.61	7684.25	397.17	1.29407	0.0140246	0.412131	-1.27882	down	C06728	ko01100
MW0109259	Phosphonic acid, P-[(3R)-3-amino-4-[(3-hexylphenyl)amino]-4-oxobutyl]-	C16H27N2O4P	Organic acid And Its derivatives	Organic acid And Its derivatives	MS2-Search-DB	0.575899	909725-61-7	19918.1	17384	17405.7	33080.1	43011.2	17649.5	8606.74	6835.62	1101.45	599.77	1192.98	2015.99	1.86025	0.00366328	0.137102	-2.86668	down	-	--
MW0116699	1,4-Dihydro-1-methyl-4-oxo-3-pyridinecarboxamide	C7H8N2O2	Alcohol and amines	Amines	MS2-MetDNA	0.967609	769-49-3	9247.49	5781.42	13516.4	10779.5	16803.1	16246.7	5685.24	3288.06	2656.23	283.87	4488.49	4244	1.52134	0.00284962	0.285264	-1.80963	down	C05843	ko00760,ko01100
MW0123330	Cilostazol	C20H27N5O2	Others	Medicine	MS2-Search-DB	0.605967	73963-72-1	75801	77996.4	29302.2	92207.5	90925.2	60779.9	34776.5	37685.9	4310.49	3555.87	6459.1	37868.9	1.56687	0.00214798	0.291928	-1.77632	down	D01896	--
MW0016093	beta-Carotene	C40H56	Others	Hydrocarbon derivatives	MS2-MetDNA	0.64206	7235-40-7	14148.5	14037.7	13349.4	13640.2	11086.4	15151.6	6217.6	4695.49	9391.99	6012.81	7229.36	6814.78	1.97147	1.21881e-05	0.495764	-1.01227	down	C02094	ko00830,ko01100,ko01240,ko04977
MW0007363	Imazamethabenz-methyl	C16H20N2O3	Benzene and substituted derivatives	Benzene and substituted derivatives	MS2-Search-DB	0.551521	69969-22-8	17734.6	15025.5	12608.6	10881.7	24279	9032.68	53832.2	177663	160486	218745	318844	98803.4	2.02345	0.00908728	11.4822	3.52133	up	C11494	--
MW0105489	Ala-Val-Gly	C10H19N3O4	Amino acid and Its metabolomics	Small Peptide	MS2-Search-DB	0.572812	69288-25-1	45931.1	21645.5	21663.9	23893	42520.9	60082.3	7338.4	2962.18	9528.19	25154.7	5146.82	11127	1.69722	0.00889544	0.283944	-1.81632	down	-	--
MEDN0052	N6-Acetyl-L-Lysine	C8H16N2O3	Amino acid and Its metabolomics	Amino acid derivatives	MS2-Search-Local	0.668295	692-04-6	15381	13373.2	11793.1	17240.6	13888.1	13583	7708.73	11717.9	3961.54	7839.2	6938.39	3940.79	1.74986	0.000753657	0.493867	-1.01781	down	C02727	ko00310,ko01100
MW0111078	Linoleoyl ethanolamide	C20H37NO2	Alcohol and amines	Amines	MS2-MetDNA	0.865215	68171-52-8	5013.15	11067.8	6779.46	3475.14	3037.35	8576.78	3820.45	744.9	3432.68	2209.51	2489.44	1944.76	1.49937	0.0267927	0.38582	-1.374	down	-	--
MW0014993	6beta-Hydroxytestosterone	C19H28O3	Aldehyde,Ketones,Esters	Ketones	MS2-MetDNA	0.781075	62-99-7	2284.47	2760.69	4130.83	1853.88	3603.36	2544.66	6166.16	7597.91	8591.83	8666.54	11078.4	6167.42	1.9804	0.000427638	2.8099	1.49052	up	C14497	--
MW0003833	3-Aminonaphthalene-2-carboxylic acid	C11H9NO2	Benzene and substituted derivatives	Benzene and substituted derivatives	MS2-Search-DB	0.567255	5959-52-4	73824.2	83506.6	15463.2	97603	108319	91187.5	141694	195082	263440	229673	207495	76568.6	1.41429	0.0090425	2.3706	1.24525	up	-	--
MW0012975	1-Palmitoyl-2-stearoyl-sn-glycero-3-phosphocholine	C42H84NO8P	GP	PC	MS2-Search-DB	0.617436	59403-51-9	923.88	1219.62	1320.4	2175.07	1021.58	3329.36	43484.5	17449.1	19175.6	54165.5	31428.7	48271	2.08854	0.0028734	21.4191	4.42082	up	-	--
MW0141122	1,2-Dioleoyl PC	C44H84NO8P	GP	PC	MS2-Search-DB	0.695256	56648-95-4	3409.52	1536.38	1147.61	69224	77274.3	670.21	306070	118861	122229	139873	110296	136794	1.6543	0.00590994	6.09494	2.60761	up	-	--
MW0012963	1-Palmitoyl-2-hydroxy-sn-glycero-3-phosphoethanolamine	C21H44NO7P	GP	PE	MS2-MetDNA	0.993302	53862-35-4	10679.2	5015.16	5144.79	2992.58	5179.9	6109.67	440.54	1036.12	670.47	1215.71	2117.75	1875.52	1.87027	0.0060776	0.209449	-2.25533	down	-	--
MW0108107	Lysyl-Tryptophan	C17H24N4O3	Amino acid and Its metabolomics	Small Peptide	MS2-Search-DB	0.668633	50674-18-5	26580.9	53425.5	17877.2	31065.8	33208.7	54079.5	70912	52744.5	87411.3	76785.3	128265	69152.9	1.7155	0.00616082	2.24416	1.16617	up	-	--
MEDP0437	Ergothioneine	C9H15N3O2S	Organic acid And Its derivatives	Organic acid And Its derivatives	MS2-Search-Local	0.831038	497-30-3	458464	614103	525916	508841	533617	502569	266271	208484	244616	222529	243142	210148	2.12595	4.9819e-06	0.443832	-1.17191	down	C05570	ko00340,ko01100
MEDP1675	Leu-Leu-Gly	C14H27N3O4	Amino acid and Its metabolomics	Small Peptide	MS2-Search-Local	0.635155	4464-36-2	86426.2	106534	74953.2	122864	143592	135033	56586	56241.6	65393.2	53045.8	51907.4	48883.1	1.92255	0.00338712	0.49605	-1.01144	down	-	--
MW0005864	7-Hydroxy-2-acetylaminofluorene	C15H13NO2	Benzene and substituted derivatives	Benzene and substituted derivatives	MS2-Search-DB	0.597197	363-49-5	13815.6	8924.3	17828.5	8071.02	8798.43	8665.82	27046.2	28245.1	18018.5	35439.8	22955.2	29434.2	1.89401	0.000455688	2.43767	1.2855	up	C14633	--
MW0056964	PC(18:0/20:4(5Z,8Z,11Z,14Z))	C46H84NO8P	GP	PC	MS2-Search-DB	0.629969	35418-59-8	67785	26651.9	26735.2	50687.1	31712.2	12056.5	222438	128513	247651	120581	106505	130109	1.87957	0.00288869	4.43263	2.14816	up	-	--
MW0126914	Urapidil	C20H29N5O3	Heterocyclic compounds	Heterocyclic compounds	MS2-Search-DB	0.636155	34661-75-1	36263.2	58383.8	54014.9	51556.2	43889.4	30592	21459.7	28125.7	26301.6	24105.9	425.97	14850.8	1.17613	0.00143454	0.419621	-1.25284	down	D01333	--
MW0123871	Ethanone, 1-[1-(4-fluorophenyl)-2,5-dimethyl-1H-pyrrol-3-yl]-2-(1-pyrrolidinyl)-	C18H21FN2O	Aldehyde,Ketones,Esters	Ketones	MS2-Search-DB	0.574792	314245-33-5	54580.1	34393.3	54010	69340.7	67591.3	55220.3	62292.8	40800.9	27657.4	676.33	127.4	22034.7	1.14635	0.0267512	0.45829	-1.12567	down	-	--
MW0141821	1-Oxazolo[4,5-B]pyridin-2-YL-1-dodecanone	C18H26N2O2	Aldehyde,Ketones,Esters	Ketones	MS2-Search-DB	0.578995	288862-73-7	57075.6	29735.4	47819.6	114442	63445.1	61684.1	35594.9	26697.6	35378.7	24122.5	33320.9	15349.6	1.58549	0.0313924	0.45554	-1.13435	down	-	--
MW0013002	1-Stearoyl-2-linoleoyl-sn-glycero-3-phosphocholine	C44H84NO8P	GP	PC	MS2-Search-DB	0.732994	27098-24-4	4093.1	1936.09	3421.91	1814.94	1725.09	1364.82	158715	40704.6	152149	142925	109256	138525	2.12219	0.00108728	51.705	5.69223	up	-	--
MEDP1177	N-Methyl-α-aminoisobutyric acid	C5H11NO2	Amino acid and Its metabolomics	Amino acid derivatives	MS2-Search-Local	0.811821	2566-34-9	635106	822223	1.11539e+06	506248	560169	512306	2.35489e+06	1.71903e+06	2.31339e+06	3.11904e+06	1.06504e+06	957607	1.73377	0.0139783	2.77711	1.47358	up	-	--
MW0105712	Argininosuccinic acid	C10H18N4O6	Amino acid and Its metabolomics	Amino acid derivatives	MS2-MetDNA	0.910082	2387-71-5	2360.24	2479	7380.49	2417.81	2788.5	2226.29	8578.67	8927.15	11913.6	17714.7	3149.36	8036	1.62182	0.020592	2.96756	1.56928	up	C03406	ko00220,ko00250,ko01100,ko01230
MW0105913	Aspartame	C14H18N2O5	Amino acid and Its metabolomics	Amino acid derivatives	MS2-MetDNA	0.75225	22839-47-0	19917.5	22197.2	32549.3	22037.6	25347.3	19335.7	13144.1	14233.7	10014.5	13257	10523.6	9444.77	1.96773	0.00111304	0.499472	-1.00152	down	C11045	ko04742
MW0152146	Latia luciferin	C15H24O2	Aldehyde,Ketones,Esters	Aldehydes	MS2-MetDNA	0.549632	21730-91-6	11466.8	17432	14247.1	11950.5	12901	13061.3	9306.5	7403	3922.87	3278.76	3461	6175.75	1.85117	0.000152086	0.413872	-1.27274	down	C02293	--
MW0124660	Leucodopachrome	C9H9NO4	Heterocyclic compounds	Heterocyclic compounds	MS2-MetDNA	0.880214	18766-67-1	1560.01	1293.19	2320.15	1192.64	1276.18	884.22	5936.47	4134.65	2376.47	4525.19	3359.87	4842.28	1.90451	0.0016535	2.95259	1.56198	up	C05604	ko00350,ko01100
MW0010027	Valine	C5H11NO2	Amino acid and Its metabolomics	Amino acids	MS2-MetDNA	0.950389	146548-59-6	70125.8	89642.7	124795	57588.6	67976.9	58083.9	258531	208720	253400	338392	117406	104735	1.7338	0.0126669	2.73633	1.45224	up	C00183	ko00280,ko00290,ko00311,ko00770,ko00970,ko01100,ko01210,ko01230,ko01240,ko02010,ko04974,ko04978,ko05230
MW0063590	Solasodine	C27H43NO2	Alkaloids	Alkaloids	MS2-Search-DB	0.640972	126-17-0	29859.9	26673.8	23780.2	17484.3	26800	21080.5	6134.47	127.06	4025.51	57.82	77.09	468.33	1.81962	5.04365e-06	0.0747554	-3.74168	down	C10822	--
MW0004444	4,4'-Methylenebis(2,6-di-tert-butylphenol)	C29H44O2	Benzene and substituted derivatives	Benzene and substituted derivatives	MS2-Search-DB	0.566225	118-82-1	8145.17	9311.2	8267.28	6766.04	6988.94	6735.51	25.06	20.4	50.99	1128.57	214.06	91.72	1.98619	1.31621e-06	0.0331241	-4.91598	down	C14287	--
MEDP0039	Betaine	C5H11NO2	Others	Others	MS2-Search-Local	0.678773	107-43-7	22062.6	24358.3	71155.2	23124.9	25115.5	19694.7	89053.5	87678.8	123794	182473	35101.9	85722.8	1.69805	0.0158143	3.25492	1.70262	up	C00719	ko00260,ko01100,ko02010
MW0010642	Phyllanthin	C24H34O6	Lignans and Coumarins	Lignans	MS2-Search-DB	0.572831	10351-88-9	14927.6	8680.51	4330.21	18298.9	3410.66	7277.24	77712.3	61788.6	32040	63889	37641.8	69067.3	1.93272	0.000848034	6.01033	2.58744	up	C10746	--
MW0122987	Austricin	C15H18O4	Flavonoids	Flavonoid	MS2-Search-DB	0.579503	10180-88-8	18565	20737.2	15708.1	21280.4	14307.1	18497.6	68509.4	70072.6	47289.7	51660.3	65498.4	46207.5	2.0922	0.000188618	3.20121	1.67862	up	-	--
MW0111160	N,N-Diethyl-2-aminoethanol	C6H15NO	Alcohol and amines	Alcohols	MS2-Search-DB	0.568262	100-37-8	71506	86283	73051.5	72264.9	77513.1	79786.2	45453.5	31661.4	33927.5	35698.8	37662.6	32426.7	2.10547	1.51042e-07	0.470956	-1.08634	down	-	--
MW0158584	Tyr-Pro-Asp	C18H23N3O7	Amino acid and Its metabolomics	Small Peptide	MS2-Search-DB	0.557719	-	61640.3	93166.5	75516.8	69722	73637.4	73143.1	36186.1	24533.7	29647.4	27933.6	29694.8	23131.6	2.09537	2.52119e-05	0.382984	-1.38464	down	-	--
MW0158578	Tyr-Phe-Thr-Lys	C28H39N5O7	Amino acid and Its metabolomics	Small Peptide	MS2-Search-DB	0.576825	-	1607.18	2563.5	1687.9	1346.83	1518.79	1731.3	8162.69	9080.93	9816.8	4486.49	7810.99	6744.68	2.07635	0.000429496	4.40941	2.14059	up	-	--
MW0155898	Pro-Ile-Leu	C17H31N3O4	Amino acid and Its metabolomics	Small Peptide	MS2-Search-DB	0.557132	-	5718.2	1900.7	475.73	6983.65	8345.89	7032.16	626	988.37	810.01	311.49	1919.74	696.2	1.47582	0.0221184	0.175721	-2.50864	down	-	--
MW0155884	Pro-His-Phe-Asp-Lys	C30H42N8O8	Amino acid and Its metabolomics	Small Peptide	MS2-Search-DB	0.58635	-	71364.3	79752.3	93537	94811.4	111208	98199.3	46533.6	22467.8	68864.1	23390.9	54641.3	17930.7	1.71816	0.000667457	0.426016	-1.23102	down	-	--
MW0109305	Pro-Asn-Arg	C15H27N7O5	Amino acid and Its metabolomics	Small Peptide	MS2-Search-DB	0.5942	-	24000.7	43931.7	20815.2	85256	59029.6	27469.7	21395.5	12337.5	701.79	84.45	1214.99	9750.32	1.52814	0.0155017	0.174603	-2.51785	down	-	--
MW0060354	PE-NMe2(18:1(11Z)/22:5(4Z,7Z,10Z,13Z,16Z))	C47H82NO8P	GP	PE	MS2-MetDNA	0.908161	-	267.44	198.88	1458.77	1256.27	1702.08	1601.41	2409.97	2164.96	1945.67	2326.05	3907.63	2184.9	1.40978	0.00556741	2.3037	1.20396	up	-	--
MW0059599	PE-NMe(20:0/20:4(5Z,8Z,11Z,14Z))	C46H84NO8P	GP	PE	MS2-MetDNA	0.815218	-	33435.6	40698.7	38379.2	35697.2	37858.1	20769.1	134595	157178	124935	177492	149278	102361	2.08232	9.66013e-05	4.08938	2.03188	up	-	--
MW0059585	PE-NMe(20:0/16:0)	C42H84NO8P	GP	PE	MS2-MetDNA	0.824641	-	282.99	104.57	1251.39	2595.93	3604.57	4427.02	4408.1	3930.91	3981.7	5988.06	3748.38	3429.32	1.23486	0.0291608	2.07773	1.05501	up	-	--
MW0059432	PE-NMe(18:1(11Z)/22:5(4Z,7Z,10Z,13Z,16Z))	C46H80NO8P	GP	PE	MS2-MetDNA	0.87983	-	13452	72264.7	33731.8	55988.6	34182.4	23633.8	82822.1	133598	43712.1	143582	51691.5	60501.2	1.35973	0.0455572	2.21179	1.14521	up	-	--
MW0059344	PE-NMe(16:0/22:4(7Z,10Z,13Z,16Z))	C44H80NO8P	GP	PE	MS2-MetDNA	0.701067	-	61198.7	156396	138669	72735.4	49818.4	139265	216596	236998	270914	209060	187799	151683	1.65411	0.00161118	2.05967	1.04242	up	-	--
MW0059342	PE-NMe(16:0/22:1(13Z))	C44H86NO8P	GP	PE	MS2-MetDNA	0.739702	-	3077.08	386207	429510	251.65	368459	1613.02	957824	807745	1.12349e+06	1.25203e+06	899419	1.37892e+06	1.46	4.084e-05	5.39848	2.43255	up	-	--
MW0059262	PE-NMe(14:0/24:1(15Z))	C44H86NO8P	GP	PE	MS2-MetDNA	0.989052	-	16013.2	16229.6	17547.1	16537.5	163.94	250.28	22389.4	23508.6	34691	29940.9	26505.9	27543.3	1.18817	0.00351218	2.46592	1.30213	up	-	--
MW0057087	PC(18:3(6Z,9Z,12Z)/18:1(9Z))	C44H80NO8P	GP	PC	MS2-MetDNA	0.901765	-	128620	345729	441331	405795	442247	223351	640599	653488	805197	1.90926e+06	749639	1.05601e+06	1.71026	0.0221196	2.92601	1.54894	up	-	--
MW0057061	PC(18:2(9Z,12Z)/20:2(11Z,14Z))	C46H84NO8P	GP	PC	MS2-MetDNA	0.862073	-	1444.19	1413.44	1343.11	3019.49	1938.42	1500.69	71717.9	130890	109053	117970	117106	141307	2.15595	8.4675e-05	64.5484	6.01231	up	-	--
MW0057028	PC(18:1(9Z)/20:3(5Z,8Z,11Z))	C46H84NO8P	GP	PC	MS2-MetDNA	0.972863	-	882.16	323.98	161.01	1156.99	870.94	922.81	96640.4	98824.4	77137.3	143596	75763.1	67838.9	2.12677	0.000428751	129.647	7.01844	up	-	--
MW0057027	PC(18:1(9Z)/20:2(11Z,14Z))	C46H86NO8P	GP	PC	MS2-MetDNA	0.920851	-	15130.5	11566.9	609.97	1220.69	1848.33	10026.7	18566.2	16180.5	16799.7	19129.3	14932.4	23851.1	1.47254	0.0045524	2.70918	1.43785	up	-	--
MW0057020	PC(18:1(9Z)/18:1(9Z))	C44H84NO8P	GP	PC	MS2-MetDNA	0.949708	-	1585.75	2311.22	2364.93	2601.17	1950.92	2591.49	77229.5	29934	75150.1	70932	55056.4	45916.9	2.14332	0.000706605	26.4234	4.72375	up	-	--
MW0056962	PC(18:0/20:3(5Z,8Z,11Z))	C46H86NO8P	GP	PC	MS2-MetDNA	0.995133	-	1486.52	1956.73	5867.38	8587.33	19564.9	24270.5	289033	39450.7	53119.3	82753.9	255135	75018	1.80988	0.0414092	12.87	3.68594	up	-	--
MW0056953	PC(18:0/18:1(11Z))	C44H86NO8P	GP	PC	MS2-MetDNA	0.984221	-	1383.82	669.47	1847.57	2767.97	2632.53	4760.13	278895	456352	591016	567170	436793	536073	2.14403	0.000159525	203.84	7.6713	up	-	--
MW0056936	PC(16:1(9Z)/22:2(13Z,16Z))	C46H86NO8P	GP	PC	MS2-MetDNA	0.948642	-	1203.48	450.86	2722.43	4735.96	5997.99	30218.9	52467.4	142885	109924	63757.5	55326.7	60797.8	1.85482	0.00365286	10.7029	3.41993	up	-	--
MW0056926	PC(16:1(9Z)/20:0)	C36H72NO8P	GP	PC	MS2-MetDNA	0.943123	-	816.5	178068	219056	147176	712	1144.96	344915	700006	794399	281284	530394	459331	1.48719	0.0019459	5.68644	2.50753	up	-	--
MW0056903	PC(16:0/22:4(7Z,10Z,13Z,16Z))	C46H84NO8P	GP	PC	MS2-MetDNA	0.975359	-	65.28	489.43	896.48	448.25	869.17	178.73	32854.2	49318.1	67359	45596.7	86982.9	82359.2	2.09092	0.00102738	123.661	6.95024	up	-	--
MW0056893	PC(16:0/20:1(11Z))	C44H86NO8P	GP	PC	MS2-MetDNA	0.943692	-	2750.13	4707.03	4546.26	3901.81	3238.49	2765.29	32394.6	30842.1	35835.1	28692.8	33580.9	29814.6	2.14575	2.29159e-07	8.72519	3.12519	up	-	--
MW0056834	PC(14:1(9Z)/22:0)	C44H86NO8P	GP	PC	MS2-MetDNA	0.97496	-	1053.73	504669	565.01	416122	561662	618.11	888168	897323	1.09791e+06	1.12729e+06	1.15773e+06	1.10736e+06	1.40543	0.00035341	4.227	2.07963	up	-	--
MW0153612	Met-Lys-Pro-Leu-Val	C27H50N6O6S	Amino acid and Its metabolomics	Small Peptide	MS2-Search-DB	0.600469	-	52077.2	31667	23686.4	23323.9	27446	38855.7	3772.01	17427.6	16324.3	15328.6	24275.2	18447.1	1.39984	0.0120808	0.485014	-1.0439	down	-	--
MW0054544	LysoPC(20:4(5Z,8Z,11Z,14Z))	C28H50NO7P	GP	LPC	MS2-MetDNA	0.961071	-	170637	198894	276308	229379	373765	254512	64095	51969	75022.5	111824	87916.4	104774	1.96823	0.00148088	0.329633	-1.60107	down	-	--
MW0054488	LysoPA(18:1(9Z)/0:0)	C21H41O7P	GP	LPA	MS2-MetDNA	0.940342	-	6703.88	6698.89	4025.7	2093.39	5438.42	9605.67	51752.8	30918.6	37889.8	5287.56	41773.3	47954.1	1.74789	0.00649176	6.23666	2.64077	up	-	--
MEDP1326	LPC(20:1/0:0)	C28H57NO7P	GP	LPC	MS2-Search-Local	0.786336	-	34312.6	89767.5	38756.5	92308.9	90652.6	59653.5	35999.6	32590.6	18021.5	40078.4	33079.7	29565.9	1.58178	0.0208362	0.466975	-1.09858	down	-	--
MEDP0494	LPC(15:0/0:0)	C23H48NO7P	GP	LPC	MS2-Search-Local	0.769607	-	92909.3	117073	106764	102602	86313.2	111279	52042.3	39643.9	39628	49797.6	56685.2	40538.4	2.07222	4.84533e-06	0.451154	-1.14831	down	-	--
MEDP1330	LPC(0:0/20:2)	C28H55NO7P	GP	LPC	MS2-Search-Local	0.712831	-	15014.4	28906	37644.3	50206.9	25174.2	43430	9303.13	7432.26	11056.6	7126.59	5033.64	7180.73	1.97058	0.00426304	0.235223	-2.0879	down	-	--
MW0150925	His-Glu-Phe-Glu	C25H32N6O9	Amino acid and Its metabolomics	Small Peptide	MS2-Search-DB	0.58113	-	4498.28	4040.3	5366.43	4570.55	5506.43	6103.35	9123.13	9581.57	24602.7	25762.7	9485.31	10609.8	1.80291	0.0296224	2.96374	1.56742	up	-	--
MW0050935	DG(22:1(13Z)/22:6(4Z,7Z,10Z,13Z,16Z,19Z)/0:0)	C47H78O5	GL	DG	MS2-MetDNA	0.916634	-	1086.48	703.47	78266.4	49313.2	67693.2	73986.9	119957	154593	113026	110793	113985	111854	1.24504	0.00213787	2.67186	1.41785	up	-	--
MW0050445	DG(20:0/22:1(13Z)/0:0)	C45H86O5	GL	DG	MS2-MetDNA	0.688221	-	5190.49	4399.58	4193.22	5581.14	6940.7	6851.77	21942.2	15433	12047.4	8729.66	10469	16085	1.89477	0.00601433	2.55471	1.35316	up	-	--
MEDP1428	Carnitine C8:1	C15H27NO4	FA	CAR	MS2-Search-Local	0.642027	-	19142.6	16476	6620.02	12537.6	7335.74	5185.49	15007.5	19690.7	21070.1	20611.1	26224.9	51849.2	1.51788	0.0444686	2.29508	1.19855	up	-	--
MEDP1390	Carnitine C18:1	C25H47NO4	FA	CAR	MS2-Search-Local	0.739052	-	119453	143274	111592	85885.3	99122.1	93655.6	472116	382191	255674	200562	281059	352111	1.98941	0.00253155	2.97667	1.5737	up	-	--
MW0145535	Arg-Tyr-Ala-Arg	C24H40N10O6	Amino acid and Its metabolomics	Small Peptide	MS2-Search-DB	0.558523	-	1144.4	2562.03	1258.98	1082.82	3271.75	3640.09	23582.6	16220	11945.4	15810.9	16326.5	20948.3	2.05082	0.000154822	8.08897	3.01596	up	-	--
MW0122765	Alizapride	C16H21N5O2	Heterocyclic compounds	Heterocyclic compounds	MS2-Search-DB	0.589542	-	14937.5	12650.4	14395	12647.9	11778.6	9098.91	32777.8	74256	53095.8	40481.9	90157.9	35692.7	2.01078	0.00674741	4.32353	2.11221	up	D07102	--
MW0144486	Ala-Asn-Arg-Val-Thr	C22H41N9O8	Amino acid and Its metabolomics	Small Peptide	MS2-Search-DB	0.595153	-	22139.6	47293.3	47178	48177.3	50930.2	37127.4	25863	14121.2	18250.2	29290.7	14239.8	21473.2	1.72208	0.0029309	0.487404	-1.03681	down	-	--
MW0105456	Ala-Asn-Arg	C13H25N7O5	Amino acid and Its metabolomics	Small Peptide	MS2-Search-DB	0.589657	-	48452.1	53049	42881	53278.3	66917.6	44910.7	40954.2	30127.1	1767.19	569.4	1386.14	24680.6	1.45482	0.00298294	0.321448	-1.63734	down	-	--
MW0161361	5-[(1E,3E,5E,7E,9E,11E,13E,15E,17E)-18-(3-hydroxy-2,6,6-trimethylcyclohexa-1,3-dien-1-yl)-3,7,12,16-tetramethyloctadeca-1,3,5,7,9,11,13,15,17-nonaenyl]-4,4,6-trimethylcyclohexa-1,5-dien-1-ol	C40H52O2	Alcohol and amines	Alcohols	MS2-MetDNA	0.820001	-	135.42	1002.4	1639.96	270.78	547.44	773.38	2954.45	2473.16	3733.87	3685.23	3365.65	4036.65	1.81437	1.00251e-05	4.6343	2.21235	up	-	--
MEDL02710	3-Indole acetamide	C10H10N2O	Heterocyclic compounds	Indole and Its derivatives	MS2-Search-Local	0.626035	-	118044	95559.2	155965	182824	134367	127494	83053.5	78838.3	1020.09	268.47	783.38	30689.8	1.49257	0.000573592	0.239058	-2.06457	down	-	--
MW0161504	1,1-dihydroxypropan-2-one	C3H6O3	Aldehyde,Ketones,Esters	Ketones	MS2-MetDNA	0.770369	-	1118.29	327.3	379.68	1043.51	292.43	1627.36	688.49	1487.7	1715.23	1948.02	1780.85	2346.34	1.37879	0.0220319	2.08134	1.05751	up	-	--
MW0140553	(Indol-3-yl)glycolaldehyde;3-Indoleglycolaldehyde	C10H9NO2	Heterocyclic compounds	Indole and Its derivatives	MS2-MetDNA	0.847944	-	6372.9	7355.07	8494.12	6951.69	1638.47	2720.07	665.36	127.65	3958.66	4012.5	3301.03	2892.25	1.07768	0.0456326	0.446061	-1.16469	down	C03230	ko00380,ko01100
MW0161017	(2S)-2-azaniumyl-3-methylbutanoate	C5H11NO2	Aldehyde,Ketones,Esters	Esters	MS2-MetDNA	0.961655	-	3.14383e+06	3.40371e+06	4.97814e+06	3.03309e+06	2.77223e+06	3.06449e+06	9.20917e+06	7.66778e+06	1.02833e+07	1.2683e+07	5.9181e+06	5.03405e+06	1.86597	0.00619409	2.49052	1.31645	up	-	--
MW0165312	(2S)-2-azaniumyl-3-(4-hydroxy-1H-indol-3-yl)propanoate	C11H12N2O3	Others	Others	MS2-MetDNA	0.929587	-	2700.1	1986.78	1841.29	1244.42	2088.07	1132.96	9702.11	9446.46	6222.83	6780.15	7345.73	5088.04	2.0313	0.000370869	4.05556	2.0199	up	-	--

## Sheet: HFD vs NDS
neg：
Index	Compounds	Formula	Class I	Class II	MS_level	score	CAS	ND1	ND2	ND3	ND4	ND5	ND6	HFDIS1	HFDIS2	HFDIS3	HFDIS4	HFDIS5	HFDIS6	VIP	p_value	Fold_Change	Log2FC	Type	cpd_ID	kegg_map
MW0009108	Nitrobenzene	C6H5NO2	Benzene and substituted derivatives	Benzene and substituted derivatives	MS2-MetDNA	0.891083	98-95-3	22950.1	31283.2	33342.7	29308.4	12935.5	19003.4	11811.6	3098.29	10393.3	13448.3	16669.3	10330.8	1.14712	0.00592743	0.441811	-1.1785	down	C06813	--
MW0114415	Ethanone, 1-[2-hydroxy-3-propyl-4-[4-(2H-tetrazol-5-yl)butoxy]phenyl]-	C16H22N4O3	Aldehyde,Ketones,Esters	Ketones	MS2-Search-DB	0.574737	88107-10-2	9398.41	16286.4	10164.7	17352.8	14413.4	22503.1	48424.9	26937.7	45250.6	27972.2	37590.6	27197.5	1.37397	0.00201264	2.36769	1.24348	up	D02851	--
MW0146874	Bromochloroacetonitrile	C2HBrClN	Others	Others	MS2-Insilico	0.608868	83463-62-1	221972	120023	270628	230245	489141	143190	843618	727732	557975	898397	644503	794977	1.39921	5.6616e-05	3.0282	1.59846	up	C19353	--
MEDP0250	Riboflavin	C17H20N4O6	CoEnzyme and vitamins	CoEnzyme and vitamins	MS2-MetDNA	0.994252	83-88-5	8266.52	7555.99	7805.47	7280.22	16612.4	9088.81	22142.9	39211.2	18145	19817.9	16862.5	20818.8	1.37721	0.00852059	2.42006	1.27504	up	C00255	ko00740,ko01100,ko01240,ko02010,ko04977
MEDN0325	L-Lactic Acid	C3H6O3	Organic acid And Its derivatives	Organic acid And Its derivatives	MS2-MetDNA	0.981597	79-33-4	28761.5	25052.8	19976.1	69362.4	41511.1	31266.1	109062	52638.8	88204.8	74110.5	74169.3	48939.1	1.21474	0.0086568	2.07069	1.05011	up	C00186	ko00010,ko00051,ko00620,ko00640,ko01100,ko04024,ko04066,ko04922,ko05230
MW0012999	1-Stearoyl-2-hydroxy-sn-glycero-3-phosphoethanolamine	C23H48NO7P	GP	PC	MS2-Search-DB	0.74546	69747-55-3	52754.2	69706.8	58137.7	48488.9	56274	43863.4	59618.1	148793	122137	121513	129739	112308	1.37336	0.00335023	2.10831	1.07609	up	C21484	ko04216
MW0106392	D-Glutamic acid	C5H9NO4	Amino acid and Its metabolomics	Amino acids	MS2-MetDNA	0.961181	6893-26-1	14158.2	18709.7	8912.72	14289.7	17955.5	16497.4	41827.2	27548.7	30685.4	48761.2	27535	26859.3	1.40336	0.00287003	2.24492	1.16666	up	C00217	ko00471,ko01100
MW0153318	Magnoline	C36H40N2O6	Heterocyclic compounds	Heterocyclic compounds	MS2-Insilico	0.559447	6859-66-1	127041	90328.7	89069.3	94458.2	128990	91038.1	486939	202401	292021	165276	249383	220071	1.38331	0.0160343	2.60271	1.38002	up	C06515	--
MW0116536	1,1-Dichloroethylene epoxide	C2H2Cl2O	Heterocyclic compounds	Heterocyclic compounds	MS2-Insilico	0.564843	68226-83-5	243322	309657	351783	302233	121532	179385	126282	33728.3	125586	134897	174276	99288.1	1.1002	0.0107265	0.460277	-1.11943	down	C14857	ko00980
MADN0587	2-keto-D-gluconic acid	C6H10O7	Carbohydrates and Its metabolites	Carboxylic acids and derivatives	MS2-Search-Local	0.588245	669-90-9	382044	500485	545225	464252	181539	280372	193105	54080.3	182464	200071	262021	154796	1.12567	0.0102881	0.444594	-1.16944	down	C06473	ko00030,ko01100
MW0009926	Tioconazole	C16H13Cl3N2OS	Benzene and substituted derivatives	Benzene and substituted derivatives	MS2-Insilico	0.539791	65899-73-2	605424	867038	640325	654412	290229	409460	405240	87806.6	271747	290070	331226	268855	1.09707	0.0129281	0.477357	-1.06686	down	C08082	--
MW0054374	Linoleic acid	C18H32O2	FA	FFA	MS2-MetDNA	0.991963	60-33-3	16656	16081.9	16111.1	15981.6	16869.9	16943.2	5272.06	7172.72	5409.31	6342.09	6752.46	6370.46	1.5899	2.10745e-09	0.378322	-1.40231	down	C01595	ko00591,ko01040,ko01100
MEDN1130	NADH	C21H29N7O14P2	Nucleotide And Its metabolomics	Nucleotide and Its metabolomics	MS2-MetDNA	0.675459	58-68-4	7636.62	7735.63	5425.8	9797.67	16902.4	4094.9	39807.7	56211.5	26901.5	59651.7	143491	50432.5	1.45982	0.0234358	7.29741	2.86738	up	C00004	ko00190,ko01100,ko04020,ko04714,ko04925
MW0052792	FA 18:0	C18H36O2	FA	FFA	MS2-MetDNA	0.949881	57-11-4	6392.08	6905.07	6508.4	6941.85	5743.83	7390.21	527.87	710.68	459.92	377.15	324.56	585.09	1.59673	4.71953e-07	0.0748536	-3.73978	down	C01530	ko00061,ko01040,ko04745
MW0150781	Hexadecanoic Acid(C16:0)	C16H32O2	FA	FFA	MS2-MetDNA	0.98372	57-10-3	20391.1	21091.9	19761	22972.3	18671.7	16355.8	67830.3	40724.7	39445	87121.5	39363.9	39847.2	1.43321	0.0110483	2.63605	1.39838	up	C00249	ko00061,ko00062,ko00071,ko01040,ko01100,ko01212
MEDN0018	L-Serine	C3H7NO3	Amino acid and Its metabolomics	Amino acids	MS2-MetDNA	0.96133	56-45-1	555115	538911	107741	368787	483893	475680	1.77978e+06	771124	2.03037e+06	2.54573e+06	1.04546e+06	1.50769e+06	1.32675	0.00554321	3.82596	1.93582	up	C00065	ko00260,ko00261,ko00270,ko00564,ko00600,ko00630,ko00920,ko00970,ko01100,ko01200,ko01230,ko01240,ko02010,ko04071,ko04974,ko04978,ko05230
mws0119	Myristic Acid	C14H28O2	FA	FFA	MS2-MetDNA	0.996343	544-63-8	24570.2	26128.9	31036.1	25143.3	22584.9	26927.5	6979.41	11696.3	9002.2	7743.05	8288.33	11836	1.54794	8.6743e-07	0.35517	-1.49342	down	C06424	ko00061,ko01100
MW0052971	Galactaric acid	C6H10O8	Organic acid And Its derivatives	Organic acid And Its derivatives	MS2-MetDNA	0.947358	526-99-8	26583	54794.3	69408.2	77047.6	69666.6	53822	101322	168269	85499.7	92984.2	189212	85584.4	1.18695	0.0197863	2.05758	1.04095	up	C00879	ko00053,ko01100
MW0015854	Arachidonic acid	C20H32O2	FA	FFA	MS2-MetDNA	0.994858	506-32-1	2694.08	2599.98	3123.47	3421.24	3294.69	2621.11	671.01	762.39	632.64	512.04	802.44	741.78	1.58905	8.06482e-06	0.232182	-2.10667	down	C00219	ko00590,ko00591,ko01040,ko01100,ko04216,ko04217,ko04270,ko04611,ko04664,ko04666,ko04723,ko04726,ko04730,ko04745,ko04750,ko04912,ko04913,ko04921,ko04923,ko04925,ko05140,ko05146
MEDN1112	16-Hydroxyhexadecanoic acid	C16H32O3	FA	FFA	MS2-Search-Local	0.712521	506-13-8	122227	55343.1	66622.7	50696.1	52663.5	52886.4	32800.4	16843.9	32527.9	50529.5	18343.8	35415.7	1.22306	0.0242202	0.465643	-1.1027	down	-	--
MW0053863	Heptadecanoic acid	C17H34O2	FA	FFA	MS2-MetDNA	0.919713	506-12-7	69518.2	140768	105121	194596	122329	182746	610536	282280	654393	382412	324782	334140	1.40085	0.00506677	3.17582	1.66713	up	-	--
MEDN0400	FFA(18:3)	C18H30O2	FA	FFA	MS2-Search-Local	0.816044	463-40-1	1.05127e+06	1.06785e+06	1.21063e+06	878716	1.12556e+06	1.21824e+06	162545	393491	250203	239684	220902	247141	1.55648	4.88398e-07	0.23106	-2.11366	down	C06427	ko00592,ko01040,ko01100
MW0139695	Sericetin	C25H24O5	Heterocyclic compounds	Heterocyclic compounds	MS2-Search-DB	0.557082	42438-75-5	27624.7	26043.7	64911.7	31290.9	41871.1	25084	14232.2	24206.5	12901.2	10035.8	15051.8	15999.2	1.31287	0.019859	0.426271	-1.23016	down	-	--
MEDN0766	11-deoxy PGE1	C20H34O4	Hormones and hormone related compounds	Hormones and hormone related compounds	MS2-Search-Local	0.632368	37786-00-8	76733.5	34353.6	78744.9	47000.4	46207.3	45060.5	25964.9	18268.6	21916.5	25636.7	31564.1	23407	1.39171	0.00919018	0.447295	-1.1607	down	-	--
MEDN0292	3-Hydroxybutyrate	C4H8O3	Organic acid And Its derivatives	Organic acid And Its derivatives	MS2-Search-Local	0.842181	300-85-6	1.82945e+06	1.69868e+06	3.42332e+06	1.49679e+06	1.43523e+06	1.07268e+06	633716	1.22948e+06	751347	1.07826e+06	866032	890588	1.2099	0.0406517	0.497384	-1.00757	down	C01089	ko00072,ko00650,ko01100,ko04024
MEDN1079	FFA(22:6)	C22H32O2	FA	Oxidized lipids	MS2-Search-Local	0.735042	25167-62-8	462406	471269	567948	501197	545650	398947	119617	174023	142516	138066	134569	174383	1.57928	8.8771e-06	0.299643	-1.73868	down	-	--
MEDL00447	AA	C20H32O2	FA	Oxidized lipids	MS2-Search-Local	0.710579	24880-40-8	110985	108106	123845	113046	119737	109948	25876.5	34882.2	25494.8	22501.9	27990	32781.5	1.59453	3.2973e-10	0.247244	-2.01599	down	-	--
MEDN1485	Glycerophospho-N-Arachidonoyl Ethanolamine	C25H44NO7P	GP	LPE	MS2-Search-Local	0.793343	201738-25-2	7894.38	10282.5	3824.22	7322.12	6178.22	9942.09	29858.5	61448.1	52905.5	67570.1	53839.2	56010.7	1.55714	0.000245968	7.07762	2.82327	up	-	--
MW0126862	Trichloroepoxyethane	C2HCl3O	Heterocyclic compounds	Heterocyclic compounds	MS2-Insilico	0.531904	16967-79-6	374047	295782	435243	300277	284858	302966	1.28868e+06	1.06926e+06	1.06358e+06	506513	1.08545e+06	1.14782e+06	1.46742	0.00114335	3.0912	1.62817	up	C11148	ko00980
MW0103561	Flavin mononucleotide	C17H21N4O9P	Nucleotide And Its metabolomics	Nucleotide and Its metabolomics	MS2-MetDNA	0.991029	146-17-8	5043.78	6625.69	5712.73	4448.35	5105.19	5056.59	12554.2	13390.3	8632.99	11258	9751.32	11474.9	1.51719	0.000162158	2.09618	1.06776	up	C00061	ko00190,ko00740,ko01100,ko01240,ko04977
MW0105420	Acetylenedicarboxylic acid	C4H2O4	Organic acid And Its derivatives	Organic acid And Its derivatives	MS2-Insilico	0.766544	142-45-0	3.57538e+06	3.50316e+06	3.37684e+06	3.24108e+06	3.47139e+06	2.35934e+06	2.09309e+06	1.10168e+06	1.18002e+06	1.89583e+06	1.32097e+06	1.95459e+06	1.41321	7.25755e-05	0.488866	-1.03249	down	C03248	ko00620
MW0114564	Glycolaldehyde	C2H4O2	Aldehyde,Ketones,Esters	Aldehydes	MS2-Insilico	0.575439	141-46-8	140921	135940	140340	137367	130884	134695	53298.5	97566.8	39470.2	68486	67912.2	64195.8	1.43716	0.000205225	0.476658	-1.06897	down	C00266	ko00040,ko00630,ko00750,ko00790,ko01100
MEDN0204	Pyruvic Acid	C3H4O3	Organic acid And Its derivatives	Organic acid And Its derivatives	MS2-Search-Local	0.740054	127-17-3	593433	1.11789e+06	412760	870375	256207	644837	1.48948e+06	981321	1.03598e+06	1.67954e+06	1.20297e+06	1.51057e+06	1.19051	0.00307982	2.02795	1.02002	up	C00022	ko00010,ko00020,ko00030,ko00040,ko00053,ko00250,ko00260,ko00261,ko00270,ko00290,ko00330,ko00350,ko00360,ko00430,ko00440,ko00620,ko00630,ko00650,ko00660,ko00730,ko00760,ko00770,ko00900,ko01100,ko01200,ko01210,ko01230,ko01240,ko04066,ko04152,ko04911,ko04922,ko04930,ko04931,ko05230,ko05415
MW0017083	Cholesterol 3-sulfate	C27H46O4S	Hormones and hormone related compounds	Hormones and hormone related compounds	MS2-Search-DB	0.574078	1256-86-6	985.94	1551.21	1647.63	966.87	1718.88	717.78	418.52	360.66	82.49	331.19	115.59	316.64	1.38295	0.00154135	0.214157	-2.22326	down	C18043	ko00140
MW0143501	5(Z),14(Z)-Eicosadienoic Acid	C20H36O2	Organic acid And Its derivatives	Organic acid And Its derivatives	MS2-Search-DB	0.744778	122055-58-7	59246.4	43631.8	27396.9	75612	43129.8	75920.2	3.74442e+06	875314	5.23902e+06	3.32317e+06	2.51503e+06	1.18786e+06	1.55811	0.00921897	51.9633	5.69942	up	-	--
MEDN0038	Glutathione Oxidized	C20H32N6O12S2	Amino acid and Its metabolomics	Small Peptide	MS2-MetDNA	0.986896	121-24-4	738.32	1100.02	1608.54	1290.91	2804.63	3048.27	2263.85	9168.81	3930.07	7507.27	8033.46	5084.72	1.27681	0.00980631	3.3981	1.76473	up	-	--
MW0062178	Pristanic acid	C19H38O2	Terpenoids	Ditepenoids	MS2-MetDNA	0.913658	1189-37-3	530.9	21453.1	551.04	22016.9	237.46	15249	276707	149685	266032	129265	230718	113303	1.35285	0.00137629	19.4161	4.27918	up	-	--
MW0126762	Thiamine monophosphate	C12H18N4O4PS	Organic acid And Its derivatives	Organic acid And Its derivatives	MS2-Search-DB	0.681188	-	470.09	1808.11	496.9	819.04	782.32	1016.2	3338.48	4795.3	2475.08	1859.17	1168.75	3842.04	1.2896	0.0122981	3.24122	1.69654	up	C01081	ko00730,ko01100,ko01240
MW0056574	PA(i-13:0/i-12:0)	C28H55O8P	GP	PA	MS2-Insilico	0.516602	-	6729.32	7287.37	10988.7	12296.1	9471.09	10188	20530.7	62356.2	33255.3	20071.1	33042.8	36844.8	1.44674	0.0104651	3.61831	1.85532	up	-	--
MW0154120	N,N-Dihydroxy-L-valine	C5H11NO4	Amino acid and Its metabolomics	Amino acid derivatives	MS2-MetDNA	0.623733	-	1324.93	1480.72	1036.04	1645.48	1393.27	1923.54	6855.01	5891.19	4788.5	5944.25	5543.22	6840.75	1.57873	7.35008e-06	4.07349	2.02627	up	C20314	ko01100
MEDN1284	LPE(18:3/0:0)	C23H42NO7P	GP	LPE	MS2-Search-Local	0.820605	-	201949	125139	181548	81923.3	128714	163008	43575.3	74746.1	68521	73924.2	60511.3	55062.2	1.39094	0.00424598	0.426553	-1.2292	down	-	--
MW0151553	Ile-Phe-Val-Lys	C26H43N5O5	Amino acid and Its metabolomics	Small Peptide	MS2-Search-DB	0.576485	-	24790.4	45391.5	25620.6	31856.5	30459	22608.7	7438.16	13281.8	14389.5	12298.2	7574.17	12604.9	1.42698	0.0016483	0.373972	-1.419	down	-	--
MW0151470	Ile-Ile-Glu-Glu-Val	C27H47N5O10	Amino acid and Its metabolomics	Small Peptide	MS2-Search-DB	0.559961	-	162774	651253	318993	184387	291075	312355	550824	1.36926e+06	1.88212e+06	674955	737811	729196	1.29049	0.0240315	3.09457	1.62974	up	-	--
MEDL00692	FFA(17:0)	C17H34O2	FA	FFA	MS2-Search-Local	0.695622	-	184994	719807	337606	480939	431988	626946	7.77608e+06	3.35605e+06	8.60141e+06	4.78256e+06	3.37813e+06	4.18945e+06	1.53585	0.00324807	11.5314	3.5275	up	-	--
MW0014253	3-Oxohexadecanoic acid	C16H30O3	Organic acid And Its derivatives	Organic acid And Its derivatives	MS2-MetDNA	0.99351	-	35707.6	37556.5	51213.7	35425.7	46463.4	40659.8	13302.4	35601.1	13815.9	13498.5	17791.1	18116.5	1.36922	0.000551659	0.4539	-1.13955	down	-	--
MW0160088	2-oxopropanoate	C3H3O3-	Aldehyde,Ketones,Esters	Esters	MS2-MetDNA	0.977968	-	42854.7	74607.9	33167.1	57039.3	21441.5	46999.9	102147	66984.5	75128	115799	95064.4	104876	1.25588	0.00132766	2.02817	1.02018	up	-	--
MW0012989	1-Stearoyl-2-arachidonoyl-sn-glycero-3-phospho-(1'-myo-inositol)	C47H83O13P	GP	PI	MS2-Search-DB	0.743157	-	418.29	1497.43	383.57	1645.1	1333.75	501.61	2714.38	2401.19	2295.54	2379.56	2299.76	2377.71	1.28273	0.00135623	2.50325	1.3238	up	-	--
MW0011808	1-(4Z,7Z,10Z,13Z,16Z,19Z-docosahexaenoyl)-glycero-3-phosphate	C25H39O7P	Others	Others	MS2-Insilico	0.546308	-	159564	189136	125188	108885	138577	192205	577128	1.21428e+06	1.01503e+06	1.03508e+06	1.12941e+06	1.10871e+06	1.57577	0.00019438	6.65493	2.73442	up	-	--
pos：
Index	Compounds	Formula	Class I	Class II	MS_level	score	CAS	ND1	ND2	ND3	ND4	ND5	ND6	HFDIS1	HFDIS2	HFDIS3	HFDIS4	HFDIS5	HFDIS6	VIP	p_value	Fold_Change	Log2FC	Type	cpd_ID	kegg_map
MW0011883	1,2-Dilinoleoyl-sn-glycero-3-phosphocholine	C44H80NO8P	GP	PC	MS2-MetDNA	0.950585	998-06-1	2870.05	60740.1	58821.2	35301.6	76363	139286	169191	72962.7	69807.8	160836	153350	147512	1.04146	0.0290963	2.07203	1.05105	up	-	--
MW0108297	Methylphosphonic acid	CH5O3P	Organic acid And Its derivatives	Organic acid And Its derivatives	MS2-MetDNA	0.881706	993-13-5	96402.4	98552.5	86629.2	44536.2	66455.1	75327.8	172927	138396	126321	199496	169325	150509	1.67243	0.000176927	2.04524	1.03227	up	C20396	ko00440,ko01100
MEDP1163	Palmitoyl-EA	C18H35NO2	Alcohol and amines	Amines	MS2-MetDNA	0.931174	94421-67-7	11144.2	22476	21836.3	16695.3	17558	10223.2	4543.8	10641.2	4680.02	14202.1	4646.89	6910.66	1.44975	0.00743803	0.456553	-1.13115	down	-	--
MW0126386	Quinoline	C9H7N	Heterocyclic compounds	Heterocyclic compounds	MS2-Search-Local	0.603998	91-22-5	210774	97547.7	98523.7	127531	181658	116700	104712	28844.8	154691	21784.2	37547.9	59959.5	1.27165	0.0327396	0.489399	-1.03092	down	C06413	--
MW0109259	Phosphonic acid, P-[(3R)-3-amino-4-[(3-hexylphenyl)amino]-4-oxobutyl]-	C16H27N2O4P	Organic acid And Its derivatives	Organic acid And Its derivatives	MS2-Search-DB	0.575899	909725-61-7	19918.1	17384	17405.7	33080.1	43011.2	17649.5	5063.77	3043.79	10191.4	231.79	5482.96	11818.4	1.35936	0.00631642	0.241378	-2.05064	down	-	--
MW0116699	1,4-Dihydro-1-methyl-4-oxo-3-pyridinecarboxamide	C7H8N2O2	Alcohol and amines	Amines	MS2-MetDNA	0.967609	769-49-3	9247.49	5781.42	13516.4	10779.5	16803.1	16246.7	4222.48	4906.8	4527.25	447.33	4881.47	5371.64	1.33307	0.00424283	0.33654	-1.57115	down	C05843	ko00760,ko01100
MW0007238	Gentian violet cation	C25H30N3	Benzene and substituted derivatives	Benzene and substituted derivatives	MS2-Search-DB	0.652578	7438-46-2	51650.7	79329.6	58715.2	77850.8	88065.1	49313.4	38984.8	20383.4	35565.7	23951.4	16708.4	41020.7	1.61621	0.00111645	0.436166	-1.19705	down	-	--
MW0123330	Cilostazol	C20H27N5O2	Others	Medicine	MS2-Search-DB	0.605967	73963-72-1	75801	77996.4	29302.2	92207.5	90925.2	60779.9	39586.9	29540.7	35318	1755.28	21435.6	38897	1.16209	0.00450897	0.389997	-1.35847	down	D01896	--
MW0007363	Imazamethabenz-methyl	C16H20N2O3	Benzene and substituted derivatives	Benzene and substituted derivatives	MS2-Search-DB	0.551521	69969-22-8	17734.6	15025.5	12608.6	10881.7	24279	9032.68	140815	218711	150375	169047	236855	155218	1.90988	0.000137224	11.9584	3.57996	up	C11494	--
MW0052468	Dodecanedioic acid	C12H22O4	FA	FFA	MS2-Search-DB	0.538061	693-23-2	13667.9	7318.2	5823.13	10040.8	11701.6	5031.65	12447.3	103.56	383.02	105.8	290.74	3814.91	1.37375	0.0350327	0.319975	-1.64397	down	C02678	--
MW0105489	Ala-Val-Gly	C10H19N3O4	Amino acid and Its metabolomics	Small Peptide	MS2-Search-DB	0.572812	69288-25-1	45931.1	21645.5	21663.9	23893	42520.9	60082.3	13098	4622.66	7491.83	10862.1	11122.5	17153.2	1.60857	0.0105872	0.298282	-1.74525	down	-	--
MW0111078	Linoleoyl ethanolamide	C20H37NO2	Alcohol and amines	Amines	MS2-MetDNA	0.865215	68171-52-8	5013.15	11067.8	6779.46	3475.14	3037.35	8576.78	1757.38	5916.78	639.28	3929.13	1785.91	2698.74	1.2096	0.0436163	0.440774	-1.18189	down	-	--
MW0006051	Anilofos	C13H19ClNO3PS2	Benzene and substituted derivatives	Benzene and substituted derivatives	MS2-Search-DB	0.525439	64249-01-0	84184.3	121833	143859	112097	28524.4	57046.1	19781.2	603.5	17227.6	21204	36190	13677.4	1.34473	0.00774381	0.198493	-2.33284	down	C18394	--
MW0014993	6beta-Hydroxytestosterone	C19H28O3	Aldehyde,Ketones,Esters	Ketones	MS2-MetDNA	0.781075	62-99-7	2284.47	2760.69	4130.83	1853.88	3603.36	2544.66	9305.89	11119.3	10397.6	10597.4	10635.8	9458.95	1.87335	2.25549e-08	3.58105	1.84038	up	C14497	--
MW0112843	3-Hydroxy-L-kynurenine	C10H12N2O4	Amino acid and Its metabolomics	Amino acid derivatives	MS2-MetDNA	0.926167	606-14-4	1771.98	1231.23	1992.4	1635.3	1060.95	3092.55	463.49	723.42	969.35	853.4	553.31	1248.46	1.50649	0.017915	0.446147	-1.16441	down	C03227	ko00380,ko01100,ko01240
MEDP1002	Acetylcholine	C7H15NO2	Alcohol and amines	Polyamines	MS2-Search-Local	0.65323	60-31-1	540068	586364	591957	257475	698624	847066	136075	313702	172096	321705	228388	445120	1.41589	0.00876894	0.459196	-1.12282	down	C01996	ko00564,ko04024,ko04080,ko04721,ko04725,ko04742,ko04810,ko04911,ko04970,ko04971,ko04972,ko04976,ko05022,ko05033
MW0012942	1-Oleoyl-2-palmitoyl-sn-glycero-3-phosphocholine	C42H82NO8P	GP	PC	MS2-Search-DB	0.746366	59491-62-2	740.09	1073.51	54308.8	63128.4	46847.3	60306.3	139165	82859.8	101182	95495.4	138540	77460.5	1.16656	0.00184399	2.8034	1.48718	up	-	--
MW0012975	1-Palmitoyl-2-stearoyl-sn-glycero-3-phosphocholine	C42H84NO8P	GP	PC	MS2-Search-DB	0.617436	59403-51-9	923.88	1219.62	1320.4	2175.07	1021.58	3329.36	49535.5	24381.5	55079.3	63438.7	73051.8	53339.3	1.90824	0.000582893	31.9148	4.99615	up	-	--
MW0141122	1,2-Dioleoyl PC	C44H84NO8P	GP	PC	MS2-Search-DB	0.695256	56648-95-4	3409.52	1536.38	1147.61	69224	77274.3	670.21	129746	76705.8	78394.6	134937	131194	123328	1.46537	0.0011805	4.39969	2.1374	up	-	--
MW0012963	1-Palmitoyl-2-hydroxy-sn-glycero-3-phosphoethanolamine	C21H44NO7P	GP	PE	MS2-MetDNA	0.993302	53862-35-4	10679.2	5015.16	5144.79	2992.58	5179.9	6109.67	444.75	647.82	1066.81	1387.9	1213.06	957.16	1.81312	0.00525281	0.162793	-2.61889	down	-	--
MW0110072	Trp-Lys	C17H24N4O3	Amino acid and Its metabolomics	Small Peptide	MS2-Search-DB	0.613607	51790-14-8	5244.1	7547.99	5841.35	1374.95	2126.54	4286.45	1311.05	583.62	267.61	645.01	417.56	269.59	1.69714	0.00953155	0.132258	-2.91857	down	-	--
MW0108107	Lysyl-Tryptophan	C17H24N4O3	Amino acid and Its metabolomics	Small Peptide	MS2-Search-DB	0.668633	50674-18-5	26580.9	53425.5	17877.2	31065.8	33208.7	54079.5	116406	75026.3	101269	67422.2	95978.1	65921	1.62553	0.000796351	2.41412	1.2715	up	-	--
MEDP0437	Ergothioneine	C9H15N3O2S	Organic acid And Its derivatives	Organic acid And Its derivatives	MS2-Search-Local	0.831038	497-30-3	458464	614103	525916	508841	533617	502569	267985	227547	191980	183402	199041	213233	1.89536	1.15244e-06	0.408202	-1.29264	down	C05570	ko00340,ko01100
MW0147450	Choline sulfate	C5H13NO4S	Organic acid And Its derivatives	Phosphoric acids	MS2-MetDNA	0.588197	4858-96-2	6659.14	7094.96	9149.03	5191.84	8653.28	11958.8	2440.91	4631.93	1767.54	4625.16	3626.13	6201.39	1.45718	0.00567575	0.478227	-1.06423	down	C00919	ko02010
MEDP1292	3'-Dephosphocoenzyme A	C21H35N7O13P2S	CoEnzyme and vitamins	CoEnzyme and vitamins	MS2-MetDNA	0.904048	3633-59-8	2072.39	2100.32	1325.24	1060.62	961.51	2257.24	705.63	180.54	189.08	584.57	690.23	194.31	1.60108	0.00237502	0.260231	-1.94214	down	C00882	ko00770,ko01100,ko01240
MW0106378	D-Erythro-1-(Imidazol-4-yl)glycerol 3-phosphate	C6H11N2O6P	Organic acid And Its derivatives	Organic acid And Its derivatives	MS2-MetDNA	0.930401	36244-87-8	150.55	137.88	259.38	118.08	345.2	291.84	744.93	301.38	368.06	747.26	533.76	536.14	1.54565	0.0061031	2.4802	1.31046	up	C04666	ko00340,ko01100,ko01230
MW0056964	PC(18:0/20:4(5Z,8Z,11Z,14Z))	C46H84NO8P	GP	PC	MS2-Search-DB	0.629969	35418-59-8	67785	26651.9	26735.2	50687.1	31712.2	12056.5	83102.3	124389	53386.3	91807	66129.1	73860.3	1.4322	0.00545508	2.28483	1.19209	up	-	--
MW0123871	Ethanone, 1-[1-(4-fluorophenyl)-2,5-dimethyl-1H-pyrrol-3-yl]-2-(1-pyrrolidinyl)-	C18H21FN2O	Aldehyde,Ketones,Esters	Ketones	MS2-Search-DB	0.574792	314245-33-5	54580.1	34393.3	54010	69340.7	67591.3	55220.3	27543.2	11366.9	17587.9	372.41	29804.1	35828.9	1.11966	0.000758736	0.365533	-1.45192	down	-	--
MW0141821	1-Oxazolo[4,5-B]pyridin-2-YL-1-dodecanone	C18H26N2O2	Aldehyde,Ketones,Esters	Ketones	MS2-Search-DB	0.578995	288862-73-7	57075.6	29735.4	47819.6	114442	63445.1	61684.1	8318.71	24309.3	50540	313.6	46515.9	12724.5	1.08426	0.0243707	0.381403	-1.39061	down	-	--
MW0013002	1-Stearoyl-2-linoleoyl-sn-glycero-3-phosphocholine	C44H84NO8P	GP	PC	MS2-Search-DB	0.732994	27098-24-4	4093.1	1936.09	3421.91	1814.94	1725.09	1364.82	100568	115226	117440	141555	52437.1	158847	1.91474	0.000678498	47.7902	5.57864	up	-	--
MEDP1177	N-Methyl-α-aminoisobutyric acid	C5H11NO2	Amino acid and Its metabolomics	Amino acid derivatives	MS2-Search-Local	0.811821	2566-34-9	635106	822223	1.11539e+06	506248	560169	512306	2.37305e+06	2.03826e+06	966237	1.48599e+06	1.12939e+06	1.63776e+06	1.59547	0.00666422	2.31984	1.21403	up	-	--
MW0105712	Argininosuccinic acid	C10H18N4O6	Amino acid and Its metabolomics	Amino acid derivatives	MS2-MetDNA	0.910082	2387-71-5	2360.24	2479	7380.49	2417.81	2788.5	2226.29	10762	16231.7	6737.97	9125.91	6657.43	10433.6	1.66301	0.00373144	3.05046	1.60903	up	C03406	ko00220,ko00250,ko01100,ko01230
MW0117021	1H-indol-4-ol	C8H7NO	Heterocyclic compounds	Indole and Its derivatives	MS2-Search-DB	0.510011	2380-94-1	10122.2	13972.1	15054.2	9448.42	9437.46	13400.2	4407.7	10175.1	3200.22	4357.23	6638.99	6900.56	1.53045	0.00215115	0.499475	-1.00151	down	C02040	--
MEDN0523	Indole-3-lactic acid	C11H11NO3	Heterocyclic compounds	Indole and Its derivatives	MS2-MetDNA	0.529247	1821-52-9	2147.35	3442.66	5873.25	3866.76	2526.62	2982.39	994.99	111.14	2424.45	656.97	2831.79	1252.65	1.22276	0.0133593	0.396947	-1.33298	down	C02043	--
MW0007231	Gallic acid	C7H6O5	Benzene and substituted derivatives	Benzene and substituted derivatives	MS2-Search-DB	0.545549	149-91-7	225525	567807	802462	512362	887228	539755	730918	887251	2.87973e+06	2.45558e+06	851563	1.48468e+06	1.32987	0.0498559	2.62782	1.39387	up	C01424	--
MW0010027	Valine	C5H11NO2	Amino acid and Its metabolomics	Amino acids	MS2-MetDNA	0.950389	146548-59-6	70125.8	89642.7	124795	57588.6	67976.9	58083.9	255872	224347	108744	163160	125163	176899	1.60029	0.00631595	2.25151	1.17089	up	C00183	ko00280,ko00290,ko00311,ko00770,ko00970,ko01100,ko01210,ko01230,ko01240,ko02010,ko04974,ko04978,ko05230
MW0118913	2-Thiouracil	C4H4N2OS	Heterocyclic compounds	Heterocyclic compounds	MS2-Search-DB	0.562424	141-90-2	484889	326176	318441	201500	337956	356698	217227	103769	219336	83389.6	76911.7	194837	1.5106	0.00263175	0.442063	-1.17768	down	C19304	--
MW0063590	Solasodine	C27H43NO2	Alkaloids	Alkaloids	MS2-Search-DB	0.640972	126-17-0	29859.9	26673.8	23780.2	17484.3	26800	21080.5	5052.58	3391.56	3958.88	3936.61	2936.92	71.97	1.47867	2.39065e-05	0.132816	-2.9125	down	C10822	--
MW0004444	4,4'-Methylenebis(2,6-di-tert-butylphenol)	C29H44O2	Benzene and substituted derivatives	Benzene and substituted derivatives	MS2-Search-DB	0.566225	118-82-1	8145.17	9311.2	8267.28	6766.04	6988.94	6735.51	158.89	24.95	76.06	25.28	63.52	94.05	1.91556	9.55773e-06	0.0095804	-6.7057	down	C14287	--
MW0108987	Omethoate	C5H12NO4PS	Organic acid And Its derivatives	Organic acid And Its derivatives	MS2-Search-DB	0.54046	1113-02-6	44380.8	66900.9	79184.7	64573	14462.7	31459.8	7882.57	9941.78	9142.59	4281.31	16848.6	5567.47	1.6753	0.00849401	0.178309	-2.48755	down	C18662	--
MEDP0039	Betaine	C5H11NO2	Others	Others	MS2-Search-Local	0.678773	107-43-7	22062.6	24358.3	71155.2	23124.9	25115.5	19694.7	103176	159478	72722.2	87241.5	68082.8	104103	1.68649	0.00239181	3.20629	1.68091	up	C00719	ko00260,ko01100,ko02010
MW0010642	Phyllanthin	C24H34O6	Lignans and Coumarins	Lignans	MS2-Search-DB	0.572831	10351-88-9	14927.6	8680.51	4330.21	18298.9	3410.66	7277.24	59224.3	80141.4	101515	101061	49831.3	102006	1.79892	0.000402509	8.67418	3.11673	up	C10746	--
MW0122987	Austricin	C15H18O4	Flavonoids	Flavonoid	MS2-Search-DB	0.579503	10180-88-8	18565	20737.2	15708.1	21280.4	14307.1	18497.6	50791.5	45481	38793.6	32324.3	51354.7	73623.6	1.78868	0.0028819	2.67993	1.4222	up	-	--
MW0111160	N,N-Diethyl-2-aminoethanol	C6H15NO	Alcohol and amines	Alcohols	MS2-Search-DB	0.568262	100-37-8	71506	86283	73051.5	72264.9	77513.1	79786.2	39542.9	33038	27745.2	27282.1	27443.5	32165.8	1.89903	4.87309e-08	0.406637	-1.29819	down	-	--
MW0158971	Val-Gln-Met	C15H28N4O5S1	Amino acid and Its metabolomics	Small Peptide	MS2-Search-DB	0.512388	-	34066.5	27763.1	24509.4	41389.5	35099	44970.8	24841	4232.18	23581.1	10080.8	8205.12	20488.7	1.38878	0.00240923	0.439989	-1.18446	down	-	--
MW0158899	Val-Arg-Ile-Asp	C21H39N7O7	Amino acid and Its metabolomics	Small Peptide	MS2-Search-DB	0.637152	-	27038.3	26783.3	24321.6	13856.4	20937.7	35138.7	5592.07	6434.39	5186.86	7051.41	4741.34	15706.2	1.72178	0.000859612	0.301955	-1.7276	down	-	--
MW0158584	Tyr-Pro-Asp	C18H23N3O7	Amino acid and Its metabolomics	Small Peptide	MS2-Search-DB	0.557719	-	61640.3	93166.5	75516.8	69722	73637.4	73143.1	26894.6	26267	18309.2	18782.8	18155.4	22252.9	1.89914	1.4668e-05	0.292422	-1.77387	down	-	--
MW0158578	Tyr-Phe-Thr-Lys	C28H39N5O7	Amino acid and Its metabolomics	Small Peptide	MS2-Search-DB	0.576825	-	1607.18	2563.5	1687.9	1346.83	1518.79	1731.3	10144.9	9815.29	11088.1	9483.82	12849	13199.2	1.91819	1.26751e-05	6.36797	2.67083	up	-	--
MW0158282	Trp-Val-Arg	C22H33N7O4	Amino acid and Its metabolomics	Small Peptide	MS2-Search-DB	0.529398	-	8468.04	8841.52	5964.74	4200.81	18664.8	4844.11	38895.8	20795.2	18843.7	18742.7	16928.1	23381	1.58255	0.00579664	2.69862	1.43222	up	-	--
MW0157613	Thr-Gln-Leu-Lys	C21H40N6O7	Amino acid and Its metabolomics	Small Peptide	MS2-Search-DB	0.519867	-	9521.61	18726.3	18805.7	9749.5	22266.9	17009	16438	36287.4	22474	39897.5	38036.2	49292	1.39603	0.0137395	2.10686	1.07509	up	-	--
MW0076976	TG(18:2(9Z,12Z)/22:2(13Z,16Z)/18:4(6Z,9Z,12Z,15Z))	C61H102O6	GL	TG	MS2-MetDNA	0.67271	-	249275	255511	255468	244611	376916	252887	89945.8	151642	166656	156345	104397	117450	1.73752	0.000376156	0.481098	-1.0556	down	-	--
MW0156638	Ser-Arg-Ala-Lys	C18H36N8O6	Amino acid and Its metabolomics	Small Peptide	MS2-Search-DB	0.556584	-	1.39824e+06	1.22061e+06	1.24946e+06	1.15843e+06	2.06369e+06	1.10846e+06	3.14e+06	2.76184e+06	3.3695e+06	3.14292e+06	2.75019e+06	3.49478e+06	1.82798	4.35604e-06	2.27582	1.18639	up	-	--
MW0155898	Pro-Ile-Leu	C17H31N3O4	Amino acid and Its metabolomics	Small Peptide	MS2-Search-DB	0.557132	-	5718.2	1900.7	475.73	6983.65	8345.89	7032.16	510.47	996.45	750.2	1520.71	546.77	1490.4	1.29794	0.02389	0.190929	-2.38889	down	-	--
MW0155884	Pro-His-Phe-Asp-Lys	C30H42N8O8	Amino acid and Its metabolomics	Small Peptide	MS2-Search-DB	0.58635	-	71364.3	79752.3	93537	94811.4	111208	98199.3	19777.6	48859.9	20494.6	43348.2	15956.9	38826	1.70367	2.30004e-05	0.341178	-1.5514	down	-	--
MW0109305	Pro-Asn-Arg	C15H27N7O5	Amino acid and Its metabolomics	Small Peptide	MS2-Search-DB	0.5942	-	24000.7	43931.7	20815.2	85256	59029.6	27469.7	19354.6	2384.31	16456.8	391.63	8266.99	16647.2	1.29406	0.0222054	0.243765	-2.03643	down	-	--
MW0060354	PE-NMe2(18:1(11Z)/22:5(4Z,7Z,10Z,13Z,16Z))	C47H82NO8P	GP	PE	MS2-MetDNA	0.908161	-	267.44	198.88	1458.77	1256.27	1702.08	1601.41	2230.61	2016.49	1894.83	2791.63	3275.04	3365.38	1.31715	0.00256833	2.40159	1.26399	up	-	--
MW0059599	PE-NMe(20:0/20:4(5Z,8Z,11Z,14Z))	C46H84NO8P	GP	PE	MS2-MetDNA	0.815218	-	33435.6	40698.7	38379.2	35697.2	37858.1	20769.1	143248	133166	112827	93819.1	146847	158012	1.86935	8.52928e-05	3.80936	1.92955	up	-	--
MW0059586	PE-NMe(20:0/16:1(9Z))	C42H82NO8P	GP	PE	MS2-MetDNA	0.865963	-	4420.28	3320.85	140388	151264	136290	147994	219201	497949	332352	125944	225488	117802	1.09197	0.0471701	2.60201	1.37963	up	-	--
MW0059585	PE-NMe(20:0/16:0)	C42H84NO8P	GP	PE	MS2-MetDNA	0.824641	-	282.99	104.57	1251.39	2595.93	3604.57	4427.02	5460.76	4153.78	4408.59	3232.96	4421.83	3249.97	1.12353	0.0338226	2.0322	1.02304	up	-	--
MW0059516	PE-NMe(18:3(6Z,9Z,12Z)/22:1(13Z))	C46H84NO8P	GP	PE	MS2-MetDNA	0.876152	-	117581	180.5	147.43	94476.5	166.15	89.91	226144	39716.6	283947	38740	256241	262200	1.38537	0.0227996	5.20589	2.38014	up	-	--
MW0059430	PE-NMe(18:1(11Z)/22:2(13Z,16Z))	C46H86NO8P	GP	PE	MS2-MetDNA	0.959178	-	9856.26	197.86	772.71	754.55	2928.67	5547.86	8731.95	14493.8	8693.29	9738.52	9057.55	7391.23	1.32345	0.00771149	2.89693	1.53452	up	-	--
MW0059342	PE-NMe(16:0/22:1(13Z))	C44H86NO8P	GP	PE	MS2-MetDNA	0.739702	-	3077.08	386207	429510	251.65	368459	1613.02	669258	778390	703500	814178	786910	832480	1.25354	0.000920229	3.85556	1.94694	up	-	--
MW0057740	PC(6:0/6:0)	C20H40NO8P	GP	PC	MS2-Search-DB	0.565605	-	388.74	100	229.55	364.03	347.21	259.9	732.02	1110.04	840.19	428.21	469.53	762.06	1.5117	0.00584092	2.57013	1.36184	up	-	--
MW0057061	PC(18:2(9Z,12Z)/20:2(11Z,14Z))	C46H84NO8P	GP	PC	MS2-MetDNA	0.862073	-	1444.19	1413.44	1343.11	3019.49	1938.42	1500.69	92548.2	61172.7	123124	119080	107727	114027	1.93996	0.000120829	57.9471	5.85666	up	-	--
MW0057028	PC(18:1(9Z)/20:3(5Z,8Z,11Z))	C46H84NO8P	GP	PC	MS2-MetDNA	0.972863	-	882.16	323.98	161.01	1156.99	870.94	922.81	77422.9	82155.5	60511.4	93114	122621	69993.9	1.91372	0.000228454	117.145	6.87215	up	-	--
MW0057027	PC(18:1(9Z)/20:2(11Z,14Z))	C46H86NO8P	GP	PC	MS2-MetDNA	0.920851	-	15130.5	11566.9	609.97	1220.69	1848.33	10026.7	19127.9	39685.7	22199	22279.5	24108.6	44145.6	1.42895	0.00229324	4.24586	2.08606	up	-	--
MW0057020	PC(18:1(9Z)/18:1(9Z))	C44H84NO8P	GP	PC	MS2-MetDNA	0.949708	-	1585.75	2311.22	2364.93	2601.17	1950.92	2591.49	48691.3	57449.1	30356.2	63475	71096.3	66428.3	1.93497	0.000296571	25.176	4.65398	up	-	--
MW0056953	PC(18:0/18:1(11Z))	C44H86NO8P	GP	PC	MS2-MetDNA	0.984221	-	1383.82	669.47	1847.57	2767.97	2632.53	4760.13	345578	395860	381103	285161	142865	372851	1.92017	0.000446095	136.786	7.09578	up	-	--
MW0056936	PC(16:1(9Z)/22:2(13Z,16Z))	C46H86NO8P	GP	PC	MS2-MetDNA	0.948642	-	1203.48	450.86	2722.43	4735.96	5997.99	30218.9	61096.6	129955	65285.3	79582.1	179632	78864	1.69806	0.00407201	13.1132	3.71295	up	-	--
MW0056926	PC(16:1(9Z)/20:0)	C36H72NO8P	GP	PC	MS2-MetDNA	0.943123	-	816.5	178068	219056	147176	712	1144.96	305464	247615	463880	341038	286070	363077	1.27659	0.00102168	3.66955	1.8756	up	-	--
MW0056903	PC(16:0/22:4(7Z,10Z,13Z,16Z))	C46H84NO8P	GP	PC	MS2-MetDNA	0.975359	-	65.28	489.43	896.48	448.25	869.17	178.73	177617	56911	41197.8	41561.8	28917.6	91676.6	1.87806	0.0242758	148.568	7.21498	up	-	--
MW0056893	PC(16:0/20:1(11Z))	C44H86NO8P	GP	PC	MS2-MetDNA	0.943692	-	2750.13	4707.03	4546.26	3901.81	3238.49	2765.29	25740	27233.8	20323.3	22723.3	18115.4	22557	1.91891	1.60345e-05	6.23911	2.64134	up	-	--
MW0056834	PC(14:1(9Z)/22:0)	C44H86NO8P	GP	PC	MS2-MetDNA	0.97496	-	1053.73	504669	565.01	416122	561662	618.11	666129	1.61243e+06	400529	1.61395e+06	452665	496715	1.2134	0.0473655	3.53099	1.82007	up	-	--
MW0153612	Met-Lys-Pro-Leu-Val	C27H50N6O6S	Amino acid and Its metabolomics	Small Peptide	MS2-Search-DB	0.600469	-	52077.2	31667	23686.4	23323.9	27446	38855.7	19304.3	10699.6	14132.5	13947.1	10007.2	9962.24	1.69359	0.00571199	0.396095	-1.33608	down	-	--
MW0054544	LysoPC(20:4(5Z,8Z,11Z,14Z))	C28H50NO7P	GP	LPC	MS2-MetDNA	0.961071	-	170637	198894	276308	229379	373765	254512	33475.3	68804.4	55377.1	71452.6	37104.5	48258.7	1.84714	0.000799082	0.209161	-2.25731	down	-	--
MW0054488	LysoPA(18:1(9Z)/0:0)	C21H41O7P	GP	LPA	MS2-MetDNA	0.940342	-	6703.88	6698.89	4025.7	2093.39	5438.42	9605.67	24935.7	61147.3	9291.19	56996.5	58674.4	50355.5	1.66619	0.00723235	7.56238	2.91884	up	-	--
MEDP1334	LPC(20:4/0:0)	C28H51NO7P	GP	LPC	MS2-Search-Local	0.644792	-	28558.2	57220.8	50298.3	40904.9	56250	39126.7	12416.3	22827.2	20673.6	26427.1	15801.4	21258.8	1.68123	0.00144208	0.438408	-1.18965	down	-	--
MEDP1326	LPC(20:1/0:0)	C28H57NO7P	GP	LPC	MS2-Search-Local	0.786336	-	34312.6	89767.5	38756.5	92308.9	90652.6	59653.5	13309.2	39239.1	17643.5	36707.7	16793.3	18767.7	1.53895	0.00858511	0.351363	-1.50897	down	-	--
MEDP0494	LPC(15:0/0:0)	C23H48NO7P	GP	LPC	MS2-Search-Local	0.769607	-	92909.3	117073	106764	102602	86313.2	111279	53519.6	43583.9	25815.8	60234.6	25072.6	46750.6	1.71203	1.54366e-05	0.413292	-1.27477	down	-	--
MEDP1330	LPC(0:0/20:2)	C28H55NO7P	GP	LPC	MS2-Search-Local	0.712831	-	15014.4	28906	37644.3	50206.9	25174.2	43430	6193.2	6215.06	6262.02	6975.03	4992.04	6945.17	1.82828	0.00352164	0.18756	-2.41457	down	-	--
MW0150925	His-Glu-Phe-Glu	C25H32N6O9	Amino acid and Its metabolomics	Small Peptide	MS2-Search-DB	0.58113	-	4498.28	4040.3	5366.43	4570.55	5506.43	6103.35	28598.8	10164.5	27246.2	16920.2	29603.7	12502.9	1.7806	0.00647483	4.15606	2.05521	up	-	--
MW0150111	Glu-Phe-Thr	C18H25N3O7	Amino acid and Its metabolomics	Small Peptide	MS2-Search-DB	0.5936	-	38228.7	49919.8	45794.1	28188.2	23226.5	33297.4	12665.1	6778.93	13872.2	13888.4	18362	19649.9	1.65612	0.00190943	0.389731	-1.35945	down	-	--
MW0050935	DG(22:1(13Z)/22:6(4Z,7Z,10Z,13Z,16Z,19Z)/0:0)	C47H78O5	GL	DG	MS2-MetDNA	0.916634	-	1086.48	703.47	78266.4	49313.2	67693.2	73986.9	106884	92240.4	106422	138308	139761	136647	1.14224	0.00214123	2.65731	1.40997	up	-	--
MW0050445	DG(20:0/22:1(13Z)/0:0)	C45H86O5	GL	DG	MS2-MetDNA	0.688221	-	5190.49	4399.58	4193.22	5581.14	6940.7	6851.77	15858.8	12167.5	11624	17711	10050.4	21188.7	1.77193	0.00240276	2.67215	1.418	up	-	--
MW0050173	DG(18:2(9Z,12Z)/18:3(6Z,9Z,12Z)/0:0)	C39H66O5	GL	DG	MS2-MetDNA	0.654381	-	1395.77	1260.01	871.64	883.57	1399.52	1444.77	2524.85	2358.86	2296.93	2053.46	2575.38	4277.27	1.68709	0.00517297	2.21725	1.14877	up	-	--
MW0145908	Asn-Thr-Leu-Lys	C20H38N6O7	Amino acid and Its metabolomics	Small Peptide	MS2-Search-DB	0.576979	-	1259.2	733.43	575.65	216.15	415.38	325.27	2861.29	2209.08	749.3	1410.47	1176.86	933.47	1.36961	0.0332569	2.64972	1.40584	up	-	--
MW0145535	Arg-Tyr-Ala-Arg	C24H40N10O6	Amino acid and Its metabolomics	Small Peptide	MS2-Search-DB	0.558523	-	1144.4	2562.03	1258.98	1082.82	3271.75	3640.09	9847.73	23690.3	18381.3	21216.2	24945.1	15375.4	1.82814	0.000606846	8.75428	3.12999	up	-	--
MW0122765	Alizapride	C16H21N5O2	Heterocyclic compounds	Heterocyclic compounds	MS2-Search-DB	0.589542	-	14937.5	12650.4	14395	12647.9	11778.6	9098.91	75113.2	91724	51322.7	52013.3	42748	82894.9	1.87847	0.00115834	5.24202	2.39012	up	D07102	--
MW0144486	Ala-Asn-Arg-Val-Thr	C22H41N9O8	Amino acid and Its metabolomics	Small Peptide	MS2-Search-DB	0.595153	-	22139.6	47293.3	47178	48177.3	50930.2	37127.4	15654.1	25787.7	30564.1	17434.8	11459.5	18915.6	1.52201	0.00258942	0.473869	-1.07744	down	-	--
MW0162882	5-amino-2-azaniumyl-5-oxopentanoate	C5H10N2O3	Aldehyde,Ketones,Esters	Esters	MS2-MetDNA	0.930469	-	5136.54	4408.51	3073.17	1613.15	2431.05	298.2	6121.67	3714.46	7741.57	10108.9	6500.27	7356.42	1.22859	0.00474989	2.4494	1.29243	up	-	--
MW0161361	5-[(1E,3E,5E,7E,9E,11E,13E,15E,17E)-18-(3-hydroxy-2,6,6-trimethylcyclohexa-1,3-dien-1-yl)-3,7,12,16-tetramethyloctadeca-1,3,5,7,9,11,13,15,17-nonaenyl]-4,4,6-trimethylcyclohexa-1,5-dien-1-ol	C40H52O2	Alcohol and amines	Alcohols	MS2-MetDNA	0.820001	-	135.42	1002.4	1639.96	270.78	547.44	773.38	5844.36	1226.5	5458.39	4358.55	2915.22	3678.57	1.57628	0.00478716	5.37412	2.42603	up	-	--
MEDL02710	3-Indole acetamide	C10H10N2O	Heterocyclic compounds	Indole and Its derivatives	MS2-Search-Local	0.626035	-	118044	95559.2	155965	182824	134367	127494	42024.2	15720.2	40053.2	412.32	44979.1	43125.9	1.28054	7.87196e-05	0.228817	-2.12774	down	-	--
MW0012039	11(R)-HEDE	C20H36O3	FA	Others	MS2-Search-DB	0.534388	-	22809	16041.5	19850.7	31135.2	24513.8	20982	65038.5	42619.8	55954.9	52699.4	46805.8	60944.8	1.82353	4.49292e-05	2.39458	1.25977	up	-	--
MW0012846	1-Linoleoyl-sn-glycero-3-phosphorylcholine	C26H50NO7P	GP	PC	MS2-Search-DB	0.698221	-	509.75	1031.28	6420.57	812.15	1104.89	4603.39	5754.55	12318	6961.25	6687.95	9709.36	6370.98	1.49233	0.00326427	3.30078	1.72281	up	-	--
MW0161504	1,1-dihydroxypropan-2-one	C3H6O3	Aldehyde,Ketones,Esters	Ketones	MS2-MetDNA	0.770369	-	1118.29	327.3	379.68	1043.51	292.43	1627.36	2044.41	2198.96	1847.51	3052.87	1953.38	1942.31	1.51194	0.000855701	2.72303	1.44522	up	-	--
MW0140553	(Indol-3-yl)glycolaldehyde;3-Indoleglycolaldehyde	C10H9NO2	Heterocyclic compounds	Indole and Its derivatives	MS2-MetDNA	0.847944	-	6372.9	7355.07	8494.12	6951.69	1638.47	2720.07	165.48	1125.54	232.24	853.76	1624.11	334.31	1.63886	0.00677441	0.129291	-2.9513	down	C03230	ko00380,ko01100
MW0160670	(E)-2-aminooctadec-4-ene-1,3-diol	C18H37NO2	Alcohol and amines	Alcohols	MS2-MetDNA	0.839455	-	15552	12520.6	8438.84	11106	22641.6	32961.7	74369.4	54527.3	28368.9	29756.4	43960.3	41661.9	1.55274	0.00804429	2.64137	1.40129	up	-	--
MW0161017	(2S)-2-azaniumyl-3-methylbutanoate	C5H11NO2	Aldehyde,Ketones,Esters	Esters	MS2-MetDNA	0.961655	-	3.14383e+06	3.40371e+06	4.97814e+06	3.03309e+06	2.77223e+06	3.06449e+06	1.03368e+07	9.48203e+06	5.6418e+06	6.99311e+06	6.66939e+06	7.83317e+06	1.76926	0.000880954	2.30229	1.20307	up	-	--
MW0165312	(2S)-2-azaniumyl-3-(4-hydroxy-1H-indol-3-yl)propanoate	C11H12N2O3	Others	Others	MS2-MetDNA	0.929587	-	2700.1	1986.78	1841.29	1244.42	2088.07	1132.96	5675.73	5160.46	4717.32	4787.07	5066.3	10577.9	1.74272	0.00551954	3.27324	1.71072	up	-	--

## Sheet: HFD vs HFDS
neg：
Index	Compounds	Formula	Class I	Class II	MS_level	score	CAS	ND1	ND2	ND3	ND4	ND5	ND6	HFDS1	HFDS2	HFDS3	HFDS4	HFDS5	HFDS6	VIP	p_value	Fold_Change	Log2FC	Type	cpd_ID	kegg_map
MEDN0824	7-ketodeoxycholic acid	C24H38O5	Hormones and hormone related compounds	Hormones and hormone related compounds	MS2-Search-Local	0.687225	911-40-0	25575.2	42757.6	19909.2	17591.5	21520	8934.36	3537.77	5224.64	15731.4	10666.3	7565.48	17902.6	1.07943	0.0427558	0.444854	-1.1686	down	-	--
MW0114415	Ethanone, 1-[2-hydroxy-3-propyl-4-[4-(2H-tetrazol-5-yl)butoxy]phenyl]-	C16H22N4O3	Aldehyde,Ketones,Esters	Ketones	MS2-Search-DB	0.574737	88107-10-2	9398.41	16286.4	10164.7	17352.8	14413.4	22503.1	30477.2	34833.8	36427.7	47565.5	30456.4	47395.4	1.48581	0.000248299	2.52063	1.33378	up	D02851	--
MW0146874	Bromochloroacetonitrile	C2HBrClN	Others	Others	MS2-Insilico	0.608868	83463-62-1	221972	120023	270628	230245	489141	143190	279647	684873	634128	602082	654941	637712	1.26249	0.00217498	2.36808	1.24372	up	C19353	--
MW0106392	D-Glutamic acid	C5H9NO4	Amino acid and Its metabolomics	Amino acids	MS2-MetDNA	0.961181	6893-26-1	14158.2	18709.7	8912.72	14289.7	17955.5	16497.4	30327.7	20993.9	22142	46383.1	27828.7	38281.7	1.35656	0.00878698	2.05425	1.03861	up	C00217	ko00471,ko01100
MW0054374	Linoleic acid	C18H32O2	FA	FFA	MS2-MetDNA	0.991963	60-33-3	16656	16081.9	16111.1	15981.6	16869.9	16943.2	5615.06	6712.27	6962.97	6763.25	6236.22	5532.28	1.66186	1.10436e-10	0.383421	-1.383	down	C01595	ko00591,ko01040,ko01100
MEDN1130	NADH	C21H29N7O14P2	Nucleotide And Its metabolomics	Nucleotide and Its metabolomics	MS2-MetDNA	0.675459	58-68-4	7636.62	7735.63	5425.8	9797.67	16902.4	4094.9	15430.9	73339.3	42228.1	73949.4	38713.8	73859.3	1.44465	0.00636017	6.15433	2.6216	up	C00004	ko00190,ko01100,ko04020,ko04714,ko04925
MW0052792	FA 18:0	C18H36O2	FA	FFA	MS2-MetDNA	0.949881	57-11-4	6392.08	6905.07	6508.4	6941.85	5743.83	7390.21	467.1	508.84	985.81	327.55	377.9	1126.84	1.62311	1.33425e-08	0.095133	-3.39391	down	C01530	ko00061,ko01040,ko04745
MW0150781	Hexadecanoic Acid(C16:0)	C16H32O2	FA	FFA	MS2-MetDNA	0.98372	57-10-3	20391.1	21091.9	19761	22972.3	18671.7	16355.8	31388	32936.1	40666.8	41960.4	73782.1	41071	1.46333	0.0125739	2.19554	1.13458	up	C00249	ko00061,ko00062,ko00071,ko01040,ko01100,ko01212
mws0119	Myristic Acid	C14H28O2	FA	FFA	MS2-MetDNA	0.996343	544-63-8	24570.2	26128.9	31036.1	25143.3	22584.9	26927.5	13952.8	10309.3	8648.77	9839.93	9512.09	7527.08	1.59928	1.17377e-06	0.382311	-1.38718	down	C06424	ko00061,ko01100
MW0015854	Arachidonic acid	C20H32O2	FA	FFA	MS2-MetDNA	0.994858	506-32-1	2694.08	2599.98	3123.47	3421.24	3294.69	2621.11	567.97	886.99	713.04	792.61	639.5	754.32	1.65724	7.81509e-06	0.245257	-2.02763	down	C00219	ko00590,ko00591,ko01040,ko01100,ko04216,ko04217,ko04270,ko04611,ko04664,ko04666,ko04723,ko04726,ko04730,ko04745,ko04750,ko04912,ko04913,ko04921,ko04923,ko04925,ko05140,ko05146
MW0052998	gamma-Linolenic acid	C18H30O2	FA	FFA	MS2-MetDNA	0.997238	506-26-3	8712.05	9026.27	10521.9	5321.73	4097.94	9577.91	2907.08	4949.55	2816.99	4398.5	2583.91	2187.84	1.34177	0.00539508	0.419907	-1.25186	down	C06426	ko00591,ko01040,ko01100
MW0053863	Heptadecanoic acid	C17H34O2	FA	FFA	MS2-MetDNA	0.919713	506-12-7	69518.2	140768	105121	194596	122329	182746	505683	359656	406002	367796	448838	374279	1.53223	4.87383e-06	3.02088	1.59497	up	-	--
MW0005813	6-Hydroxy-1,3-benzoxathiol-2-one	C7H4O3S	Benzene and substituted derivatives	Phenolics	MS2-Search-DB	0.5102	4991-65-5	74354.9	47673.8	61079.2	70385	62991	14879.5	154297	104189	120561	247955	209028	117565	1.29953	0.00541459	2.87779	1.52496	up	D07211	--
MEDN0400	FFA(18:3)	C18H30O2	FA	FFA	MS2-Search-Local	0.816044	463-40-1	1.05127e+06	1.06785e+06	1.21063e+06	878716	1.12556e+06	1.21824e+06	193107	271505	211933	233522	228609	135249	1.64141	2.29779e-06	0.194425	-2.36271	down	C06427	ko00592,ko01040,ko01100
MW0139695	Sericetin	C25H24O5	Heterocyclic compounds	Heterocyclic compounds	MS2-Search-DB	0.557082	42438-75-5	27624.7	26043.7	64911.7	31290.9	41871.1	25084	13795.7	17605.9	15536.9	19360.5	15580.8	20683.8	1.37843	0.0283139	0.473023	-1.08002	down	-	--
MEDP1292	3'-Dephosphocoenzyme A	C21H35N7O13P2S	CoEnzyme and vitamins	CoEnzyme and vitamins	MS2-MetDNA	0.992584	3633-59-8	22762.8	11837.6	10281.7	12523.4	10044.2	12730.5	25219.6	28778	36426.8	28804.7	33216.3	19854.2	1.45377	0.000608505	2.1489	1.1036	up	C00882	ko00770,ko01100,ko01240
MW0105263	4-Nitrophenyl phosphate	C6H6NO6P	Aldehyde,Ketones,Esters	Esters	MS2-Search-DB	0.612927	330-13-2	143416	187618	97013.8	150550	125905	167901	365145	359742	215887	335758	307108	231233	1.47348	0.000946585	2.08031	1.0568	up	C03360	--
MEDN1079	FFA(22:6)	C22H32O2	FA	Oxidized lipids	MS2-Search-Local	0.735042	25167-62-8	462406	471269	567948	501197	545650	398947	147341	147186	147150	144227	143037	134949	1.66686	3.20675e-05	0.293101	-1.77053	down	-	--
MEDL00447	AA	C20H32O2	FA	Oxidized lipids	MS2-Search-Local	0.710579	24880-40-8	110985	108106	123845	113046	119737	109948	24320.4	30155.8	29675.8	32479.3	27990.7	31571	1.67142	8.15637e-09	0.256966	-1.96035	down	-	--
MEDN1485	Glycerophospho-N-Arachidonoyl Ethanolamine	C25H44NO7P	GP	LPE	MS2-Search-Local	0.793343	201738-25-2	7894.38	10282.5	3824.22	7322.12	6178.22	9942.09	26047.8	36956.9	37076.6	47728.5	46515.7	44839.9	1.60235	0.000105063	5.26292	2.39586	up	-	--
MW0126862	Trichloroepoxyethane	C2HCl3O	Heterocyclic compounds	Heterocyclic compounds	MS2-Insilico	0.531904	16967-79-6	374047	295782	435243	300277	284858	302966	1.76635e+06	1.1499e+06	1.14767e+06	486403	1.09069e+06	858447	1.48526	0.00680807	3.26086	1.70525	up	C11148	ko00980
MEDN0204	Pyruvic Acid	C3H4O3	Organic acid And Its derivatives	Organic acid And Its derivatives	MS2-Search-Local	0.740054	127-17-3	593433	1.11789e+06	412760	870375	256207	644837	1.99317e+06	2.0059e+06	955209	1.92892e+06	1.59457e+06	949408	1.27951	0.00468717	2.42002	1.27502	up	C00022	ko00010,ko00020,ko00030,ko00040,ko00053,ko00250,ko00260,ko00261,ko00270,ko00290,ko00330,ko00350,ko00360,ko00430,ko00440,ko00620,ko00630,ko00650,ko00660,ko00730,ko00760,ko00770,ko00900,ko01100,ko01200,ko01210,ko01230,ko01240,ko04066,ko04152,ko04911,ko04922,ko04930,ko04931,ko05230,ko05415
MW0017083	Cholesterol 3-sulfate	C27H46O4S	Hormones and hormone related compounds	Hormones and hormone related compounds	MS2-Search-DB	0.574078	1256-86-6	985.94	1551.21	1647.63	966.87	1718.88	717.78	422.5	401.54	495.95	277.88	226.36	344.31	1.52584	0.00286296	0.285774	-1.80705	down	C18043	ko00140
MW0143501	5(Z),14(Z)-Eicosadienoic Acid	C20H36O2	Organic acid And Its derivatives	Organic acid And Its derivatives	MS2-Search-DB	0.744778	122055-58-7	59246.4	43631.8	27396.9	75612	43129.8	75920.2	3.71067e+06	1.05303e+06	2.21878e+06	518856	2.18912e+06	2.1737e+06	1.61543	0.00804422	36.5122	5.19031	up	-	--
MEDN0038	Glutathione Oxidized	C20H32N6O12S2	Amino acid and Its metabolomics	Small Peptide	MS2-MetDNA	0.986896	121-24-4	738.32	1100.02	1608.54	1290.91	2804.63	3048.27	2513.64	2264.02	3707.16	5211.59	2774.3	6269.08	1.1242	0.0295245	2.14715	1.10242	up	-	--
MW0062178	Pristanic acid	C19H38O2	Terpenoids	Ditepenoids	MS2-MetDNA	0.913658	1189-37-3	530.9	21453.1	551.04	22016.9	237.46	15249	56815.7	93944.8	170043	168094	109815	119491	1.34352	0.00128231	11.9624	3.58044	up	-	--
MW0126762	Thiamine monophosphate	C12H18N4O4PS	Organic acid And Its derivatives	Organic acid And Its derivatives	MS2-Search-DB	0.681188	-	470.09	1808.11	496.9	819.04	782.32	1016.2	3592.98	3449.7	2519.35	1832.93	3903.97	3988.99	1.46818	0.000436832	3.5767	1.83863	up	C01081	ko00730,ko01100,ko01240
MW0056574	PA(i-13:0/i-12:0)	C28H55O8P	GP	PA	MS2-Insilico	0.516602	-	6729.32	7287.37	10988.7	12296.1	9471.09	10188	26714.5	25396.5	26048.8	31592.2	35613.8	29235	1.59891	6.49925e-06	3.06529	1.61602	up	-	--
MW0154120	N,N-Dihydroxy-L-valine	C5H11NO4	Amino acid and Its metabolomics	Amino acid derivatives	MS2-MetDNA	0.623733	-	1324.93	1480.72	1036.04	1645.48	1393.27	1923.54	5421.23	4989.59	7598.49	8108.56	4977.88	9593.15	1.60932	0.000957	4.62165	2.20841	up	C20314	ko01100
MEDN1284	LPE(18:3/0:0)	C23H42NO7P	GP	LPE	MS2-Search-Local	0.820605	-	201949	125139	181548	81923.3	128714	163008	43802.5	105981	87778.6	69166.1	52625.5	44707.5	1.31597	0.00470846	0.457973	-1.12667	down	-	--
MEDN1282	LPE(0:0/18:2)	C23H44NO7P	GP	LPE	MS2-Search-Local	0.80189	-	7632.02	5191.52	5653.49	4496.62	4848.55	6950.97	1378.6	3562.72	2194.45	4772.19	2853.38	2111.79	1.30846	0.00178046	0.485234	-1.04325	down	-	--
MW0151553	Ile-Phe-Val-Lys	C26H43N5O5	Amino acid and Its metabolomics	Small Peptide	MS2-Search-DB	0.576485	-	24790.4	45391.5	25620.6	31856.5	30459	22608.7	9629.37	12005.5	17156.1	10088.6	11419.3	6620.6	1.49503	0.00144874	0.370279	-1.43331	down	-	--
MW0151470	Ile-Ile-Glu-Glu-Val	C27H47N5O10	Amino acid and Its metabolomics	Small Peptide	MS2-Search-DB	0.559961	-	162774	651253	318993	184387	291075	312355	567412	504861	596468	585634	689781	1.34841e+06	1.22522	0.0284827	2.23474	1.16011	up	-	--
MEDL00692	FFA(17:0)	C17H34O2	FA	FFA	MS2-Search-Local	0.695622	-	184994	719807	337606	480939	431988	626946	6.43936e+06	4.4235e+06	4.88643e+06	5.27603e+06	5.36211e+06	5.03806e+06	1.62495	4.01929e-06	11.2949	3.4976	up	-	--
MW0014253	3-Oxohexadecanoic acid	C16H30O3	Organic acid And Its derivatives	Organic acid And Its derivatives	MS2-MetDNA	0.99351	-	35707.6	37556.5	51213.7	35425.7	46463.4	40659.8	14103.3	23949.3	16743.1	20205.9	17530.5	17283.1	1.58483	7.39228e-05	0.444548	-1.16959	down	-	--
MW0160088	2-oxopropanoate	C3H3O3-	Aldehyde,Ketones,Esters	Esters	MS2-MetDNA	0.977968	-	42854.7	74607.9	33167.1	57039.3	21441.5	46999.9	133836	125816	66426.9	131338	109272	70804.5	1.32846	0.00302231	2.30884	1.20717	up	-	--
MW0142069	2,5-Diamino-6-(5-phospho-D-ribitylamino)pyrimidin-4(3H)-one;2,5-Diamino-6-(1-D-ribitylamino)pyrimidin-4(3H)-one 5'-phosphate	C9H18N5O8P	Others	Others	MS2-Insilico	0.680145	-	451.59	172	400.66	492.17	208.83	292.42	696.96	610.75	737.89	683.17	2098.25	1008.19	1.32072	0.0399502	2.89205	1.53209	up	C18910	ko00740,ko01100,ko01240
MW0012989	1-Stearoyl-2-arachidonoyl-sn-glycero-3-phospho-(1'-myo-inositol)	C47H83O13P	GP	PI	MS2-Search-DB	0.743157	-	418.29	1497.43	383.57	1645.1	1333.75	501.61	2517.88	2622.44	2486.65	2698.97	2249.28	2134.36	1.30414	0.000939657	2.54502	1.34768	up	-	--
MW0011808	1-(4Z,7Z,10Z,13Z,16Z,19Z-docosahexaenoyl)-glycero-3-phosphate	C25H39O7P	Others	Others	MS2-Insilico	0.546308	-	159564	189136	125188	108885	138577	192205	767797	731412	778924	1.20751e+06	947808	903431	1.64598	0.000112374	5.84188	2.54643	up	-	--
pos：
Index	Compounds	Formula	Class I	Class II	MS_level	score	CAS	ND1	ND2	ND3	ND4	ND5	ND6	HFDS1	HFDS2	HFDS3	HFDS4	HFDS5	HFDS6	VIP	p_value	Fold_Change	Log2FC	Type	cpd_ID	kegg_map
MW0003976	3-Ethylbenzene-1,2-diol	C8H10O2	Benzene and substituted derivatives	Phenolics	MS2-MetDNA	0.990245	933-99-3	7325.17	15014.1	5447.58	13716.6	15814.5	8885.07	5632.39	313.85	8782.62	6059.32	2074.94	2670.68	1.26297	0.0127729	0.385689	-1.37449	down	C06728	ko01100
MW0109259	Phosphonic acid, P-[(3R)-3-amino-4-[(3-hexylphenyl)amino]-4-oxobutyl]-	C16H27N2O4P	Organic acid And Its derivatives	Organic acid And Its derivatives	MS2-Search-DB	0.575899	909725-61-7	19918.1	17384	17405.7	33080.1	43011.2	17649.5	1255.42	3105.28	15980.6	14035.1	1781	4411.67	1.5834	0.00789601	0.273287	-1.87151	down	-	--
MW0114484	Furan-2,5-dicarbaldehyde	C6H4O3	Heterocyclic compounds	Heterocyclic compounds	MS2-Search-DB	0.601254	823-82-5	1663.81	1097.81	700.43	689.33	1171.47	684.91	307.3	852.38	314.69	205.3	679.49	594.92	1.42755	0.0265899	0.491711	-1.02412	down	C20899	--
MW0116699	1,4-Dihydro-1-methyl-4-oxo-3-pyridinecarboxamide	C7H8N2O2	Alcohol and amines	Amines	MS2-MetDNA	0.967609	769-49-3	9247.49	5781.42	13516.4	10779.5	16803.1	16246.7	2432.24	10521.3	3900.22	4692.44	614.65	5875.27	1.34853	0.00831158	0.387374	-1.3682	down	C05843	ko00760,ko01100
MW0007238	Gentian violet cation	C25H30N3	Benzene and substituted derivatives	Benzene and substituted derivatives	MS2-Search-DB	0.652578	7438-46-2	51650.7	79329.6	58715.2	77850.8	88065.1	49313.4	15650.4	12507.5	31302.9	41201.9	13285.9	14658.5	1.79489	0.000320454	0.317607	-1.65468	down	-	--
MW0123330	Cilostazol	C20H27N5O2	Others	Medicine	MS2-Search-DB	0.605967	73963-72-1	75801	77996.4	29302.2	92207.5	90925.2	60779.9	19461.2	19657.8	44386.3	40550.5	26163.5	14765.7	1.62392	0.00425904	0.386371	-1.37194	down	D01896	--
MW0007363	Imazamethabenz-methyl	C16H20N2O3	Benzene and substituted derivatives	Benzene and substituted derivatives	MS2-Search-DB	0.551521	69969-22-8	17734.6	15025.5	12608.6	10881.7	24279	9032.68	89053	278702	275100	171656	116515	118898	1.96235	0.00525126	11.7229	3.55125	up	C11494	--
MW0052468	Dodecanedioic acid	C12H22O4	FA	FFA	MS2-Search-DB	0.538061	693-23-2	13667.9	7318.2	5823.13	10040.8	11701.6	5031.65	2035.82	2551.18	5474.18	842.43	7277.94	3375.67	1.49036	0.0122157	0.402312	-1.31361	down	C02678	--
MW0105489	Ala-Val-Gly	C10H19N3O4	Amino acid and Its metabolomics	Small Peptide	MS2-Search-DB	0.572812	69288-25-1	45931.1	21645.5	21663.9	23893	42520.9	60082.3	3411.94	5209.25	8152.26	11170.2	6981.38	7042.98	1.87862	0.00635168	0.194534	-2.36191	down	-	--
MW0124394	Imipramine N-oxide	C19H24N2O	Heterocyclic compounds	Heterocyclic compounds	MS2-Search-DB	0.627532	6829-98-7	143975	275974	167687	267766	239978	375694	450697	510822	498711	590538	375116	585363	1.75741	0.000311785	2.04697	1.03349	up	D07334	--
MW0006051	Anilofos	C13H19ClNO3PS2	Benzene and substituted derivatives	Benzene and substituted derivatives	MS2-Search-DB	0.525439	64249-01-0	84184.3	121833	143859	112097	28524.4	57046.1	54145.6	77576.7	48532.7	20074.1	3699.34	13569.8	1.20967	0.0291626	0.397408	-1.33131	down	C18394	--
MW0014993	6beta-Hydroxytestosterone	C19H28O3	Aldehyde,Ketones,Esters	Ketones	MS2-MetDNA	0.781075	62-99-7	2284.47	2760.69	4130.83	1853.88	3603.36	2544.66	7505.09	9143.1	9481.36	7448.64	6493.86	10289	1.92256	4.11679e-05	2.93174	1.55176	up	C14497	--
MW0003833	3-Aminonaphthalene-2-carboxylic acid	C11H9NO2	Benzene and substituted derivatives	Benzene and substituted derivatives	MS2-Search-DB	0.567255	5959-52-4	73824.2	83506.6	15463.2	97603	108319	91187.5	177085	192188	207591	57093.6	95110.7	214891	1.11526	0.0316779	2.00884	1.00636	up	-	--
MW0012975	1-Palmitoyl-2-stearoyl-sn-glycero-3-phosphocholine	C42H84NO8P	GP	PC	MS2-Search-DB	0.617436	59403-51-9	923.88	1219.62	1320.4	2175.07	1021.58	3329.36	37580.4	26269.8	31882.7	33205.4	17766.7	34160.2	2.03512	0.0001605	18.1048	4.1783	up	-	--
MW0012963	1-Palmitoyl-2-hydroxy-sn-glycero-3-phosphoethanolamine	C21H44NO7P	GP	PE	MS2-MetDNA	0.993302	53862-35-4	10679.2	5015.16	5144.79	2992.58	5179.9	6109.67	458.39	1836.35	1697.86	1456.93	813.89	228.57	1.77199	0.00526251	0.184845	-2.43561	down	-	--
MW0108107	Lysyl-Tryptophan	C17H24N4O3	Amino acid and Its metabolomics	Small Peptide	MS2-Search-DB	0.668633	50674-18-5	26580.9	53425.5	17877.2	31065.8	33208.7	54079.5	119791	92258.4	106682	87053.5	85326.4	93750.1	1.84155	1.94904e-05	2.70472	1.43548	up	-	--
MEDP0437	Ergothioneine	C9H15N3O2S	Organic acid And Its derivatives	Organic acid And Its derivatives	MS2-Search-Local	0.831038	497-30-3	458464	614103	525916	508841	533617	502569	246444	241694	204350	280456	259070	143076	1.92742	1.38862e-06	0.437438	-1.19285	down	C05570	ko00340,ko01100
MEDP1675	Leu-Leu-Gly	C14H27N3O4	Amino acid and Its metabolomics	Small Peptide	MS2-Search-Local	0.635155	4464-36-2	86426.2	106534	74953.2	122864	143592	135033	43265.6	46767	62508.6	49110	31899.1	37484.8	1.85779	0.00109813	0.404891	-1.30439	down	-	--
MW0056964	PC(18:0/20:4(5Z,8Z,11Z,14Z))	C46H84NO8P	GP	PC	MS2-Search-DB	0.629969	35418-59-8	67785	26651.9	26735.2	50687.1	31712.2	12056.5	158399	61059.3	170259	119618	132782	118748	1.71013	0.00106451	3.52861	1.8191	up	-	--
MW0123871	Ethanone, 1-[1-(4-fluorophenyl)-2,5-dimethyl-1H-pyrrol-3-yl]-2-(1-pyrrolidinyl)-	C18H21FN2O	Aldehyde,Ketones,Esters	Ketones	MS2-Search-DB	0.574792	314245-33-5	54580.1	34393.3	54010	69340.7	67591.3	55220.3	16464.5	23885.3	34333.1	50790.8	15619.1	23128	1.57534	0.00340501	0.490013	-1.02911	down	-	--
MW0141821	1-Oxazolo[4,5-B]pyridin-2-YL-1-dodecanone	C18H26N2O2	Aldehyde,Ketones,Esters	Ketones	MS2-Search-DB	0.578995	288862-73-7	57075.6	29735.4	47819.6	114442	63445.1	61684.1	18834.6	14449.7	41905.4	28255.9	7692.28	10058.4	1.60404	0.0128655	0.323879	-1.62647	down	-	--
MW0013002	1-Stearoyl-2-linoleoyl-sn-glycero-3-phosphocholine	C44H84NO8P	GP	PC	MS2-Search-DB	0.732994	27098-24-4	4093.1	1936.09	3421.91	1814.94	1725.09	1364.82	140767	29671.8	114898	124623	128266	111367	2.01566	0.00127985	45.249	5.49981	up	-	--
MEDP1177	N-Methyl-α-aminoisobutyric acid	C5H11NO2	Amino acid and Its metabolomics	Amino acid derivatives	MS2-Search-Local	0.811821	2566-34-9	635106	822223	1.11539e+06	506248	560169	512306	2.54041e+06	3.44565e+06	897476	2.17853e+06	1.85942e+06	2.09538e+06	1.77332	0.0063227	3.1355	1.6487	up	-	--
MW0105712	Argininosuccinic acid	C10H18N4O6	Amino acid and Its metabolomics	Amino acid derivatives	MS2-MetDNA	0.910082	2387-71-5	2360.24	2479	7380.49	2417.81	2788.5	2226.29	12230.4	23132.4	7210.03	9469.24	9650.88	17191.2	1.81194	0.0082129	4.01399	2.00504	up	C03406	ko00220,ko00250,ko01100,ko01230
MW0124660	Leucodopachrome	C9H9NO4	Heterocyclic compounds	Heterocyclic compounds	MS2-MetDNA	0.880214	18766-67-1	1560.01	1293.19	2320.15	1192.64	1276.18	884.22	4747.72	6177.46	2202.27	5557.11	3182.34	4492.66	1.81568	0.00329853	3.09153	1.62832	up	C05604	ko00350,ko01100
MW0055444	Octanoylcarnitine	C15H29NO4	FA	Others	MS2-Search-DB	0.662255	14919-35-8	37855.8	35028.5	31725.2	18318.9	25681.5	20611.8	18236.7	11319.4	26998.6	7522.35	17580.8	2412.46	1.30922	0.0148247	0.496806	-1.00925	down	C02838	--
MW0010027	Valine	C5H11NO2	Amino acid and Its metabolomics	Amino acids	MS2-MetDNA	0.950389	146548-59-6	70125.8	89642.7	124795	57588.6	67976.9	58083.9	274688	369680	87426.6	236747	204084	226466	1.72533	0.00796249	2.98816	1.57926	up	C00183	ko00280,ko00290,ko00311,ko00770,ko00970,ko01100,ko01210,ko01230,ko01240,ko02010,ko04974,ko04978,ko05230
MW0063590	Solasodine	C27H43NO2	Alkaloids	Alkaloids	MS2-Search-DB	0.640972	126-17-0	29859.9	26673.8	23780.2	17484.3	26800	21080.5	5273.24	261.34	3111.49	124.87	55.56	56.76	1.77409	7.30796e-06	0.0609784	-4.03556	down	C10822	--
MW0004444	4,4'-Methylenebis(2,6-di-tert-butylphenol)	C29H44O2	Benzene and substituted derivatives	Benzene and substituted derivatives	MS2-Search-DB	0.566225	118-82-1	8145.17	9311.2	8267.28	6766.04	6988.94	6735.51	22.96	124.33	76.92	124.1	62.76	58.49	2.05415	9.70262e-06	0.0101605	-6.62088	down	C14287	--
MW0108987	Omethoate	C5H12NO4PS	Organic acid And Its derivatives	Organic acid And Its derivatives	MS2-Search-DB	0.54046	1113-02-6	44380.8	66900.9	79184.7	64573	14462.7	31459.8	25713.8	35778.9	23918.3	9526.07	8905.84	4165.87	1.35276	0.0223893	0.358878	-1.47843	down	C18662	--
MEDP0039	Betaine	C5H11NO2	Others	Others	MS2-Search-Local	0.678773	107-43-7	22062.6	24358.3	71155.2	23124.9	25115.5	19694.7	128131	264083	77084.1	103416	96232	182938	1.83	0.0103242	4.59209	2.19915	up	C00719	ko00260,ko01100,ko02010
MW0010642	Phyllanthin	C24H34O6	Lignans and Coumarins	Lignans	MS2-Search-DB	0.572831	10351-88-9	14927.6	8680.51	4330.21	18298.9	3410.66	7277.24	75220.3	48256.5	70794.5	82476.4	63043.4	73782	1.92404	8.47752e-06	7.26521	2.861	up	C10746	--
MW0122987	Austricin	C15H18O4	Flavonoids	Flavonoid	MS2-Search-DB	0.579503	10180-88-8	18565	20737.2	15708.1	21280.4	14307.1	18497.6	41592.7	51474.7	40388.6	54556	37529.5	36145.6	1.97689	0.000199818	2.3987	1.26225	up	-	--
MW0111160	N,N-Diethyl-2-aminoethanol	C6H15NO	Alcohol and amines	Alcohols	MS2-Search-DB	0.568262	100-37-8	71506	86283	73051.5	72264.9	77513.1	79786.2	39699.8	35390.8	30463.7	41576.3	38969.6	23710.9	1.9471	5.37714e-07	0.45571	-1.13381	down	-	--
MW0158584	Tyr-Pro-Asp	C18H23N3O7	Amino acid and Its metabolomics	Small Peptide	MS2-Search-DB	0.557719	-	61640.3	93166.5	75516.8	69722	73637.4	73143.1	27574.1	28428.4	21018.7	31542.3	26246.1	13502.9	1.93431	6.32822e-06	0.331924	-1.59107	down	-	--
MW0158578	Tyr-Phe-Thr-Lys	C28H39N5O7	Amino acid and Its metabolomics	Small Peptide	MS2-Search-DB	0.576825	-	1607.18	2563.5	1687.9	1346.83	1518.79	1731.3	6164.88	9582.16	8686.07	13152.6	7743.14	9167.2	2.01147	0.000478319	5.21219	2.38189	up	-	--
MW0155898	Pro-Ile-Leu	C17H31N3O4	Amino acid and Its metabolomics	Small Peptide	MS2-Search-DB	0.557132	-	5718.2	1900.7	475.73	6983.65	8345.89	7032.16	1522.07	691.66	1924.87	636.46	369.22	822.78	1.35666	0.0241494	0.195922	-2.35165	down	-	--
MW0155884	Pro-His-Phe-Asp-Lys	C30H42N8O8	Amino acid and Its metabolomics	Small Peptide	MS2-Search-DB	0.58635	-	71364.3	79752.3	93537	94811.4	111208	98199.3	54964.9	56667.3	24162.7	49061.7	56330.6	17295.2	1.58266	0.000439208	0.470934	-1.0864	down	-	--
MW0109305	Pro-Asn-Arg	C15H27N7O5	Amino acid and Its metabolomics	Small Peptide	MS2-Search-DB	0.5942	-	24000.7	43931.7	20815.2	85256	59029.6	27469.7	6602.2	6522.76	21478.7	17693.3	2292.92	8965.68	1.58965	0.022343	0.243973	-2.03521	down	-	--
MW0059599	PE-NMe(20:0/20:4(5Z,8Z,11Z,14Z))	C46H84NO8P	GP	PE	MS2-MetDNA	0.815218	-	33435.6	40698.7	38379.2	35697.2	37858.1	20769.1	128147	106579	153860	292235	195215	201949	1.96218	0.0029261	5.21174	2.38176	up	-	--
MW0059516	PE-NMe(18:3(6Z,9Z,12Z)/22:1(13Z))	C46H84NO8P	GP	PE	MS2-MetDNA	0.876152	-	117581	180.5	147.43	94476.5	166.15	89.91	328989	265991	33217.1	242931	324414	53925.5	1.49226	0.022232	5.87593	2.55482	up	-	--
MW0059488	PE-NMe(18:2(9Z,12Z)/22:2(13Z,16Z))	C46H84NO8P	GP	PE	MS2-MetDNA	0.915343	-	144.12	104760	102163	108551	100529	183.81	143207	140122	232724	169268	164654	168267	1.07747	0.0042509	2.44575	1.29028	up	-	--
MW0059342	PE-NMe(16:0/22:1(13Z))	C44H86NO8P	GP	PE	MS2-MetDNA	0.739702	-	3077.08	386207	429510	251.65	368459	1613.02	1.30856e+06	316360	1.38379e+06	1.21792e+06	1.24474e+06	174656	1.28238	0.018622	4.74808	2.24734	up	-	--
MW0059262	PE-NMe(14:0/24:1(15Z))	C44H86NO8P	GP	PE	MS2-MetDNA	0.989052	-	16013.2	16229.6	17547.1	16537.5	163.94	250.28	26523.9	26776.4	28128.2	29213.8	29007.4	23860.5	1.13561	0.00477274	2.4499	1.29272	up	-	--
MW0057740	PC(6:0/6:0)	C20H40NO8P	GP	PC	MS2-Search-DB	0.565605	-	388.74	100	229.55	364.03	347.21	259.9	386.79	590.18	990.97	473.93	842.22	899.33	1.53481	0.00725824	2.47623	1.30815	up	-	--
MW0057061	PC(18:2(9Z,12Z)/20:2(11Z,14Z))	C46H84NO8P	GP	PC	MS2-MetDNA	0.862073	-	1444.19	1413.44	1343.11	3019.49	1938.42	1500.69	118177	194246	84366.3	175009	95155.9	137895	2.06625	0.000699698	75.5064	6.23853	up	-	--
MW0057028	PC(18:1(9Z)/20:3(5Z,8Z,11Z))	C46H84NO8P	GP	PC	MS2-MetDNA	0.972863	-	882.16	323.98	161.01	1156.99	870.94	922.81	147943	148613	97767.3	138586	166170	144761	2.04632	2.41532e-05	195.429	7.6105	up	-	--
MW0057020	PC(18:1(9Z)/18:1(9Z))	C44H84NO8P	GP	PC	MS2-MetDNA	0.949708	-	1585.75	2311.22	2364.93	2601.17	1950.92	2591.49	68579.6	10960.6	39382.8	41026.4	49408.4	54576.9	1.99949	0.00320568	19.6886	4.29929	up	-	--
MW0056985	PC(18:1(11Z)/18:0)	C44H86NO8P	GP	PC	MS2-MetDNA	0.982773	-	176811	169.04	221635	114702	107096	455.75	197923	330282	163839	373396	212354	206028	1.05913	0.017052	2.38991	1.25696	up	-	--
MW0056962	PC(18:0/20:3(5Z,8Z,11Z))	C46H86NO8P	GP	PC	MS2-MetDNA	0.995133	-	1486.52	1956.73	5867.38	8587.33	19564.9	24270.5	277272	75995.4	79674	63542.8	23120	202658	1.72782	0.0396155	11.6997	3.5484	up	-	--
MW0056953	PC(18:0/18:1(11Z))	C44H86NO8P	GP	PC	MS2-MetDNA	0.984221	-	1383.82	669.47	1847.57	2767.97	2632.53	4760.13	604521	448655	563652	581264	573029	483586	2.05874	4.04185e-06	231.463	7.85463	up	-	--
MW0056936	PC(16:1(9Z)/22:2(13Z,16Z))	C46H86NO8P	GP	PC	MS2-MetDNA	0.948642	-	1203.48	450.86	2722.43	4735.96	5997.99	30218.9	57118.5	42092.7	80194.2	92327.9	33054.9	22567	1.69346	0.0065442	7.22166	2.85233	up	-	--
MW0056926	PC(16:1(9Z)/20:0)	C36H72NO8P	GP	PC	MS2-MetDNA	0.943123	-	816.5	178068	219056	147176	712	1144.96	374422	463617	594014	430281	503477	431175	1.43511	4.15214e-05	5.11357	2.35433	up	-	--
MW0056903	PC(16:0/22:4(7Z,10Z,13Z,16Z))	C46H84NO8P	GP	PC	MS2-MetDNA	0.975359	-	65.28	489.43	896.48	448.25	869.17	178.73	156015	67475.3	77830.9	65452.8	30783.5	36087.2	2.0024	0.0113654	147.131	7.20096	up	-	--
MW0056893	PC(16:0/20:1(11Z))	C44H86NO8P	GP	PC	MS2-MetDNA	0.943692	-	2750.13	4707.03	4546.26	3901.81	3238.49	2765.29	22165	27851.6	31116.7	33284.3	37192.6	33845.4	2.04039	4.12535e-05	8.46481	3.08148	up	-	--
MW0056834	PC(14:1(9Z)/22:0)	C44H86NO8P	GP	PC	MS2-MetDNA	0.97496	-	1053.73	504669	565.01	416122	561662	618.11	321292	1.21072e+06	1.30066e+06	1.22571e+06	1.25831e+06	1.24703e+06	1.33733	0.00161181	4.42093	2.14435	up	-	--
MW0054544	LysoPC(20:4(5Z,8Z,11Z,14Z))	C28H50NO7P	GP	LPC	MS2-MetDNA	0.961071	-	170637	198894	276308	229379	373765	254512	71985.3	90343.2	112233	57561.5	99814	37444.2	1.85796	0.00114066	0.312194	-1.67949	down	-	--
MW0054488	LysoPA(18:1(9Z)/0:0)	C21H41O7P	GP	LPA	MS2-MetDNA	0.940342	-	6703.88	6698.89	4025.7	2093.39	5438.42	9605.67	30408.8	33703.2	43684.8	52392.3	40600.5	51479.9	1.95664	9.44724e-05	7.29821	2.86754	up	-	--
MEDP1326	LPC(20:1/0:0)	C28H57NO7P	GP	LPC	MS2-Search-Local	0.786336	-	34312.6	89767.5	38756.5	92308.9	90652.6	59653.5	29451.8	44813.5	34949.8	15075	34041.5	18702.9	1.51185	0.0162164	0.436635	-1.1955	down	-	--
MEDP0494	LPC(15:0/0:0)	C23H48NO7P	GP	LPC	MS2-Search-Local	0.769607	-	92909.3	117073	106764	102602	86313.2	111279	62565.7	56543	25147.8	64961.7	17015.8	44109.4	1.59105	0.000291616	0.438199	-1.19034	down	-	--
MEDP1330	LPC(0:0/20:2)	C28H55NO7P	GP	LPC	MS2-Search-Local	0.712831	-	15014.4	28906	37644.3	50206.9	25174.2	43430	6956.22	11873.3	7649.39	12393	8217.45	7128	1.82734	0.00511127	0.270578	-1.88588	down	-	--
MW0150925	His-Glu-Phe-Glu	C25H32N6O9	Amino acid and Its metabolomics	Small Peptide	MS2-Search-DB	0.58113	-	4498.28	4040.3	5366.43	4570.55	5506.43	6103.35	26300.2	22994.8	14249.3	28284.3	29672.5	27536	2.02917	0.000309121	4.95381	2.30854	up	-	--
MW0050935	DG(22:1(13Z)/22:6(4Z,7Z,10Z,13Z,16Z,19Z)/0:0)	C47H78O5	GL	DG	MS2-MetDNA	0.916634	-	1086.48	703.47	78266.4	49313.2	67693.2	73986.9	82614.2	101613	89562	101379	99818.2	73982.9	1.1	0.0231081	2.02535	1.01817	up	-	--
MW0050445	DG(20:0/22:1(13Z)/0:0)	C45H86O5	GL	DG	MS2-MetDNA	0.688221	-	5190.49	4399.58	4193.22	5581.14	6940.7	6851.77	23763.8	21512.6	13915.8	21682.6	21441.2	20069.9	2.01754	4.36693e-05	3.69111	1.88406	up	-	--
MW0145908	Asn-Thr-Leu-Lys	C20H38N6O7	Amino acid and Its metabolomics	Small Peptide	MS2-Search-DB	0.576979	-	1259.2	733.43	575.65	216.15	415.38	325.27	2815.88	488.32	1648.91	1788.89	1397.43	1704.17	1.44641	0.0166317	2.79245	1.48153	up	-	--
MW0145535	Arg-Tyr-Ala-Arg	C24H40N10O6	Amino acid and Its metabolomics	Small Peptide	MS2-Search-DB	0.558523	-	1144.4	2562.03	1258.98	1082.82	3271.75	3640.09	16374.4	13401.6	8043.51	19582.2	19060.9	17384.8	1.94376	0.000401738	7.24127	2.85624	up	-	--
MW0122765	Alizapride	C16H21N5O2	Heterocyclic compounds	Heterocyclic compounds	MS2-Search-DB	0.589542	-	14937.5	12650.4	14395	12647.9	11778.6	9098.91	16854.3	52694.3	46919.8	86065.7	28111.5	115787	1.69821	0.0305429	4.58801	2.19787	up	D07102	--
MW0144486	Ala-Asn-Arg-Val-Thr	C22H41N9O8	Amino acid and Its metabolomics	Small Peptide	MS2-Search-DB	0.595153	-	22139.6	47293.3	47178	48177.3	50930.2	37127.4	15485.9	26035.8	24921	29941.3	15449.2	10205.8	1.55745	0.00306024	0.482662	-1.05092	down	-	--
MW0161361	5-[(1E,3E,5E,7E,9E,11E,13E,15E,17E)-18-(3-hydroxy-2,6,6-trimethylcyclohexa-1,3-dien-1-yl)-3,7,12,16-tetramethyloctadeca-1,3,5,7,9,11,13,15,17-nonaenyl]-4,4,6-trimethylcyclohexa-1,5-dien-1-ol	C40H52O2	Alcohol and amines	Alcohols	MS2-MetDNA	0.820001	-	135.42	1002.4	1639.96	270.78	547.44	773.38	5247.6	2965.66	3808.44	5375.16	3323.33	3230.5	1.78354	0.000203167	5.48148	2.45457	up	-	--
MW0113202	5-Aminopentanal	C5H11NO	Aldehyde,Ketones,Esters	Aldehydes	MS2-MetDNA	0.961781	-	9399.75	12842.8	13787.1	19422.7	21344.9	8873.19	4450.85	3148.49	5008.7	7856.11	6081.69	10173	1.59378	0.00945644	0.428605	-1.22228	down	C12455	ko00310,ko01100
MW0143407	4-Methylthiobutanaldoxime	C5H11NOS	Alcohol and amines	Alcohols	MS2-MetDNA	0.832527	-	1602.03	1515.93	1533.61	182.93	1315.61	1391.49	235.01	193.54	304.86	178.14	238.5	1117.41	1.39354	0.0092102	0.30066	-1.73379	down	C17241	ko01210
MEDL02710	3-Indole acetamide	C10H10N2O	Heterocyclic compounds	Indole and Its derivatives	MS2-Search-Local	0.626035	-	118044	95559.2	155965	182824	134367	127494	36654.3	62813.5	52725.5	91584.3	29064.6	26826.4	1.74813	0.000366222	0.368028	-1.44211	down	-	--
MW0110702	20-Hydroxy-N-(2-hydroxyethyl)-5Z,8Z,11Z,14Z-eicosatetraenamide	C22H37NO3	Alcohol and amines	Amines	MS2-Search-DB	0.696003	-	5949.74	4702.27	3474.11	3014.02	6208.69	4560.88	14995.3	26513.1	9211.1	17367.4	17754.2	5271.9	1.65465	0.0168726	3.26457	1.70689	up	-	--
MW0012039	11(R)-HEDE	C20H36O3	FA	Others	MS2-Search-DB	0.534388	-	22809	16041.5	19850.7	31135.2	24513.8	20982	51050.4	39207.9	38594.7	46852.4	67049.6	48522.8	1.86218	0.000784774	2.15232	1.10589	up	-	--
MW0011790	1-(1Z-Octadecenyl)-2-(4Z,7Z,10Z,13Z,16Z,19Z-docosahexaenoyl)-sn-glycero-3-phosphocholine	C48H84NO7P	GP	PC	MS2-Search-DB	0.629072	-	427380	292537	414305	637631	841766	260420	699499	269362	965247	1.6754e+06	1.62244e+06	1.40806e+06	1.20021	0.0402264	2.31034	1.2081	up	-	--
MW0161504	1,1-dihydroxypropan-2-one	C3H6O3	Aldehyde,Ketones,Esters	Ketones	MS2-MetDNA	0.770369	-	1118.29	327.3	379.68	1043.51	292.43	1627.36	2291.43	1625.27	1990.92	1540.07	2778.64	1416.27	1.51996	0.00415132	2.43133	1.28175	up	-	--
MW0140553	(Indol-3-yl)glycolaldehyde;3-Indoleglycolaldehyde	C10H9NO2	Heterocyclic compounds	Indole and Its derivatives	MS2-MetDNA	0.847944	-	6372.9	7355.07	8494.12	6951.69	1638.47	2720.07	2720.17	4134.28	1739.28	78.27	112.79	244.88	1.38244	0.0139956	0.269283	-1.89281	down	C03230	ko00380,ko01100
MW0161017	(2S)-2-azaniumyl-3-methylbutanoate	C5H11NO2	Aldehyde,Ketones,Esters	Esters	MS2-MetDNA	0.961655	-	3.14383e+06	3.40371e+06	4.97814e+06	3.03309e+06	2.77223e+06	3.06449e+06	1.09023e+07	1.48632e+07	4.81927e+06	9.49408e+06	8.40856e+06	8.70239e+06	1.84098	0.00528772	2.80404	1.48751	up	-	--
MW0165312	(2S)-2-azaniumyl-3-(4-hydroxy-1H-indol-3-yl)propanoate	C11H12N2O3	Others	Others	MS2-MetDNA	0.929587	-	2700.1	1986.78	1841.29	1244.42	2088.07	1132.96	5435.65	6541.01	5886.21	7728.44	4759.41	4444.05	1.90125	0.000152249	3.165	1.6622	up	-	--

## Sheet: HFD vs HFDIS
neg：
Index	Compounds	Formula	Class I	Class II	MS_level	score	CAS	ND1	ND2	ND3	ND4	ND5	ND6	NDS1	NDS2	NDS3	NDS4	NDS5	NDS6	VIP	p_value	Fold_Change	Log2FC	Type	cpd_ID	kegg_map
MEDP1617	L-(+)-Gulose	C6H12O6	Carbohydrates and Its metabolites	Sugars	MS2-Search-DB	0.524605	6027-89-0	492492	1.49372e+06	1.49348e+06	206018	638813	1.40231e+06	329665	378618	222967	193464	241693	429563	1.79454	0.0380129	0.313606	-1.67297	down	C15923	ko00053
MEDN1130	NADH	C21H29N7O14P2	Nucleotide And Its metabolomics	Nucleotide and Its metabolomics	MS2-MetDNA	0.675459	58-68-4	7636.62	7735.63	5425.8	9797.67	16902.4	4094.9	18144	13620.1	18531.7	36702.6	47116.7	52523.5	2.2357	0.0196925	3.61751	1.855	up	C00004	ko00190,ko01100,ko04020,ko04714,ko04925
MW0155526	Phosphonopyruvate	C3H5O6P	Organic acid And Its derivatives	Organic acid And Its derivatives	MS2-Insilico	0.540606	-	151556	200830	122970	132438	276987	280662	598310	521851	470303	325086	299298	323880	2.11024	0.00452616	2.17834	1.12323	up	C02798	ko00440,ko01100
pos：
Index	Compounds	Formula	Class I	Class II	MS_level	score	CAS	ND1	ND2	ND3	ND4	ND5	ND6	NDS1	NDS2	NDS3	NDS4	NDS5	NDS6	VIP	p_value	Fold_Change	Log2FC	Type	cpd_ID	kegg_map
MW0116699	1,4-Dihydro-1-methyl-4-oxo-3-pyridinecarboxamide	C7H8N2O2	Alcohol and amines	Amines	MS2-MetDNA	0.967609	769-49-3	9247.49	5781.42	13516.4	10779.5	16803.1	16246.7	357.4	7770.6	345.64	13009.3	314.44	3793.72	1.70621	0.0182118	0.353592	-1.49984	down	C05843	ko00760,ko01100
MW0006051	Anilofos	C13H19ClNO3PS2	Benzene and substituted derivatives	Benzene and substituted derivatives	MS2-Search-DB	0.525439	64249-01-0	84184.3	121833	143859	112097	28524.4	57046.1	27714.3	31654.5	88579	31872.7	9303.25	17176.5	1.78095	0.0250216	0.376774	-1.40823	down	C18394	--
MW0012975	1-Palmitoyl-2-stearoyl-sn-glycero-3-phosphocholine	C42H84NO8P	GP	PC	MS2-Search-DB	0.617436	59403-51-9	923.88	1219.62	1320.4	2175.07	1021.58	3329.36	10386.2	31297.9	19648.5	73893.7	56739.1	56188.1	2.54138	0.0109428	24.8404	4.63462	up	-	--
MEDP0618	Carnitine 2-methyl-C4	C12H23NO4	FA	CAR	MS2-Search-Local	0.837587	31023-25-3	239612	201309	194447	184039	271727	179405	236003	726696	247661	352787	503211	484927	1.94055	0.036925	2.00804	1.00578	up	-	--
MEDP0577	Carnitine isoC4:0	C11H21NO4	FA	CAR	MS2-Search-Local	0.685786	25518-49-4	186341	89367.6	67086.1	100773	113758	79657.5	158258	458836	98729.5	205188	268326	227322	1.78099	0.0499488	2.22402	1.15317	up	-	--
MW0108987	Omethoate	C5H12NO4PS	Organic acid And Its derivatives	Organic acid And Its derivatives	MS2-Search-DB	0.54046	1113-02-6	44380.8	66900.9	79184.7	64573	14462.7	31459.8	14773.6	17638.5	50332.2	16171.5	5759.2	9496.2	1.75571	0.0292207	0.379354	-1.39838	down	C18662	--
MW0158578	Tyr-Phe-Thr-Lys	C28H39N5O7	Amino acid and Its metabolomics	Small Peptide	MS2-Search-DB	0.576825	-	1607.18	2563.5	1687.9	1346.83	1518.79	1731.3	2419.27	4080.01	1287.07	3983.64	4554.09	5006.17	1.8018	0.0243134	2.0401	1.02864	up	-	--
MW0158282	Trp-Val-Arg	C22H33N7O4	Amino acid and Its metabolomics	Small Peptide	MS2-Search-DB	0.529398	-	8468.04	8841.52	5964.74	4200.81	18664.8	4844.11	4739.27	22719.7	29835.7	19013.7	10686.3	27079.4	1.52571	0.0490469	2.23745	1.16185	up	-	--
MW0059601	PE-NMe(20:0/20:5(5Z,8Z,11Z,14Z,17Z))	C46H82NO8P	GP	PE	MS2-MetDNA	0.808085	-	22052	40162.5	26034.7	78784.1	25173.5	26055.6	241240	43912.6	130578	84575.6	297205	134216	2.09794	0.0279227	4.26883	2.09384	up	-	--
MW0059599	PE-NMe(20:0/20:4(5Z,8Z,11Z,14Z))	C46H84NO8P	GP	PE	MS2-MetDNA	0.815218	-	33435.6	40698.7	38379.2	35697.2	37858.1	20769.1	34680.2	121220	166531	22850.5	185554	158222	1.6743	0.037191	3.33139	1.73613	up	-	--
MW0059430	PE-NMe(18:1(11Z)/22:2(13Z,16Z))	C46H86NO8P	GP	PE	MS2-MetDNA	0.959178	-	9856.26	197.86	772.71	754.55	2928.67	5547.86	8803.58	33096	11758.3	11305	8739.68	9586.6	1.84822	0.0417347	4.15244	2.05396	up	-	--
MW0059344	PE-NMe(16:0/22:4(7Z,10Z,13Z,16Z))	C44H80NO8P	GP	PE	MS2-MetDNA	0.701067	-	61198.7	156396	138669	72735.4	49818.4	139265	47901.1	201328	295351	252349	274689	232507	1.53171	0.0252785	2.10995	1.07721	up	-	--
MW0059342	PE-NMe(16:0/22:1(13Z))	C44H86NO8P	GP	PE	MS2-MetDNA	0.739702	-	3077.08	386207	429510	251.65	368459	1613.02	130320	338966	486750	1.13452e+06	951889	957852	1.61639	0.0376832	3.36409	1.75022	up	-	--
MW0057061	PC(18:2(9Z,12Z)/20:2(11Z,14Z))	C46H84NO8P	GP	PC	MS2-MetDNA	0.862073	-	1444.19	1413.44	1343.11	3019.49	1938.42	1500.69	17294.7	56387	113238	143285	122943	124500	2.58738	0.00506639	54.1917	5.76	up	-	--
MW0057028	PC(18:1(9Z)/20:3(5Z,8Z,11Z))	C46H84NO8P	GP	PC	MS2-MetDNA	0.972863	-	882.16	323.98	161.01	1156.99	870.94	922.81	1735.45	22095.6	78939.4	74771.5	85199.9	76134.2	2.36848	0.0117631	78.4819	6.29429	up	-	--
MW0057027	PC(18:1(9Z)/20:2(11Z,14Z))	C46H86NO8P	GP	PC	MS2-MetDNA	0.920851	-	15130.5	11566.9	609.97	1220.69	1848.33	10026.7	19649.1	22739.7	21198.6	20675.1	19923.1	14428.2	1.78802	0.00239877	2.93575	1.55373	up	-	--
MW0056962	PC(18:0/20:3(5Z,8Z,11Z))	C46H86NO8P	GP	PC	MS2-MetDNA	0.995133	-	1486.52	1956.73	5867.38	8587.33	19564.9	24270.5	75228.6	53821	113988	76883.3	169547	320218	2.3417	0.0275901	13.1159	3.71324	up	-	--
MW0056953	PC(18:0/18:1(11Z))	C44H86NO8P	GP	PC	MS2-MetDNA	0.984221	-	1383.82	669.47	1847.57	2767.97	2632.53	4760.13	111516	246083	252629	544576	460384	490621	2.6217	0.00417152	149.757	7.22648	up	-	--
MW0056936	PC(16:1(9Z)/22:2(13Z,16Z))	C46H86NO8P	GP	PC	MS2-MetDNA	0.948642	-	1203.48	450.86	2722.43	4735.96	5997.99	30218.9	67101.6	57306.7	69144.9	81467.9	77807.2	48063.8	2.29603	6.59117e-06	8.84394	3.14469	up	-	--
MW0056926	PC(16:1(9Z)/20:0)	C36H72NO8P	GP	PC	MS2-MetDNA	0.943123	-	816.5	178068	219056	147176	712	1144.96	35759.2	245816	427558	535642	486013	503588	1.69844	0.0148967	4.08498	2.03033	up	-	--
MW0056893	PC(16:0/20:1(11Z))	C44H86NO8P	GP	PC	MS2-MetDNA	0.943692	-	2750.13	4707.03	4546.26	3901.81	3238.49	2765.29	3255.26	14242.9	26982.2	56979.4	32900.4	38845.7	2.18059	0.0220475	7.9057	2.98289	up	-	--
MW0150925	His-Glu-Phe-Glu	C25H32N6O9	Amino acid and Its metabolomics	Small Peptide	MS2-Search-DB	0.58113	-	4498.28	4040.3	5366.43	4570.55	5506.43	6103.35	6585.46	6400.17	15870.5	18751	9309.11	17609.1	2.10857	0.0230817	2.47713	1.30867	up	-	--
MW0145908	Asn-Thr-Leu-Lys	C20H38N6O7	Amino acid and Its metabolomics	Small Peptide	MS2-Search-DB	0.576979	-	1259.2	733.43	575.65	216.15	415.38	325.27	1018.52	2538.12	1053.63	1670.11	1161.98	718.04	1.76063	0.0367669	2.31495	1.21098	up	-	--
MW0140553	(Indol-3-yl)glycolaldehyde;3-Indoleglycolaldehyde	C10H9NO2	Heterocyclic compounds	Indole and Its derivatives	MS2-MetDNA	0.847944	-	6372.9	7355.07	8494.12	6951.69	1638.47	2720.07	1640	1206.87	5770.93	1195.51	139.69	338.08	1.79709	0.0216245	0.3069	-1.70416	down	C03230	ko00380,ko01100

## Sheet: HFDIS vs ND
neg：
Index	Compounds	Formula	Class I	Class II	MS_level	score	CAS	NDS1	NDS2	NDS3	NDS4	NDS5	NDS6	HFD1	HFD2	HFD3	HFD4	HFD5	HFD6	VIP	p_value	Fold_Change	Log2FC	Type	cpd_ID	kegg_map
MW0146874	Bromochloroacetonitrile	C2HBrClN	Others	Others	MS2-Insilico	0.608868	83463-62-1	259611	359793	228762	235665	205820	265305	399052	657772	602776	502872	657711	530576	1.6437	0.000253748	2.15489	1.10761	up	C19353	--
MW0012999	1-Stearoyl-2-hydroxy-sn-glycero-3-phosphoethanolamine	C23H48NO7P	GP	PC	MS2-Search-DB	0.74546	69747-55-3	42022.6	33609.5	32790	34937.8	41804.5	70898.8	120785	72979.8	92263.8	88298.6	89649.6	103691	1.60535	0.000164088	2.2169	1.14855	up	C21484	ko04216
MW0126333	Pyridoxal	C8H9NO3	Heterocyclic compounds	Heterocyclic compounds	MS2-MetDNA	0.900664	66-72-8	9116.72	10072.8	1994.67	6487.97	7219.48	7472.41	3835.99	3844.2	662.2	1895.42	2805.43	5359.35	1.06363	0.0168496	0.434392	-1.20293	down	C00250	ko00750,ko01100,ko01240,ko04977
MW0054374	Linoleic acid	C18H32O2	FA	FFA	MS2-MetDNA	0.991963	60-33-3	16452.8	17673.4	17863.1	17084.6	17965.3	14426	6806.57	6514.26	7561.97	7178.27	6650.93	6809.19	1.79053	2.95968e-06	0.409216	-1.28907	down	C01595	ko00591,ko01040,ko01100
MW0052792	FA 18:0	C18H36O2	FA	FFA	MS2-MetDNA	0.949881	57-11-4	4464.28	6556.17	6599.16	7090.6	7173.71	5115.49	1248.59	1063.19	696.28	813.57	195.67	1353.68	1.63453	2.32747e-05	0.145164	-2.78425	down	C01530	ko00061,ko01040,ko04745
MW0052971	Galactaric acid	C6H10O8	Organic acid And Its derivatives	Organic acid And Its derivatives	MS2-MetDNA	0.947358	526-99-8	77648.1	51910.4	42783.6	61359.3	50082.8	95291.4	192993	87980.2	140657	129528	119642	134450	1.52146	0.00229246	2.12425	1.08695	up	C00879	ko00053,ko01100
MW0015854	Arachidonic acid	C20H32O2	FA	FFA	MS2-MetDNA	0.994858	506-32-1	3019.59	3115.55	3156.29	3140.61	3012.11	2084.42	1024.45	774.83	932.24	831.13	715.78	889.31	1.76326	3.20616e-05	0.294818	-1.7621	down	C00219	ko00590,ko00591,ko01040,ko01100,ko04216,ko04217,ko04270,ko04611,ko04664,ko04666,ko04723,ko04726,ko04730,ko04745,ko04750,ko04912,ko04913,ko04921,ko04923,ko04925,ko05140,ko05146
MEDN1112	16-Hydroxyhexadecanoic acid	C16H32O3	FA	FFA	MS2-Search-Local	0.712521	506-13-8	53237.9	64873.6	68432.9	59954.6	49817.5	54180.9	22444	28304.8	16352	33512.2	27481.1	23046.7	1.67282	7.3376e-06	0.431218	-1.21351	down	-	--
MW0053863	Heptadecanoic acid	C17H34O2	FA	FFA	MS2-MetDNA	0.919713	506-12-7	116217	134287	93712.8	105531	106783	41691.1	389960	331233	402726	539282	415001	329545	1.6762	6.24145e-05	4.02484	2.00893	up	-	--
MEDN0400	FFA(18:3)	C18H30O2	FA	FFA	MS2-Search-Local	0.816044	463-40-1	912285	561850	1.00857e+06	1.10834e+06	1.11465e+06	1.52923e+06	307410	251951	503385	159201	241278	358143	1.59951	0.00141873	0.292123	-1.77535	down	C06427	ko00592,ko01040,ko01100
MEDN1079	FFA(22:6)	C22H32O2	FA	Oxidized lipids	MS2-Search-Local	0.735042	25167-62-8	467943	460582	552919	499455	470292	397356	278477	248935	252070	216585	180042	186487	1.69703	4.28969e-06	0.478348	-1.06387	down	-	--
MEDL00447	AA	C20H32O2	FA	Oxidized lipids	MS2-Search-Local	0.710579	24880-40-8	124529	113796	123548	124646	113636	86801.3	33285.5	31607.8	34919.6	32696.1	30665.8	33898.6	1.78663	3.16782e-05	0.286879	-1.80148	down	-	--
MEDN1485	Glycerophospho-N-Arachidonoyl Ethanolamine	C25H44NO7P	GP	LPE	MS2-Search-Local	0.793343	201738-25-2	5455.46	5325.2	10005.5	7435.13	10339	11274	44732.3	32819.8	41282.1	32332	39950.7	46166.6	1.72837	7.36907e-06	4.76145	2.2514	up	-	--
MW0126862	Trichloroepoxyethane	C2HCl3O	Heterocyclic compounds	Heterocyclic compounds	MS2-Insilico	0.531904	16967-79-6	313274	317058	290045	299557	283905	287972	935699	439667	1.22834e+06	1.2899e+06	1.50604e+06	1.14608e+06	1.63569	0.00329605	3.65313	1.86913	up	C11148	ko00980
MW0017083	Cholesterol 3-sulfate	C27H46O4S	Hormones and hormone related compounds	Hormones and hormone related compounds	MS2-Search-DB	0.574078	1256-86-6	1414.01	1313.45	1153.1	1098.28	923.88	554.11	159.59	376.8	318.51	199.78	423.68	189.54	1.62559	0.000834196	0.258316	-1.95279	down	C18043	ko00140
MW0143501	5(Z),14(Z)-Eicosadienoic Acid	C20H36O2	Organic acid And Its derivatives	Organic acid And Its derivatives	MS2-Search-DB	0.744778	122055-58-7	43364.9	31773	25619.1	25859.7	46906.4	21708.2	519583	1.34678e+06	592794	2.23877e+06	1.51503e+06	570649	1.74663	0.0115982	34.7466	5.1188	up	-	--
MW0056574	PA(i-13:0/i-12:0)	C28H55O8P	GP	PA	MS2-Insilico	0.516602	-	8944.39	9902.59	4869.83	8101.96	8159	11356.4	27278.7	26172.7	33731.3	23533.3	34963.7	31218	1.71677	1.53308e-05	3.446	1.78492	up	-	--
MW0154120	N,N-Dihydroxy-L-valine	C5H11NO4	Amino acid and Its metabolomics	Amino acid derivatives	MS2-MetDNA	0.623733	-	1514.88	2709.12	2470.65	2024.21	2245.4	1405.31	3572.87	6967.21	6229.63	4188.03	6670.35	5303.96	1.60679	0.00102218	2.66234	1.4127	up	C20314	ko01100
MEDN1284	LPE(18:3/0:0)	C23H42NO7P	GP	LPE	MS2-Search-Local	0.820605	-	95736.2	106400	184174	172286	293850	336526	49862.3	39582	46392.9	62696.5	66224.5	62893	1.56593	0.015498	0.275575	-1.85948	down	-	--
MEDN1282	LPE(0:0/18:2)	C23H44NO7P	GP	LPE	MS2-Search-Local	0.80189	-	3931.26	3149.85	6960.09	7089.23	9115.56	9300.23	2454.98	2152.16	2340.37	3430.69	2357.24	2735.38	1.48443	0.0116724	0.391209	-1.35399	down	-	--
MW0151553	Ile-Phe-Val-Lys	C26H43N5O5	Amino acid and Its metabolomics	Small Peptide	MS2-Search-DB	0.576485	-	30243.7	28243.2	24511.2	29790.1	35159.9	33661.3	8074.12	8184.99	10921.3	12711.2	7320.69	11140.1	1.73505	3.361e-06	0.321307	-1.63797	down	-	--
MW0151470	Ile-Ile-Glu-Glu-Val	C27H47N5O10	Amino acid and Its metabolomics	Small Peptide	MS2-Search-DB	0.559961	-	171890	168084	239314	296254	261087	296730	560287	1.25083e+06	550243	535363	645052	614750	1.60717	0.00933896	2.89985	1.53598	up	-	--
MEDL00692	FFA(17:0)	C17H34O2	FA	FFA	MS2-Search-Local	0.695622	-	385271	307997	268410	335504	333531	105811	6.74361e+06	4.42875e+06	3.51926e+06	7.14078e+06	5.42465e+06	4.28128e+06	1.75965	0.000375065	18.1618	4.18283	up	-	--
MW0144065	8-Hydroxy-3-chlorodibenzofuran;7-Chloro-2-dibenzofuranol	C12H7ClO2	Benzene and substituted derivatives	Benzene and substituted derivatives	MS2-Insilico	0.553629	-	217108	113330	558302	334930	181137	297824	722009	689291	486198	937389	759898	453026	1.38514	0.00259889	2.37739	1.24938	up	C15241	--
MW0014253	3-Oxohexadecanoic acid	C16H30O3	Organic acid And Its derivatives	Organic acid And Its derivatives	MS2-MetDNA	0.99351	-	39785.4	52276	32589.5	39345.9	39301.5	70083.9	13736.3	13591.1	19511.3	13085	15132.3	18594.3	1.6789	0.00254862	0.342562	-1.54556	down	-	--
MW0011808	1-(4Z,7Z,10Z,13Z,16Z,19Z-docosahexaenoyl)-glycero-3-phosphate	C25H39O7P	Others	Others	MS2-Insilico	0.546308	-	101959	90810.2	218457	144833	196050	206077	982496	640962	892347	660389	776625	986274	1.71355	4.60652e-05	5.15463	2.36587	up	-	--
MW0166769	(2S)-2-azaniumyl-5-iminopentanoate	C5H10N2O2	Others	Others	MS2-MetDNA	0.851333	-	46462.8	4547.12	5546.78	4491.13	2260.55	46890	119743	23692.5	51315.5	54410.7	34000.2	57819.3	1.24938	0.0443477	3.09425	1.62959	up	-	--
MW0168065	(2R,3S,4S,5R,6R)-2-(hydroxymethyl)-6-[(2R,3S,4R,5R)-4,5,6-trihydroxy-2-(hydroxymethyl)oxan-3-yl]oxyoxane-3,4,5-triol	C12H22O11	Alcohol and amines	Alcohols	MS2-MetDNA	0.946093	-	1943.32	10775.5	1158.39	23447.4	8745.74	12390	26906.3	17775.4	28046.9	39309.7	25407.3	7551.01	1.08344	0.0265146	2.48025	1.31049	up	-	--
pos：
Index	Compounds	Formula	Class I	Class II	MS_level	score	CAS	NDS1	NDS2	NDS3	NDS4	NDS5	NDS6	HFD1	HFD2	HFD3	HFD4	HFD5	HFD6	VIP	p_value	Fold_Change	Log2FC	Type	cpd_ID	kegg_map
MW0003976	3-Ethylbenzene-1,2-diol	C8H10O2	Benzene and substituted derivatives	Phenolics	MS2-MetDNA	0.990245	933-99-3	10018.3	6699.38	6618.24	9525.21	15460.1	10394.1	4145.48	5745.11	6537.76	2774.61	7684.25	397.17	1.37807	0.0125524	0.464688	-1.10566	down	C06728	ko01100
MW0109259	Phosphonic acid, P-[(3R)-3-amino-4-[(3-hexylphenyl)amino]-4-oxobutyl]-	C16H27N2O4P	Organic acid And Its derivatives	Organic acid And Its derivatives	MS2-Search-DB	0.575899	909725-61-7	48084.1	2090.02	46193.1	52130.7	22724.5	42026.8	8606.74	6835.62	1101.45	599.77	1192.98	2015.99	1.82422	0.00904572	0.0954402	-3.38926	down	-	--
MW0168524	2-ketoisocaproic acid	C6H10O3	Heterocyclic compounds	Heterocyclic compounds	MS2-MetDNA	0.614611	816-66-0	15215.6	13200.2	16577.9	17545.2	20909.7	11620.5	3819.73	6659.89	8304.72	7207.17	10233	9811.14	1.92526	0.000786264	0.484233	-1.04623	down	C00233	ko00280,ko00290,ko01100,ko01210,ko01230
MW0123330	Cilostazol	C20H27N5O2	Others	Medicine	MS2-Search-DB	0.605967	73963-72-1	92708.8	31700.3	70984.4	72742.1	89484.1	60567.7	34776.5	37685.9	4310.49	3555.87	6459.1	37868.9	1.74456	0.00194095	0.298088	-1.74619	down	D01896	--
MW0016093	beta-Carotene	C40H56	Others	Hydrocarbon derivatives	MS2-MetDNA	0.64206	7235-40-7	15864.6	16665.5	17131.5	16017.8	15641.9	19863.1	6217.6	4695.49	9391.99	6012.81	7229.36	6814.78	2.21523	5.57091e-07	0.398896	-1.32592	down	C02094	ko00830,ko01100,ko01240,ko04977
MW0007363	Imazamethabenz-methyl	C16H20N2O3	Benzene and substituted derivatives	Benzene and substituted derivatives	MS2-Search-DB	0.551521	69969-22-8	19041.2	27558.4	15589.6	4407.67	17333	16308.6	53832.2	177663	160486	218745	318844	98803.4	2.13101	0.00945809	10.2592	3.35885	up	C11494	--
MW0105489	Ala-Val-Gly	C10H19N3O4	Amino acid and Its metabolomics	Small Peptide	MS2-Search-DB	0.572812	69288-25-1	18665	13443.9	35350.6	20235.4	38170.8	35299.1	7338.4	2962.18	9528.19	25154.7	5146.82	11127	1.67266	0.0126224	0.380091	-1.39559	down	-	--
MEDN0052	N6-Acetyl-L-Lysine	C8H16N2O3	Amino acid and Its metabolomics	Amino acid derivatives	MS2-Search-Local	0.668295	692-04-6	17317.6	15542.8	20630	14545.5	12570	12150.9	7708.73	11717.9	3961.54	7839.2	6938.39	3940.79	1.93041	0.000728495	0.453946	-1.13941	down	C02727	ko00310,ko01100
MW0111078	Linoleoyl ethanolamide	C20H37NO2	Alcohol and amines	Amines	MS2-MetDNA	0.865215	68171-52-8	6685.86	4346.18	7411.27	5389.33	3050.8	6701.35	3820.45	744.9	3432.68	2209.51	2489.44	1944.76	1.67336	0.00398654	0.435963	-1.19772	down	-	--
MW0003833	3-Aminonaphthalene-2-carboxylic acid	C11H9NO2	Benzene and substituted derivatives	Benzene and substituted derivatives	MS2-Search-DB	0.567255	5959-52-4	109003	66046	68180.3	73276.1	74238.3	158452	141694	195082	263440	229673	207495	76568.6	1.64759	0.0170775	2.02834	1.0203	up	-	--
MW0012963	1-Palmitoyl-2-hydroxy-sn-glycero-3-phosphoethanolamine	C21H44NO7P	GP	PE	MS2-MetDNA	0.993302	53862-35-4	3849.62	2087.89	9680.97	12710.1	10747.7	9474.27	440.54	1036.12	670.47	1215.71	2117.75	1875.52	1.98289	0.00949135	0.151514	-2.72247	down	-	--
MEDP0437	Ergothioneine	C9H15N3O2S	Organic acid And Its derivatives	Organic acid And Its derivatives	MS2-Search-Local	0.831038	497-30-3	533136	623000	517917	881534	619834	607838	266271	208484	244616	222529	243142	210148	2.27513	0.000575431	0.36878	-1.43917	down	C05570	ko00340,ko01100
MW0103991	(R)-Pantetheine	C11H22N2O4S	Organic acid And Its derivatives	Organic acid And Its derivatives	MS2-Search-DB	0.76599	496-65-1	171233	142888	176280	178791	226591	129098	54067.2	90978.9	89622.1	70458.6	97052.1	92148.1	2.10456	0.000609107	0.482326	-1.05192	down	C00831	ko00770
MEDP1292	3'-Dephosphocoenzyme A	C21H35N7O13P2S	CoEnzyme and vitamins	CoEnzyme and vitamins	MS2-MetDNA	0.904048	3633-59-8	1337.16	2639.52	3442.51	2094.27	2330.3	1129.27	1061.73	1268.49	856.61	690.1	1758.73	404.92	1.63113	0.0204776	0.465626	-1.10276	down	C00882	ko00770,ko01100,ko01240
MW0005864	7-Hydroxy-2-acetylaminofluorene	C15H13NO2	Benzene and substituted derivatives	Benzene and substituted derivatives	MS2-Search-DB	0.597197	363-49-5	9788.6	10968.5	14194.8	11718.5	10981.9	9908.02	27046.2	28245.1	18018.5	35439.8	22955.2	29434.2	2.18093	0.000946631	2.38511	1.25406	up	C14633	--
MW0013002	1-Stearoyl-2-linoleoyl-sn-glycero-3-phosphocholine	C44H84NO8P	GP	PC	MS2-Search-DB	0.732994	27098-24-4	2153.32	2481.55	18148.7	28276.5	71431.8	141537	158715	40704.6	152149	142925	109256	138525	1.47701	0.0196208	2.81134	1.49126	up	-	--
MEDP1177	N-Methyl-α-aminoisobutyric acid	C5H11NO2	Amino acid and Its metabolomics	Amino acid derivatives	MS2-Search-Local	0.811821	2566-34-9	483647	1.24665e+06	504516	754846	756448	775452	2.35489e+06	1.71903e+06	2.31339e+06	3.11904e+06	1.06504e+06	957607	1.82309	0.01701	2.54978	1.35037	up	-	--
MW0105712	Argininosuccinic acid	C10H18N4O6	Amino acid and Its metabolomics	Amino acid derivatives	MS2-MetDNA	0.910082	2387-71-5	2264.97	5082.85	3302.11	3612.61	2593.09	2715.9	8578.67	8927.15	11913.6	17714.7	3149.36	8036	1.84619	0.0211881	2.97981	1.57522	up	C03406	ko00220,ko00250,ko01100,ko01230
MW0105913	Aspartame	C14H18N2O5	Amino acid and Its metabolomics	Amino acid derivatives	MS2-MetDNA	0.75225	22839-47-0	32059.4	20109.3	28489.2	21145.4	20651	22091.8	13144.1	14233.7	10014.5	13257	10523.6	9444.77	2.14279	0.000966197	0.488548	-1.03343	down	C11045	ko04742
MW0152146	Latia luciferin	C15H24O2	Aldehyde,Ketones,Esters	Aldehydes	MS2-MetDNA	0.549632	21730-91-6	10962	11319.8	9763.23	17519.5	25170.5	28178.2	9306.5	7403	3922.87	3278.76	3461	6175.75	1.93506	0.0143382	0.325982	-1.61714	down	C02293	--
MEDL00392	1-Oleoyl-sn-glycero-3-phosphocholine	C26H52NO7P	GP	LPC	MS2-Search-Local	0.719767	19420-56-5	1.27086e+07	1.06759e+07	1.59568e+07	8.0088e+06	1.52432e+07	1.29817e+07	6.74796e+06	4.91505e+06	5.23871e+06	7.01792e+06	6.6733e+06	6.78681e+06	2.0707	0.00235418	0.494605	-1.01565	down	-	--
MEDN1537	Folinate	C20H23N7O7	CoEnzyme and vitamins	CoEnzyme and vitamins	MS2-MetDNA	0.922995	1492-18-8	5461.98	5651.32	6924.32	4973.48	4866.02	5674.54	1790.04	2417.43	2107.03	4661.8	2380.96	3042.37	1.98476	0.000361694	0.488787	-1.03272	down	C17731	--
MW0010027	Valine	C5H11NO2	Amino acid and Its metabolomics	Amino acids	MS2-MetDNA	0.950389	146548-59-6	54600.1	137955	54684.4	75281.9	83594.6	91795.5	258531	208720	253400	338392	117406	104735	1.83313	0.0144663	2.57312	1.36352	up	C00183	ko00280,ko00290,ko00311,ko00770,ko00970,ko01100,ko01210,ko01230,ko01240,ko02010,ko04974,ko04978,ko05230
MW0063590	Solasodine	C27H43NO2	Alkaloids	Alkaloids	MS2-Search-DB	0.640972	126-17-0	25987.2	31501.8	31742.4	27220.3	31770	31621.9	6134.47	127.06	4025.51	57.82	77.09	468.33	2.0169	4.49814e-09	0.0605542	-4.04563	down	C10822	--
MW0004444	4,4'-Methylenebis(2,6-di-tert-butylphenol)	C29H44O2	Benzene and substituted derivatives	Benzene and substituted derivatives	MS2-Search-DB	0.566225	118-82-1	9385.5	8898.98	10691.3	7096.7	10594	10919.1	25.06	20.4	50.99	1128.57	214.06	91.72	2.15575	6.686e-06	0.026583	-5.23335	down	C14287	--
MW0168705	ALANINE	C3H7NO2	Amino acid and Its metabolomics	Small Peptide	MS2-Search-DB	0.58257	115967-49-2	5028.39	5417.25	3712.35	18420.5	4826.53	4306.25	37503.1	32822.9	5044.16	49404	24021.7	6147.06	1.45653	0.0470935	3.71465	1.89323	up	C01401	ko01100
MW0005714	5-Nitro-2-(3-phenylpropylamino)benzoic acid	C16H16N2O4	Benzene and substituted derivatives	Benzene and substituted derivatives	MS2-Search-DB	0.653917	107254-86-4	87651	78427.7	96248.2	97658	117455	64766.2	27034	43660.8	44450.5	37596.3	47950	43328.2	2.1483	0.000522998	0.45005	-1.15184	down	C13705	--
MEDP0039	Betaine	C5H11NO2	Others	Others	MS2-Search-Local	0.678773	107-43-7	18294.6	53356.1	28035.5	36554.8	20141.7	24693.4	89053.5	87678.8	123794	182473	35101.9	85722.8	1.91588	0.0157317	3.33464	1.73753	up	C00719	ko00260,ko01100,ko02010
MW0010642	Phyllanthin	C24H34O6	Lignans and Coumarins	Lignans	MS2-Search-DB	0.572831	10351-88-9	29858.5	46988.8	27729.6	29052.3	3397.04	4444.61	77712.3	61788.6	32040	63889	37641.8	69067.3	1.494	0.00785513	2.41844	1.27408	up	C10746	--
MW0155485	Phenylacetone;1-Phenyl-2-propanone	C9H10O	Benzene and substituted derivatives	Benzene and substituted derivatives	MS2-MetDNA	0.774045	103-79-7	3447.38	9232	6941.62	12891.2	8382.53	3495.21	4025.05	1756.57	3505.64	3725.67	3817.27	4580.64	1.48522	0.0483312	0.482336	-1.05189	down	C15512	--
MW0122987	Austricin	C15H18O4	Flavonoids	Flavonoid	MS2-Search-DB	0.579503	10180-88-8	20653.1	19606.8	18880.9	22193.2	29691	27014.9	68509.4	70072.6	47289.7	51660.3	65498.4	46207.5	2.18969	0.000229808	2.52998	1.33913	up	-	--
MW0111160	N,N-Diethyl-2-aminoethanol	C6H15NO	Alcohol and amines	Alcohols	MS2-Search-DB	0.568262	100-37-8	73835.9	91591.1	80069.2	123121	87989.6	85058.5	45453.5	31661.4	33927.5	35698.8	37662.6	32426.7	2.25769	0.000356191	0.400304	-1.32083	down	-	--
MW0158584	Tyr-Pro-Asp	C18H23N3O7	Amino acid and Its metabolomics	Small Peptide	MS2-Search-DB	0.557719	-	69094.7	86795.2	69751.6	112812	78065.2	79731.4	36186.1	24533.7	29647.4	27933.6	29694.8	23131.6	2.26544	0.000256447	0.344841	-1.536	down	-	--
MW0158578	Tyr-Phe-Thr-Lys	C28H39N5O7	Amino acid and Its metabolomics	Small Peptide	MS2-Search-DB	0.576825	-	2419.27	4080.01	1287.07	3983.64	4554.09	5006.17	8162.69	9080.93	9816.8	4486.49	7810.99	6744.68	1.73559	0.00190407	2.16137	1.11195	up	-	--
MW0078970	TG(20:0/17:0/i-17:0)	C57H110O6	GL	TG	MS2-MetDNA	0.725817	-	745.78	501.22	985.25	645.25	210.32	1597.78	2714.34	1297.47	1517	1820.22	2332.93	1960.94	1.79401	0.0024701	2.48483	1.31314	up	-	--
MW0075820	TG(18:1(11Z)/20:5(5Z,8Z,11Z,14Z,17Z)/20:5(5Z,8Z,11Z,14Z,17Z))	C61H96O6	GL	TG	MS2-MetDNA	0.683669	-	67.89	269.1	67.29	120.67	122.32	79.86	572	230.37	774.95	765.91	221.56	465.96	1.95387	0.0108411	4.1681	2.05939	up	-	--
MW0155898	Pro-Ile-Leu	C17H31N3O4	Amino acid and Its metabolomics	Small Peptide	MS2-Search-DB	0.557132	-	6107.23	1150.81	944.14	5201.81	5505.05	4631.06	626	988.37	810.01	311.49	1919.74	696.2	1.72786	0.0213966	0.227349	-2.13702	down	-	--
MW0155884	Pro-His-Phe-Asp-Lys	C30H42N8O8	Amino acid and Its metabolomics	Small Peptide	MS2-Search-DB	0.58635	-	91032.2	103121	72177.4	103682	98891.9	53739.8	46533.6	22467.8	68864.1	23390.9	54641.3	17930.7	1.78633	0.00221909	0.447395	-1.16038	down	-	--
MW0109305	Pro-Asn-Arg	C15H27N7O5	Amino acid and Its metabolomics	Small Peptide	MS2-Search-DB	0.5942	-	38636	4215.66	50032.6	48612.7	35427.8	25498.9	21395.5	12337.5	701.79	84.45	1214.99	9750.32	1.53414	0.0112092	0.2247	-2.15393	down	-	--
MW0057020	PC(18:1(9Z)/18:1(9Z))	C44H84NO8P	GP	PC	MS2-MetDNA	0.949708	-	1940.13	3752.52	14663.8	40347.8	54048.1	22709.2	77229.5	29934	75150.1	70932	55056.4	45916.9	1.46478	0.0102364	2.57686	1.36561	up	-	--
MW0153612	Met-Lys-Pro-Leu-Val	C27H50N6O6S	Amino acid and Its metabolomics	Small Peptide	MS2-Search-DB	0.600469	-	45247.4	44540.3	33543.2	29464.5	29914.9	23120.1	3772.01	17427.6	16324.3	15328.6	24275.2	18447.1	1.59682	0.00270482	0.464338	-1.10675	down	-	--
MW0054544	LysoPC(20:4(5Z,8Z,11Z,14Z))	C28H50NO7P	GP	LPC	MS2-MetDNA	0.961071	-	196683	273492	378511	368487	301957	200042	64095	51969	75022.5	111824	87916.4	104774	2.16516	0.000986745	0.288279	-1.79446	down	-	--
MW0054488	LysoPA(18:1(9Z)/0:0)	C21H41O7P	GP	LPA	MS2-MetDNA	0.940342	-	3397.75	1324.72	8539.29	6885.8	8692.04	6193.6	51752.8	30918.6	37889.8	5287.56	41773.3	47954.1	1.79179	0.00645823	6.15348	2.6214	up	-	--
MEDP1334	LPC(20:4/0:0)	C28H51NO7P	GP	LPC	MS2-Search-Local	0.644792	-	63115.9	36458.9	66679	51421.7	70474.3	55882.6	13141.2	9284.59	16816.7	32255.7	34968.4	54690.8	1.65254	0.00627766	0.468437	-1.09407	down	-	--
MEDP0494	LPC(15:0/0:0)	C23H48NO7P	GP	LPC	MS2-Search-Local	0.769607	-	99511.9	67866.4	99008.9	99502.8	102706	92926.5	52042.3	39643.9	39628	49797.6	56685.2	40538.4	2.20119	5.82636e-05	0.495679	-1.01252	down	-	--
MEDP1330	LPC(0:0/20:2)	C28H55NO7P	GP	LPC	MS2-Search-Local	0.712831	-	56194.2	20633.7	45942.4	27882.6	24847.7	69727.6	9303.13	7432.26	11056.6	7126.59	5033.64	7180.73	2.13327	0.00897175	0.192201	-2.37932	down	-	--
MW0145535	Arg-Tyr-Ala-Arg	C24H40N10O6	Amino acid and Its metabolomics	Small Peptide	MS2-Search-DB	0.558523	-	851.81	2367.17	3270.86	1920.86	4356.38	2571.7	23582.6	16220	11945.4	15810.9	16326.5	20948.3	2.18277	0.00017178	6.83455	2.77285	up	-	--
MW0122765	Alizapride	C16H21N5O2	Heterocyclic compounds	Heterocyclic compounds	MS2-Search-DB	0.589542	-	29440.7	24353.7	6127.67	27631.3	18805	27727.8	32777.8	74256	53095.8	40481.9	90157.9	35692.7	1.66936	0.0177065	2.43472	1.28376	up	D07102	--
MW0144691	Ala-Phe-His-Lys	C24H35N7O5	Amino acid and Its metabolomics	Small Peptide	MS2-Search-DB	0.582122	-	10552.1	8193.62	12882.8	10209.2	8224.94	7290.15	4245.52	3647.32	4452.35	5013.59	4661.44	3852.47	2.18968	0.00118139	0.451115	-1.14843	down	-	--
MW0105456	Ala-Asn-Arg	C13H25N7O5	Amino acid and Its metabolomics	Small Peptide	MS2-Search-DB	0.589657	-	47568.2	518.76	85133.1	67821.3	54581.6	57078.5	40954.2	30127.1	1767.19	569.4	1386.14	24680.6	1.01337	0.0305154	0.318146	-1.65224	down	-	--
MW0161361	5-[(1E,3E,5E,7E,9E,11E,13E,15E,17E)-18-(3-hydroxy-2,6,6-trimethylcyclohexa-1,3-dien-1-yl)-3,7,12,16-tetramethyloctadeca-1,3,5,7,9,11,13,15,17-nonaenyl]-4,4,6-trimethylcyclohexa-1,5-dien-1-ol	C40H52O2	Alcohol and amines	Alcohols	MS2-MetDNA	0.820001	-	967.77	893.18	1285.05	1366.83	1627.03	1638.31	2954.45	2473.16	3733.87	3685.23	3365.65	4036.65	2.17798	6.35053e-05	2.60331	1.38035	up	-	--
MW0161504	1,1-dihydroxypropan-2-one	C3H6O3	Aldehyde,Ketones,Esters	Ketones	MS2-MetDNA	0.770369	-	880.15	1421.89	320.5	339.69	701.99	991.01	688.49	1487.7	1715.23	1948.02	1780.85	2346.34	1.59896	0.0119498	2.14095	1.09825	up	-	--
MW0161017	(2S)-2-azaniumyl-3-methylbutanoate	C5H11NO2	Aldehyde,Ketones,Esters	Esters	MS2-MetDNA	0.961655	-	2.94867e+06	5.6765e+06	3.06723e+06	3.98094e+06	3.50123e+06	3.37069e+06	9.20917e+06	7.66778e+06	1.02833e+07	1.2683e+07	5.9181e+06	5.03405e+06	1.95947	0.00816919	2.25304	1.17187	up	-	--
MW0165312	(2S)-2-azaniumyl-3-(4-hydroxy-1H-indol-3-yl)propanoate	C11H12N2O3	Others	Others	MS2-MetDNA	0.929587	-	1047.92	2466.7	1937.96	3403.33	3725.46	4097.75	9702.11	9446.46	6222.83	6780.15	7345.73	5088.04	1.92059	0.000620994	2.67312	1.41853	up	-	--

## Sheet: NDS vs HFDIS
neg：
Index	Compounds	Formula	Class I	Class II	MS_level	score	CAS	NDS1	NDS2	NDS3	NDS4	NDS5	NDS6	HFDIS1	HFDIS2	HFDIS3	HFDIS4	HFDIS5	HFDIS6	VIP	p_value	Fold_Change	Log2FC	Type	cpd_ID	kegg_map
MW0146874	Bromochloroacetonitrile	C2HBrClN	Others	Others	MS2-Insilico	0.608868	83463-62-1	259611	359793	228762	235665	205820	265305	843618	727732	557975	898397	644503	794977	1.56612	7.1907e-05	2.87288	1.5225	up	C19353	--
MW0010218	Sulfate	H2SO4	Others	Metal, Non-metal and related compounds	MS2-Insilico	0.631421	7664-93-9	1.38514e+06	1.84441e+06	2.10109e+06	2.43823e+06	2.1469e+06	2.15349e+06	3.82598e+06	5.16697e+06	3.3463e+06	4.37963e+06	3.79508e+06	3.91681e+06	1.51295	0.000120531	2.02421	1.01736	up	C00059	ko00230,ko00261,ko00270,ko00920,ko01100,ko02010
MW0012999	1-Stearoyl-2-hydroxy-sn-glycero-3-phosphoethanolamine	C23H48NO7P	GP	PC	MS2-Search-DB	0.74546	69747-55-3	42022.6	33609.5	32790	34937.8	41804.5	70898.8	59618.1	148793	122137	121513	129739	112308	1.45947	0.000967387	2.71069	1.43866	up	C21484	ko04216
MEDN0110	Glycoursodeoxycholic Acid	C26H43NO5	Bile acids	Bile acids	MS2-Search-Local	0.814616	64480-66-6	43040.3	70357.6	52476.2	32605.8	7757.1	11603.8	201300	30150.7	156771	44705.4	112548	124571	1.00595	0.0361338	3.07585	1.62098	up	-	--
MW0054374	Linoleic acid	C18H32O2	FA	FFA	MS2-MetDNA	0.991963	60-33-3	16452.8	17673.4	17863.1	17084.6	17965.3	14426	5272.06	7172.72	5409.31	6342.09	6752.46	6370.46	1.62281	1.82819e-07	0.367802	-1.443	down	C01595	ko00591,ko01040,ko01100
MW0052792	FA 18:0	C18H36O2	FA	FFA	MS2-MetDNA	0.949881	57-11-4	4464.28	6556.17	6599.16	7090.6	7173.71	5115.49	527.87	710.68	459.92	377.15	324.56	585.09	1.62422	4.96351e-05	0.0806843	-3.63157	down	C01530	ko00061,ko01040,ko04745
MW0150781	Hexadecanoic Acid(C16:0)	C16H32O2	FA	FFA	MS2-MetDNA	0.98372	57-10-3	20372.9	16474.1	21411	17829.9	19507.7	21523.4	67830.3	40724.7	39445	87121.5	39363.9	39847.2	1.47065	0.0106247	2.68387	1.42432	up	C00249	ko00061,ko00062,ko00071,ko01040,ko01100,ko01212
MEDN0018	L-Serine	C3H7NO3	Amino acid and Its metabolomics	Amino acids	MS2-MetDNA	0.96133	56-45-1	392677	414523	1.00793e+06	470026	729168	698608	1.77978e+06	771124	2.03037e+06	2.54573e+06	1.04546e+06	1.50769e+06	1.28492	0.0115253	2.60715	1.38247	up	C00065	ko00260,ko00261,ko00270,ko00564,ko00600,ko00630,ko00920,ko00970,ko01100,ko01200,ko01230,ko01240,ko02010,ko04071,ko04974,ko04978,ko05230
mws0119	Myristic Acid	C14H28O2	FA	FFA	MS2-MetDNA	0.996343	544-63-8	23804	20267	26606.9	27701.1	29102.4	30319.1	6979.41	11696.3	9002.2	7743.05	8288.33	11836	1.56067	1.12744e-05	0.351997	-1.50636	down	C06424	ko00061,ko01100
MW0015854	Arachidonic acid	C20H32O2	FA	FFA	MS2-MetDNA	0.994858	506-32-1	3019.59	3115.55	3156.29	3140.61	3012.11	2084.42	671.01	762.39	632.64	512.04	802.44	741.78	1.62015	2.20005e-05	0.235176	-2.08819	down	C00219	ko00590,ko00591,ko01040,ko01100,ko04216,ko04217,ko04270,ko04611,ko04664,ko04666,ko04723,ko04726,ko04730,ko04745,ko04750,ko04912,ko04913,ko04921,ko04923,ko04925,ko05140,ko05146
MW0053863	Heptadecanoic acid	C17H34O2	FA	FFA	MS2-MetDNA	0.919713	506-12-7	116217	134287	93712.8	105531	106783	41691.1	610536	282280	654393	382412	324782	334140	1.47224	0.00334082	4.32707	2.11339	up	-	--
MEDN0400	FFA(18:3)	C18H30O2	FA	FFA	MS2-Search-Local	0.816044	463-40-1	912285	561850	1.00857e+06	1.10834e+06	1.11465e+06	1.52923e+06	162545	393491	250203	239684	220902	247141	1.51533	0.001302	0.24282	-2.04204	down	C06427	ko00592,ko01040,ko01100
MEDN0561	N-Acetylaspartylglutamic acid	C11H16N2O8	Amino acid and Its metabolomics	Amino acid derivatives	MS2-Search-DB	0.524581	3106-85-2	41909.2	26917.4	42096.9	40762.1	31368.1	36314.6	105259	52403.7	87236.5	68301.4	75327.2	67533.1	1.45095	0.00227051	2.07898	1.05587	up	C12270	ko00250,ko01100,ko04080
MEDN1079	FFA(22:6)	C22H32O2	FA	Oxidized lipids	MS2-Search-Local	0.735042	25167-62-8	467943	460582	552919	499455	470292	397356	119617	174023	142516	138066	134569	174383	1.61826	2.23401e-06	0.310043	-1.68946	down	-	--
MEDL00447	AA	C20H32O2	FA	Oxidized lipids	MS2-Search-Local	0.710579	24880-40-8	124529	113796	123548	124646	113636	86801.3	25876.5	34882.2	25494.8	22501.9	27990	32781.5	1.62034	8.39087e-06	0.24678	-2.0187	down	-	--
MW0148447	Dichlozoline	C11H9Cl2NO3	Benzene and substituted derivatives	Benzene and substituted derivatives	MS2-Insilico	0.503586	24201-58-9	1.3344e+06	246866	575162	399259	230800	971792	986418	1.42437e+06	1055061	1.41397e+06	1.27458e+06	1.61121e+06	1.15983	0.0121843	2.06627	1.04703	up	C18928	--
MEDN1485	Glycerophospho-N-Arachidonoyl Ethanolamine	C25H44NO7P	GP	LPE	MS2-Search-Local	0.793343	201738-25-2	5455.46	5325.2	10005.5	7435.13	10339	11274	29858.5	61448.1	52905.5	67570.1	53839.2	56010.7	1.58511	0.000256752	6.45403	2.6902	up	-	--
MW0126862	Trichloroepoxyethane	C2HCl3O	Heterocyclic compounds	Heterocyclic compounds	MS2-Insilico	0.531904	16967-79-6	313274	317058	290045	299557	283905	287972	1.28868e+06	1.06926e+06	1.06358e+06	506513	1.08545e+06	1.14782e+06	1.54875	0.00114841	3.43859	1.78182	up	C11148	ko00980
MW0170020	XANTHOSINE	C10H12N4O6	CoEnzyme and vitamins	CoEnzyme and vitamins	MS2-MetDNA	0.977201	146-80-5	34093.9	26470.9	29802.2	36139.7	21145.7	27846.6	105141	37429.1	74976.5	63607	69470	49233.6	1.37003	0.0101838	2.2784	1.18802	up	C01762	ko00230,ko00232,ko01100,ko02010
MW0105438	Adenine	C5H5N5	Heterocyclic compounds	Heterocyclic compounds	MS2-MetDNA	0.892959	134434-49-4	20259.3	12236.3	17105.3	16548.6	15108.8	21325.9	55981.5	15855.8	59806.2	26086	45623.2	22035	1.11587	0.0430903	2.1971	1.1356	up	C00147	ko00230,ko01100
MW0017083	Cholesterol 3-sulfate	C27H46O4S	Hormones and hormone related compounds	Hormones and hormone related compounds	MS2-Search-DB	0.574078	1256-86-6	1414.01	1313.45	1153.1	1098.28	923.88	554.11	418.52	360.66	82.49	331.19	115.59	316.64	1.39244	0.000649985	0.251685	-1.99031	down	C18043	ko00140
MW0126598	Succinimide	C4H5NO2	Alcohol and amines	Amines	MS2-Search-DB	0.595868	123-56-8	320787	253550	316931	321197	198979	261447	1.05031e+06	377900	813737	590939	663176	474772	1.37834	0.0110281	2.37364	1.2471	up	C07273	--
MW0143501	5(Z),14(Z)-Eicosadienoic Acid	C20H36O2	Organic acid And Its derivatives	Organic acid And Its derivatives	MS2-Search-DB	0.744778	122055-58-7	43364.9	31773	25619.1	25859.7	46906.4	21708.2	3.74442e+06	875314	5.23902e+06	3.32317e+06	2.51503e+06	1.18786e+06	1.60387	0.00893627	86.4863	6.4344	up	-	--
MEDN0038	Glutathione Oxidized	C20H32N6O12S2	Amino acid and Its metabolomics	Small Peptide	MS2-MetDNA	0.986896	121-24-4	2007.46	1370.79	887.09	2356.05	5024.54	4894.87	2263.85	9168.81	3930.07	7507.27	8033.46	5084.72	1.0324	0.0359785	2.17572	1.12149	up	-	--
MW0062178	Pristanic acid	C19H38O2	Terpenoids	Ditepenoids	MS2-MetDNA	0.913658	1189-37-3	19850.3	22957.7	217.31	26136.8	30593.4	27085.7	276707	149685	266032	129265	230718	113303	1.22825	0.00183431	9.19031	3.20011	up	-	--
MEDP0208	Succinic Acid	C4H6O4	Organic acid And Its derivatives	Organic acid And Its derivatives	MS2-Search-Local	0.70012	110-15-6	28991.6	38084.6	32240.2	33167.3	32059.8	25443.5	7321.19	16078.2	19759.5	13531.4	9793.29	22571.2	1.35101	0.000269064	0.468742	-1.09313	down	C00042	ko00020,ko00190,ko00250,ko00310,ko00350,ko00360,ko00620,ko00630,ko00640,ko00650,ko00760,ko00920,ko01100,ko01200,ko04024,ko04727,ko04922,ko05230
MW0063580	sn-glycero-3-Phosphoethanolamine	C5H14NO6P	GP	LPE	MS2-MetDNA	0.935772	-	960950	984823	833391	746761	995681	973891	2.27404e+06	985094	2.04754e+06	2.20945e+06	3167594	992825	1.19045	0.0293935	2.12475	1.08729	up	-	--
MW0056574	PA(i-13:0/i-12:0)	C28H55O8P	GP	PA	MS2-Insilico	0.516602	-	8944.39	9902.59	4869.83	8101.96	8159	11356.4	20530.7	62356.2	33255.3	20071.1	33042.8	36844.8	1.49449	0.00898685	4.01489	2.00536	up	-	--
MW0154120	N,N-Dihydroxy-L-valine	C5H11NO4	Amino acid and Its metabolomics	Amino acid derivatives	MS2-MetDNA	0.623733	-	1514.88	2709.12	2470.65	2024.21	2245.4	1405.31	6855.01	5891.19	4788.5	5944.25	5543.22	6840.75	1.53987	4.34745e-06	2.89929	1.5357	up	C20314	ko01100
MEDN1284	LPE(18:3/0:0)	C23H42NO7P	GP	LPE	MS2-Search-Local	0.820605	-	95736.2	106400	184174	172286	293850	336526	43575.3	74746.1	68521	73924.2	60511.3	55062.2	1.35019	0.0192527	0.316525	-1.65961	down	-	--
MEDN1282	LPE(0:0/18:2)	C23H44NO7P	GP	LPE	MS2-Search-Local	0.80189	-	3931.26	3149.85	6960.09	7089.23	9115.56	9300.23	2470.7	2400.12	2446.3	5412.16	2894.77	2393.32	1.18851	0.0170826	0.455603	-1.13415	down	-	--
MW0151553	Ile-Phe-Val-Lys	C26H43N5O5	Amino acid and Its metabolomics	Small Peptide	MS2-Search-DB	0.576485	-	30243.7	28243.2	24511.2	29790.1	35159.9	33661.3	7438.16	13281.8	14389.5	12298.2	7574.17	12604.9	1.51896	3.51045e-06	0.372154	-1.42603	down	-	--
MW0151470	Ile-Ile-Glu-Glu-Val	C27H47N5O10	Amino acid and Its metabolomics	Small Peptide	MS2-Search-DB	0.559961	-	171890	168084	239314	296254	261087	296730	550824	1.36926e+06	1.88212e+06	674955	737811	729196	1.47976	0.0165214	4.14701	2.05207	up	-	--
MEDL00692	FFA(17:0)	C17H34O2	FA	FFA	MS2-Search-Local	0.695622	-	385271	307997	268410	335504	333531	105811	7.77608e+06	3.35605e+06	8.60141e+06	4.78256e+06	3.37813e+06	4.18945e+06	1.58073	0.00284186	18.4758	4.20757	up	-	--
MW0144065	8-Hydroxy-3-chlorodibenzofuran;7-Chloro-2-dibenzofuranol	C12H7ClO2	Benzene and substituted derivatives	Benzene and substituted derivatives	MS2-Insilico	0.553629	-	217108	113330	558302	334930	181137	297824	484506	957317	743967	507799	629153	911486	1.2969	0.00255742	2.48687	1.31433	up	C15241	--
MW0014253	3-Oxohexadecanoic acid	C16H30O3	Organic acid And Its derivatives	Organic acid And Its derivatives	MS2-MetDNA	0.99351	-	39785.4	52276	32589.5	39345.9	39301.5	70083.9	13302.4	35601.1	13815.9	13498.5	17791.1	18116.5	1.36619	0.00310493	0.410142	-1.2858	down	-	--
MW0011808	1-(4Z,7Z,10Z,13Z,16Z,19Z-docosahexaenoyl)-glycero-3-phosphate	C25H39O7P	Others	Others	MS2-Insilico	0.546308	-	101959	90810.2	218457	144833	196050	206077	577128	1.21428e+06	1.01503e+06	1.03508e+06	1.12941e+06	1.10871e+06	1.57683	0.000153461	6.34496	2.66561	up	-	--
pos：
Index	Compounds	Formula	Class I	Class II	MS_level	score	CAS	NDS1	NDS2	NDS3	NDS4	NDS5	NDS6	HFDIS1	HFDIS2	HFDIS3	HFDIS4	HFDIS5	HFDIS6	VIP	p_value	Fold_Change	Log2FC	Type	cpd_ID	kegg_map
MW0126386	Quinoline	C9H7N	Heterocyclic compounds	Heterocyclic compounds	MS2-Search-Local	0.603998	91-22-5	179405	141065	238221	139905	110294	52514.7	104712	28844.8	154691	21784.2	37547.9	59959.5	1.24564	0.0470788	0.47311	-1.07975	down	C06413	--
MW0109259	Phosphonic acid, P-[(3R)-3-amino-4-[(3-hexylphenyl)amino]-4-oxobutyl]-	C16H27N2O4P	Organic acid And Its derivatives	Organic acid And Its derivatives	MS2-Search-DB	0.575899	909725-61-7	48084.1	2090.02	46193.1	52130.7	22724.5	42026.8	5063.77	3043.79	10191.4	231.79	5482.96	11818.4	1.29284	0.0124188	0.16803	-2.57321	down	-	--
MW0114484	Furan-2,5-dicarbaldehyde	C6H4O3	Heterocyclic compounds	Heterocyclic compounds	MS2-Search-DB	0.601254	823-82-5	821.93	1819.92	1027.77	1057.57	992.33	903.81	198.24	349.09	1449.23	430.63	455.99	261.34	1.44588	0.037677	0.474764	-1.07472	down	C20899	--
MW0123330	Cilostazol	C20H27N5O2	Others	Medicine	MS2-Search-DB	0.605967	73963-72-1	92708.8	31700.3	70984.4	72742.1	89484.1	60567.7	39586.9	29540.7	35318	1755.28	21435.6	38897	1.25374	0.00405924	0.398227	-1.32834	down	D01896	--
MW0016093	beta-Carotene	C40H56	Others	Hydrocarbon derivatives	MS2-MetDNA	0.64206	7235-40-7	15864.6	16665.5	17131.5	16017.8	15641.9	19863.1	7698.87	6446.85	5914.86	7367.37	6165.91	11617	1.93752	9.86616e-06	0.446817	-1.16225	down	C02094	ko00830,ko01100,ko01240,ko04977
MW0007363	Imazamethabenz-methyl	C16H20N2O3	Benzene and substituted derivatives	Benzene and substituted derivatives	MS2-Search-DB	0.551521	69969-22-8	19041.2	27558.4	15589.6	4407.67	17333	16308.6	140815	218711	150375	169047	236855	155218	1.98058	0.000126793	10.6847	3.41748	up	C11494	--
MW0105489	Ala-Val-Gly	C10H19N3O4	Amino acid and Its metabolomics	Small Peptide	MS2-Search-DB	0.572812	69288-25-1	18665	13443.9	35350.6	20235.4	38170.8	35299.1	13098	4622.66	7491.83	10862.1	11122.5	17153.2	1.56701	0.0116494	0.399282	-1.32452	down	-	--
MW0111078	Linoleoyl ethanolamide	C20H37NO2	Alcohol and amines	Amines	MS2-MetDNA	0.865215	68171-52-8	6685.86	4346.18	7411.27	5389.33	3050.8	6701.35	1757.38	5916.78	639.28	3929.13	1785.91	2698.74	1.34455	0.0211616	0.498059	-1.00561	down	-	--
MEDN0244	Orotic Acid	C5H4N2O4	CoEnzyme and vitamins	CoEnzyme and vitamins	MS2-Search-DB	0.580376	65-86-1	6840.13	2359.19	9303.44	5365.97	2182.63	962.51	14331.1	5830.52	14629.4	9509.73	13250.9	6334.62	1.37297	0.0154498	2.36494	1.2418	up	C00295	ko00240,ko01100,ko01240
MW0123105	Bilirubin	C33H36N4O6	Heterocyclic compounds	Heterocyclic compounds	MS2-Search-DB	0.609674	635-65-4	27804.5	53598.9	55194.2	34335.4	54351.6	95562.2	42511.8	14072.2	19612	18541.9	24223.3	36492.2	1.39691	0.0359318	0.48451	-1.0454	down	C00486	ko00860,ko01100,ko04976
MW0014993	6beta-Hydroxytestosterone	C19H28O3	Aldehyde,Ketones,Esters	Ketones	MS2-MetDNA	0.781075	62-99-7	4383.04	5540.25	3552.37	3595.34	4326.56	5579.23	9305.89	11119.3	10397.6	10597.4	10635.8	9458.95	2.00341	3.63016e-07	2.28029	1.18922	up	C14497	--
MEDP1002	Acetylcholine	C7H15NO2	Alcohol and amines	Polyamines	MS2-Search-Local	0.65323	60-31-1	543406	690090	885872	853323	863087	626540	136075	313702	172096	321705	228388	445120	1.8409	0.000106086	0.362387	-1.4644	down	C01996	ko00564,ko04024,ko04080,ko04721,ko04725,ko04742,ko04810,ko04911,ko04970,ko04971,ko04972,ko04976,ko05022,ko05033
MW0012963	1-Palmitoyl-2-hydroxy-sn-glycero-3-phosphoethanolamine	C21H44NO7P	GP	PE	MS2-MetDNA	0.993302	53862-35-4	3849.62	2087.89	9680.97	12710.1	10747.7	9474.27	444.75	647.82	1066.81	1387.9	1213.06	957.16	1.85928	0.00838911	0.117764	-3.08603	down	-	--
MW0110072	Trp-Lys	C17H24N4O3	Amino acid and Its metabolomics	Small Peptide	MS2-Search-DB	0.613607	51790-14-8	1589.38	6121.01	8244.26	2881.15	6472.93	2690.56	1311.05	583.62	267.61	645.01	417.56	269.59	1.84904	0.012232	0.124805	-3.00226	down	-	--
MW0108107	Lysyl-Tryptophan	C17H24N4O3	Amino acid and Its metabolomics	Small Peptide	MS2-Search-DB	0.668633	50674-18-5	73978.1	61680.6	20328.6	16491.2	43583.5	40357.9	116406	75026.3	101269	67422.2	95978.1	65921	1.49519	0.0052903	2.03581	1.0256	up	-	--
MEDP0437	Ergothioneine	C9H15N3O2S	Organic acid And Its derivatives	Organic acid And Its derivatives	MS2-Search-Local	0.831038	497-30-3	533136	623000	517917	881534	619834	607838	267985	227547	191980	183402	199041	213233	2.01946	0.000394552	0.339175	-1.5599	down	C05570	ko00340,ko01100
MW0103991	(R)-Pantetheine	C11H22N2O4S	Organic acid And Its derivatives	Organic acid And Its derivatives	MS2-Search-DB	0.76599	496-65-1	171233	142888	176280	178791	226591	129098	122746	65865.5	93035.7	68780.7	66325.2	64152.2	1.84001	0.000453123	0.46923	-1.09163	down	C00831	ko00770
MW0147450	Choline sulfate	C5H13NO4S	Organic acid And Its derivatives	Phosphoric acids	MS2-MetDNA	0.588197	4858-96-2	7449.42	10179.1	13352.9	12427.3	11077.5	9353.92	2440.91	4631.93	1767.54	4625.16	3626.13	6201.39	1.81486	0.000140774	0.364865	-1.45456	down	C00919	ko02010
MW0015214	7-Keto-8-aminopelargonic acid	C9H17NO3	Organic acid And Its derivatives	Organic acid And Its derivatives	MS2-Search-DB	0.548034	4707-58-8	2683.63	1718.01	3248.47	746.02	2276.87	1446.39	3478.83	3932.29	4299.1	5050.12	4256.76	11710.8	1.55377	0.0417185	2.70046	1.4332	up	C01092	ko00780,ko01100,ko01240
MEDP1292	3'-Dephosphocoenzyme A	C21H35N7O13P2S	CoEnzyme and vitamins	CoEnzyme and vitamins	MS2-MetDNA	0.904048	3633-59-8	1337.16	2639.52	3442.51	2094.27	2330.3	1129.27	705.63	180.54	189.08	584.57	690.23	194.31	1.79498	0.00320423	0.196127	-2.35014	down	C00882	ko00770,ko01100,ko01240
MW0103407	5'-Phosphoribosyl-N-formylglycinamide	C8H15N2O9P	Nucleotide And Its metabolomics	Nucleotide and Its metabolomics	MS2-MetDNA	0.930781	349-34-8	4718.74	2727.6	4659.32	8934.73	2193.56	3876.31	17790	4593.86	13038	11693.6	9193.63	8611.63	1.54083	0.017055	2.39469	1.25984	up	C04376	ko00230,ko01100
MW0123871	Ethanone, 1-[1-(4-fluorophenyl)-2,5-dimethyl-1H-pyrrol-3-yl]-2-(1-pyrrolidinyl)-	C18H21FN2O	Aldehyde,Ketones,Esters	Ketones	MS2-Search-DB	0.574792	314245-33-5	35641	44139.6	46148.2	77793.4	34911.6	44320.3	27543.2	11366.9	17587.9	372.41	29804.1	35828.9	1.09261	0.0100138	0.432944	-1.20775	down	-	--
MEDP0618	Carnitine 2-methyl-C4	C12H23NO4	FA	CAR	MS2-Search-Local	0.837587	31023-25-3	236003	726696	247661	352787	503211	484927	438981	178806	165674	128846	92440.1	266042	1.32191	0.0455576	0.498098	-1.0055	down	-	--
MW0013002	1-Stearoyl-2-linoleoyl-sn-glycero-3-phosphocholine	C44H84NO8P	GP	PC	MS2-Search-DB	0.732994	27098-24-4	2153.32	2481.55	18148.7	28276.5	71431.8	141537	100568	115226	117440	141555	52437.1	158847	1.30732	0.0277249	2.59849	1.37767	up	-	--
MEDP1177	N-Methyl-α-aminoisobutyric acid	C5H11NO2	Amino acid and Its metabolomics	Amino acid derivatives	MS2-Search-Local	0.811821	2566-34-9	483647	1.24665e+06	504516	754846	756448	775452	2.37305e+06	2.03826e+06	966237	1.48599e+06	1.12939e+06	1.63776e+06	1.61154	0.009366	2.12995	1.09082	up	-	--
MW0105712	Argininosuccinic acid	C10H18N4O6	Amino acid and Its metabolomics	Amino acid derivatives	MS2-MetDNA	0.910082	2387-71-5	2264.97	5082.85	3302.11	3612.61	2593.09	2715.9	10762	16231.7	6737.97	9125.91	6657.43	10433.6	1.84964	0.00445137	3.06306	1.61497	up	C03406	ko00220,ko00250,ko01100,ko01230
MW0152146	Latia luciferin	C15H24O2	Aldehyde,Ketones,Esters	Aldehydes	MS2-MetDNA	0.549632	21730-91-6	10962	11319.8	9763.23	17519.5	25170.5	28178.2	8212.82	6906.65	10440.1	5600.8	7477.85	11124.4	1.46367	0.0398851	0.48354	-1.04829	down	C02293	--
MEDL00392	1-Oleoyl-sn-glycero-3-phosphocholine	C26H52NO7P	GP	LPC	MS2-Search-Local	0.719767	19420-56-5	1.27086e+07	1.06759e+07	1.59568e+07	8.0088e+06	1.52432e+07	1.29817e+07	4.52061e+06	5.29753e+06	6.71661e+06	5.87486e+06	4.22907e+06	5.0365e+06	1.90822	0.00115822	0.419122	-1.25456	down	-	--
MW0063582	Sn-glycerol-3-phosphate	C3H9O6P	GP	GP	MS2-MetDNA	0.946173	17989-41-2	617.65	152.07	1201.87	1017.07	801.02	523.23	1537.94	1156.39	1484.59	1601.94	1947.85	1088.21	1.36272	0.00389249	2.04431	1.03161	up	C00093	ko00561,ko00564,ko01100,ko02010,ko05231
MW0010027	Valine	C5H11NO2	Amino acid and Its metabolomics	Amino acids	MS2-MetDNA	0.950389	146548-59-6	54600.1	137955	54684.4	75281.9	83594.6	91795.5	255872	224347	108744	163160	125163	176899	1.62119	0.00821948	2.11722	1.08217	up	C00183	ko00280,ko00290,ko00311,ko00770,ko00970,ko01100,ko01210,ko01230,ko01240,ko02010,ko04974,ko04978,ko05230
MW0063590	Solasodine	C27H43NO2	Alkaloids	Alkaloids	MS2-Search-DB	0.640972	126-17-0	25987.2	31501.8	31742.4	27220.3	31770	31621.9	5052.58	3391.56	3958.88	3936.61	2936.92	71.97	1.64798	1.27365e-08	0.107585	-3.21645	down	C10822	--
MW0004444	4,4'-Methylenebis(2,6-di-tert-butylphenol)	C29H44O2	Benzene and substituted derivatives	Benzene and substituted derivatives	MS2-Search-DB	0.566225	118-82-1	9385.5	8898.98	10691.3	7096.7	10594	10919.1	158.89	24.95	76.06	25.28	63.52	94.05	2.05127	1.74734e-05	0.00768854	-7.02307	down	C14287	--
MW0005714	5-Nitro-2-(3-phenylpropylamino)benzoic acid	C16H16N2O4	Benzene and substituted derivatives	Benzene and substituted derivatives	MS2-Search-DB	0.653917	107254-86-4	87651	78427.7	96248.2	97658	117455	64766.2	56967.1	32047.3	43566.3	30717.8	31150	28650	1.89192	0.000234828	0.411464	-1.28116	down	C13705	--
MEDP0881	Phosphocholine	C5H14NO4P	Nucleotide And Its metabolomics	Nucleotide and Its metabolomics	MS2-Search-Local	0.782902	107-73-3	2.93789e+06	2.9287e+06	4.65977e+06	4.15679e+06	4.30656e+06	3.20674e+06	950942	1.47081e+06	1.25893e+06	1.69154e+06	1.59496e+06	2.0139e+06	1.91719	0.000339871	0.404618	-1.30537	down	C00588	ko00564,ko01100,ko05231
MEDP0039	Betaine	C5H11NO2	Others	Others	MS2-Search-Local	0.678773	107-43-7	18294.6	53356.1	28035.5	36554.8	20141.7	24693.4	103176	159478	72722.2	87241.5	68082.8	104103	1.84227	0.00254439	3.28482	1.71582	up	C00719	ko00260,ko01100,ko02010
MW0010642	Phyllanthin	C24H34O6	Lignans and Coumarins	Lignans	MS2-Search-DB	0.572831	10351-88-9	29858.5	46988.8	27729.6	29052.3	3397.04	4444.61	59224.3	80141.4	101515	101061	49831.3	102006	1.53564	0.000698146	3.49032	1.80336	up	C10746	--
MW0122987	Austricin	C15H18O4	Flavonoids	Flavonoid	MS2-Search-DB	0.579503	10180-88-8	20653.1	19606.8	18880.9	22193.2	29691	27014.9	50791.5	45481	38793.6	32324.3	51354.7	73623.6	1.79304	0.00557696	2.118	1.0827	up	-	--
MW0111160	N,N-Diethyl-2-aminoethanol	C6H15NO	Alcohol and amines	Alcohols	MS2-Search-DB	0.568262	100-37-8	73835.9	91591.1	80069.2	123121	87989.6	85058.5	39542.9	33038	27745.2	27282.1	27443.5	32165.8	2.0212	0.000234104	0.345633	-1.53269	down	-	--
MW0015651	all-trans-Carophyll yellow	C32H44O2	Aldehyde,Ketones,Esters	Esters	MS2-Insilico	0.630082	-	41718.2	15049.4	32163.1	18622.9	15827.6	7527.01	56153.8	31549.8	46721.6	46951.2	54335.6	56770.5	1.55287	0.00225831	2.23426	1.15979	up	-	--
MW0158899	Val-Arg-Ile-Asp	C21H39N7O7	Amino acid and Its metabolomics	Small Peptide	MS2-Search-DB	0.637152	-	31541	23575.8	23191.9	29819.9	29874.8	25940.8	5592.07	6434.39	5186.86	7051.41	4741.34	15706.2	1.94139	5.17523e-06	0.272729	-1.87446	down	-	--
MW0158584	Tyr-Pro-Asp	C18H23N3O7	Amino acid and Its metabolomics	Small Peptide	MS2-Search-DB	0.557719	-	69094.7	86795.2	69751.6	112812	78065.2	79731.4	26894.6	26267	18309.2	18782.8	18155.4	22252.9	2.03925	0.000155871	0.263299	-1.92523	down	-	--
MW0158578	Tyr-Phe-Thr-Lys	C28H39N5O7	Amino acid and Its metabolomics	Small Peptide	MS2-Search-DB	0.576825	-	2419.27	4080.01	1287.07	3983.64	4554.09	5006.17	10144.9	9815.29	11088.1	9483.82	12849	13199.2	1.83302	6.25559e-06	3.1214	1.64219	up	-	--
MW0076976	TG(18:2(9Z,12Z)/22:2(13Z,16Z)/18:4(6Z,9Z,12Z,15Z))	C61H102O6	GL	TG	MS2-MetDNA	0.67271	-	231048	246199	354617	353197	309300	261438	89945.8	151642	166656	156345	104397	117450	1.89147	0.000227905	0.447907	-1.15873	down	-	--
MW0071247	TG(16:0/20:3(5Z,8Z,11Z)/22:5(4Z,7Z,10Z,13Z,16Z))	C61H102O6	GL	TG	MS2-MetDNA	0.693715	-	44824.1	45378.5	67689.8	69541.2	62225.3	53551.2	24332.2	31060.5	35737.4	30714.3	22580.8	24585.8	1.89564	0.000563805	0.492441	-1.02198	down	-	--
MW0156651	Ser-Arg-Ser	C12H24N6O6	Amino acid and Its metabolomics	Small Peptide	MS2-Search-DB	0.696741	-	3331.62	1455.94	348.66	863.97	1948.89	1005.65	2859.22	2784.77	2915.59	6664.17	2372.18	2635.72	1.38025	0.0426537	2.25933	1.17589	up	-	--
MW0155898	Pro-Ile-Leu	C17H31N3O4	Amino acid and Its metabolomics	Small Peptide	MS2-Search-DB	0.557132	-	6107.23	1150.81	944.14	5201.81	5505.05	4631.06	510.47	996.45	750.2	1520.71	546.77	1490.4	1.49483	0.0238787	0.247025	-2.01727	down	-	--
MW0155884	Pro-His-Phe-Asp-Lys	C30H42N8O8	Amino acid and Its metabolomics	Small Peptide	MS2-Search-DB	0.58635	-	91032.2	103121	72177.4	103682	98891.9	53739.8	19777.6	48859.9	20494.6	43348.2	15956.9	38826	1.79457	0.000350842	0.358299	-1.48076	down	-	--
MW0109305	Pro-Asn-Arg	C15H27N7O5	Amino acid and Its metabolomics	Small Peptide	MS2-Search-DB	0.5942	-	38636	4215.66	50032.6	48612.7	35427.8	25498.9	19354.6	2384.31	16456.8	391.63	8266.99	16647.2	1.14114	0.0193035	0.313707	-1.67251	down	-	--
MW0059344	PE-NMe(16:0/22:4(7Z,10Z,13Z,16Z))	C44H80NO8P	GP	PE	MS2-MetDNA	0.701067	-	47901.1	201328	295351	252349	274689	232507	199818	45465.4	54923.3	171557	57608.1	55464.8	1.18715	0.0276156	0.448452	-1.15697	down	-	--
MW0057740	PC(6:0/6:0)	C20H40NO8P	GP	PC	MS2-Search-DB	0.565605	-	447.84	225.92	343.25	349.36	139.93	113.94	732.02	1110.04	840.19	428.21	469.53	762.06	1.61164	0.00499216	2.67988	1.42217	up	-	--
MW0057427	PC(20:5(5Z,8Z,11Z,14Z,17Z)/20:4(5Z,8Z,11Z,14Z))	C48H78NO8P	GP	PC	MS2-MetDNA	0.79528	-	18223.5	32496.5	73744.1	34317.2	36593.4	20316.8	11434.4	27648.3	2391.16	14898.3	13247.9	12498.2	1.4174	0.0414692	0.380721	-1.3932	down	-	--
MW0057020	PC(18:1(9Z)/18:1(9Z))	C44H84NO8P	GP	PC	MS2-MetDNA	0.949708	-	1940.13	3752.52	14663.8	40347.8	54048.1	22709.2	48691.3	57449.1	30356.2	63475	71096.3	66428.3	1.2889	0.010706	2.45521	1.29584	up	-	--
MW0153612	Met-Lys-Pro-Leu-Val	C27H50N6O6S	Amino acid and Its metabolomics	Small Peptide	MS2-Search-DB	0.600469	-	45247.4	44540.3	33543.2	29464.5	29914.9	23120.1	19304.3	10699.6	14132.5	13947.1	10007.2	9962.24	1.87199	0.00115246	0.37921	-1.39893	down	-	--
MW0054544	LysoPC(20:4(5Z,8Z,11Z,14Z))	C28H50NO7P	GP	LPC	MS2-MetDNA	0.961071	-	196683	273492	378511	368487	301957	200042	33475.3	68804.4	55377.1	71452.6	37104.5	48258.7	2.00892	0.000609743	0.182921	-2.45071	down	-	--
MW0054488	LysoPA(18:1(9Z)/0:0)	C21H41O7P	GP	LPA	MS2-MetDNA	0.940342	-	3397.75	1324.72	8539.29	6885.8	8692.04	6193.6	24935.7	61147.3	9291.19	56996.5	58674.4	50355.5	1.70733	0.00722271	7.46151	2.89947	up	-	--
MW0152564	Leu-Val-Leu-Gly-Phe	C28H45N5O6	Amino acid and Its metabolomics	Small Peptide	MS2-Search-DB	0.584957	-	212840	287818	233655	163784	197981	131888	142913	69117.5	103040	103578	73996.2	108116	1.71328	0.00360902	0.489232	-1.03141	down	-	--
MEDP1334	LPC(20:4/0:0)	C28H51NO7P	GP	LPC	MS2-Search-Local	0.644792	-	63115.9	36458.9	66679	51421.7	70474.3	55882.6	12416.3	22827.2	20673.6	26427.1	15801.4	21258.8	1.93546	0.000309813	0.347073	-1.52669	down	-	--
MEDP1326	LPC(20:1/0:0)	C28H57NO7P	GP	LPC	MS2-Search-Local	0.786336	-	53633.3	38203.6	32902.5	91151.6	57987.3	92065.4	13309.2	39239.1	17643.5	36707.7	16793.3	18767.7	1.62172	0.0139145	0.389296	-1.36106	down	-	--
MEDP0494	LPC(15:0/0:0)	C23H48NO7P	GP	LPC	MS2-Search-Local	0.769607	-	99511.9	67866.4	99008.9	99502.8	102706	92926.5	53519.6	43583.9	25815.8	60234.6	25072.6	46750.6	1.79375	7.69822e-05	0.454081	-1.13898	down	-	--
MEDP1330	LPC(0:0/20:2)	C28H55NO7P	GP	LPC	MS2-Search-Local	0.712831	-	56194.2	20633.7	45942.4	27882.6	24847.7	69727.6	6193.2	6215.06	6262.02	6975.03	4992.04	6945.17	1.96045	0.00756876	0.153255	-2.70599	down	-	--
MW0150111	Glu-Phe-Thr	C18H25N3O7	Amino acid and Its metabolomics	Small Peptide	MS2-Search-DB	0.5936	-	35585.4	22379.8	30026.9	28632.9	34324	24342.6	12665.1	6778.93	13872.2	13888.4	18362	19649.9	1.69685	0.000382348	0.486142	-1.04055	down	-	--
MW0050173	DG(18:2(9Z,12Z)/18:3(6Z,9Z,12Z)/0:0)	C39H66O5	GL	DG	MS2-MetDNA	0.654381	-	1531.66	1908.7	1495.58	1522.77	440.32	969.87	2524.85	2358.86	2296.93	2053.46	2575.38	4277.27	1.5146	0.00721952	2.04435	1.03164	up	-	--
MW0145535	Arg-Tyr-Ala-Arg	C24H40N10O6	Amino acid and Its metabolomics	Small Peptide	MS2-Search-DB	0.558523	-	851.81	2367.17	3270.86	1920.86	4356.38	2571.7	9847.73	23690.3	18381.3	21216.2	24945.1	15375.4	1.92752	0.000671891	7.39668	2.88688	up	-	--
MW0122765	Alizapride	C16H21N5O2	Heterocyclic compounds	Heterocyclic compounds	MS2-Search-DB	0.589542	-	29440.7	24353.7	6127.67	27631.3	18805	27727.8	75113.2	91724	51322.7	52013.3	42748	82894.9	1.67409	0.00182288	2.95196	1.56167	up	D07102	--
MW0144691	Ala-Phe-His-Lys	C24H35N7O5	Amino acid and Its metabolomics	Small Peptide	MS2-Search-DB	0.582122	-	10552.1	8193.62	12882.8	10209.2	8224.94	7290.15	3114.69	3257.86	2316.41	5476.6	3143.04	5283.77	1.86347	0.000323578	0.393919	-1.34403	down	-	--
MW0162882	5-amino-2-azaniumyl-5-oxopentanoate	C5H10N2O3	Aldehyde,Ketones,Esters	Esters	MS2-MetDNA	0.930469	-	1199.53	2360.35	5802.57	4034.4	3293.97	3166.12	6121.67	3714.46	7741.57	10108.9	6500.27	7356.42	1.48338	0.0078187	2.09213	1.06497	up	-	--
MW0161361	5-[(1E,3E,5E,7E,9E,11E,13E,15E,17E)-18-(3-hydroxy-2,6,6-trimethylcyclohexa-1,3-dien-1-yl)-3,7,12,16-tetramethyloctadeca-1,3,5,7,9,11,13,15,17-nonaenyl]-4,4,6-trimethylcyclohexa-1,5-dien-1-ol	C40H52O2	Alcohol and amines	Alcohols	MS2-MetDNA	0.820001	-	967.77	893.18	1285.05	1366.83	1627.03	1638.31	5844.36	1226.5	5458.39	4358.55	2915.22	3678.57	1.6734	0.0125506	3.01891	1.59403	up	-	--
MW0103350	2'-Deoxyinosine-5'-diphosphate	C10H14N4O10P2	Nucleotide And Its metabolomics	Nucleotide and Its metabolomics	MS2-MetDNA	0.546992	-	48428.3	23171	57607.4	30095.5	20170.9	23578.1	102734	46306.2	72358	58959.5	92241.8	41599.4	1.50896	0.0173277	2.03987	1.02848	up	C01344	ko00230
MW0012846	1-Linoleoyl-sn-glycero-3-phosphorylcholine	C26H50NO7P	GP	PC	MS2-Search-DB	0.698221	-	675.07	349.76	1377.07	639.83	606.23	1386.36	5754.55	12318	6961.25	6687.95	9709.36	6370.98	1.98179	0.000834126	9.49523	3.2472	up	-	--
MW0001627	1-Isothiocyanato-3-phenylpropane	C10H11NS	Benzene and substituted derivatives	Benzene and substituted derivatives	MS2-Insilico	0.501818	-	49078.8	57245.2	74517.6	71147.9	80442.7	58537.8	12677.4	29360.1	21245.8	34201	22935.6	44012.4	1.7763	0.000208599	0.420575	-1.24956	down	-	--
MW0161504	1,1-dihydroxypropan-2-one	C3H6O3	Aldehyde,Ketones,Esters	Ketones	MS2-MetDNA	0.770369	-	880.15	1421.89	320.5	339.69	701.99	991.01	2044.41	2198.96	1847.51	3052.87	1953.38	1942.31	1.73054	0.000235239	2.80103	1.48596	up	-	--
MW0160670	(E)-2-aminooctadec-4-ene-1,3-diol	C18H37NO2	Alcohol and amines	Alcohols	MS2-MetDNA	0.839455	-	22542.1	17900.5	8235.85	10968.5	55272.2	18439.6	74369.4	54527.3	28368.9	29756.4	43960.3	41661.9	1.35931	0.0404622	2.04444	1.03171	up	-	--
MW0161017	(2S)-2-azaniumyl-3-methylbutanoate	C5H11NO2	Aldehyde,Ketones,Esters	Esters	MS2-MetDNA	0.961655	-	2.94867e+06	5.6765e+06	3.06723e+06	3.98094e+06	3.50123e+06	3.37069e+06	1.03368e+07	9.48203e+06	5.6418e+06	6.99311e+06	6.66939e+06	7.83317e+06	1.81045	0.00128076	2.08276	1.0585	up	-	--
MW0165312	(2S)-2-azaniumyl-3-(4-hydroxy-1H-indol-3-yl)propanoate	C11H12N2O3	Others	Others	MS2-MetDNA	0.929587	-	1047.92	2466.7	1937.96	3403.33	3725.46	4097.75	5675.73	5160.46	4717.32	4787.07	5066.3	10577.9	1.52232	0.0162396	2.15747	1.10934	up	-	--

## Sheet: HFDIS vs HFDS
neg：
Index	Compounds	Formula	Class I	Class II	MS_level	score	CAS	NDS1	NDS2	NDS3	NDS4	NDS5	NDS6	HFDS1	HFDS2	HFDS3	HFDS4	HFDS5	HFDS6	VIP	p_value	Fold_Change	Log2FC	Type	cpd_ID	kegg_map
MW0114415	Ethanone, 1-[2-hydroxy-3-propyl-4-[4-(2H-tetrazol-5-yl)butoxy]phenyl]-	C16H22N4O3	Aldehyde,Ketones,Esters	Ketones	MS2-Search-DB	0.574737	88107-10-2	20298.5	23476.2	13905.2	14330.1	16267	24437.4	30477.2	34833.8	36427.7	47565.5	30456.4	47395.4	1.48483	0.000843042	2.01533	1.01101	up	D02851	--
MW0146874	Bromochloroacetonitrile	C2HBrClN	Others	Others	MS2-Insilico	0.608868	83463-62-1	259611	359793	228762	235665	205820	265305	279647	684873	634128	602082	654941	637712	1.44441	0.00230057	2.24661	1.16775	up	C19353	--
MW0012999	1-Stearoyl-2-hydroxy-sn-glycero-3-phosphoethanolamine	C23H48NO7P	GP	PC	MS2-Search-DB	0.74546	69747-55-3	42022.6	33609.5	32790	34937.8	41804.5	70898.8	98979.3	93356.9	99596.9	112817	87835.4	126765	1.56383	2.5249e-05	2.41874	1.27426	up	C21484	ko04216
MW0054374	Linoleic acid	C18H32O2	FA	FFA	MS2-MetDNA	0.991963	60-33-3	16452.8	17673.4	17863.1	17084.6	17965.3	14426	5615.06	6712.27	6962.97	6763.25	6236.22	5532.28	1.69819	4.68182e-07	0.372759	-1.42369	down	C01595	ko00591,ko01040,ko01100
MW0052792	FA 18:0	C18H36O2	FA	FFA	MS2-MetDNA	0.949881	57-11-4	4464.28	6556.17	6599.16	7090.6	7173.71	5115.49	467.1	508.84	985.81	327.55	377.9	1126.84	1.65763	2.69126e-05	0.102543	-3.2857	down	C01530	ko00061,ko01040,ko04745
MW0150781	Hexadecanoic Acid(C16:0)	C16H32O2	FA	FFA	MS2-MetDNA	0.98372	57-10-3	20372.9	16474.1	21411	17829.9	19507.7	21523.4	31388	32936.1	40666.8	41960.4	73782.1	41071	1.51676	0.0119304	2.23537	1.16051	up	C00249	ko00061,ko00062,ko00071,ko01040,ko01100,ko01212
mws0119	Myristic Acid	C14H28O2	FA	FFA	MS2-MetDNA	0.996343	544-63-8	23804	20267	26606.9	27701.1	29102.4	30319.1	13952.8	10309.3	8648.77	9839.93	9512.09	7527.08	1.63165	1.33657e-05	0.378896	-1.40013	down	C06424	ko00061,ko01100
MW0015854	Arachidonic acid	C20H32O2	FA	FFA	MS2-MetDNA	0.994858	506-32-1	3019.59	3115.55	3156.29	3140.61	3012.11	2084.42	567.97	886.99	713.04	792.61	639.5	754.32	1.68638	2.20802e-05	0.248419	-2.00915	down	C00219	ko00590,ko00591,ko01040,ko01100,ko04216,ko04217,ko04270,ko04611,ko04664,ko04666,ko04723,ko04726,ko04730,ko04745,ko04750,ko04912,ko04913,ko04921,ko04923,ko04925,ko05140,ko05146
MW0053863	Heptadecanoic acid	C17H34O2	FA	FFA	MS2-MetDNA	0.919713	506-12-7	116217	134287	93712.8	105531	106783	41691.1	505683	359656	406002	367796	448838	374279	1.61024	3.28553e-06	4.11596	2.04123	up	-	--
MW0005813	6-Hydroxy-1,3-benzoxathiol-2-one	C7H4O3S	Benzene and substituted derivatives	Phenolics	MS2-Search-DB	0.5102	4991-65-5	48818.1	79721.3	62549.7	93035.6	50147.5	56828.3	154297	104189	120561	247955	209028	117565	1.4728	0.0091011	2.43823	1.28584	up	D07211	--
MEDN0115	Chenodeoxycholic Acid	C24H40O4	Bile acids	Bile acids	MS2-MetDNA	0.998807	474-25-9	5947.55	13135.4	11392.2	6345.12	3663.33	2915.57	886.39	1288.59	3358.89	2198.34	939.92	2177.61	1.3596	0.0228564	0.249998	-2.00001	down	C02528	ko00120,ko01100,ko04976
MEDN0400	FFA(18:3)	C18H30O2	FA	FFA	MS2-Search-Local	0.816044	463-40-1	912285	561850	1.00857e+06	1.10834e+06	1.11465e+06	1.52923e+06	193107	271505	211933	233522	228609	135249	1.63495	0.00121096	0.204321	-2.29109	down	C06427	ko00592,ko01040,ko01100
MW0103045	Ursocholic acid	C24H40O5	Bile acids	Bile acids	MS2-Search-Local	0.720576	2955-27-3	41789.2	74721.2	60620.7	50452.1	26959.1	91840	15628.4	10455.3	31687.2	32502.3	29165.4	37495.3	1.15785	0.0194063	0.453066	-1.14221	down	C17644	--
MEDN1079	FFA(22:6)	C22H32O2	FA	Oxidized lipids	MS2-Search-Local	0.735042	25167-62-8	467943	460582	552919	499455	470292	397356	147341	147186	147150	144227	143037	134949	1.70646	1.59342e-05	0.303274	-1.72131	down	-	--
MEDL00447	AA	C20H32O2	FA	Oxidized lipids	MS2-Search-Local	0.710579	24880-40-8	124529	113796	123548	124646	113636	86801.3	24320.4	30155.8	29675.8	32479.3	27990.7	31571	1.69797	1.82397e-05	0.256484	-1.96306	down	-	--
MEDN1485	Glycerophospho-N-Arachidonoyl Ethanolamine	C25H44NO7P	GP	LPE	MS2-Search-Local	0.793343	201738-25-2	5455.46	5325.2	10005.5	7435.13	10339	11274	26047.8	36956.9	37076.6	47728.5	46515.7	44839.9	1.63395	0.0001091	4.79921	2.2628	up	-	--
MW0126862	Trichloroepoxyethane	C2HCl3O	Heterocyclic compounds	Heterocyclic compounds	MS2-Insilico	0.531904	16967-79-6	313274	317058	290045	299557	283905	287972	1.76635e+06	1.1499e+06	1.14767e+06	486403	1.09069e+06	858447	1.56404	0.00595175	3.62731	1.8589	up	C11148	ko00980
MEDN0103	Ursodeoxycholic Acid	C24H40O4	Bile acids	Bile acids	MS2-Search-Local	0.763044	128-13-2	34730.3	77178.9	60800.7	35095.2	21307.2	20034.7	8621.19	11118	25727.4	12367	3302	14835.3	1.26528	0.0254445	0.304924	-1.71348	down	C07880	--
MW0017083	Cholesterol 3-sulfate	C27H46O4S	Hormones and hormone related compounds	Hormones and hormone related compounds	MS2-Search-DB	0.574078	1256-86-6	1414.01	1313.45	1153.1	1098.28	923.88	554.11	422.5	401.54	495.95	277.88	226.36	344.31	1.52089	0.00161027	0.335852	-1.5741	down	C18043	ko00140
MW0143501	5(Z),14(Z)-Eicosadienoic Acid	C20H36O2	Organic acid And Its derivatives	Organic acid And Its derivatives	MS2-Search-DB	0.744778	122055-58-7	43364.9	31773	25619.1	25859.7	46906.4	21708.2	3.71067e+06	1.05303e+06	2.21878e+06	518856	2.18912e+06	2.1737e+06	1.66673	0.00769026	60.7698	5.92528	up	-	--
MW0062178	Pristanic acid	C19H38O2	Terpenoids	Ditepenoids	MS2-MetDNA	0.913658	1189-37-3	19850.3	22957.7	217.31	26136.8	30593.4	27085.7	56815.7	93944.8	170043	168094	109815	119491	1.12907	0.00214852	5.66223	2.50137	up	-	--
MW0126762	Thiamine monophosphate	C12H18N4O4PS	Organic acid And Its derivatives	Organic acid And Its derivatives	MS2-Search-DB	0.681188	-	2588.78	1884.64	1816.22	995.74	618.08	1683.91	3592.98	3449.7	2519.35	1832.93	3903.97	3988.99	1.21642	0.00530697	2.01181	1.00849	up	C01081	ko00730,ko01100,ko01240
MW0056574	PA(i-13:0/i-12:0)	C28H55O8P	GP	PA	MS2-Insilico	0.516602	-	8944.39	9902.59	4869.83	8101.96	8159	11356.4	26714.5	25396.5	26048.8	31592.2	35613.8	29235	1.63347	4.42512e-06	3.40126	1.76607	up	-	--
MW0154120	N,N-Dihydroxy-L-valine	C5H11NO4	Amino acid and Its metabolomics	Amino acid derivatives	MS2-MetDNA	0.623733	-	1514.88	2709.12	2470.65	2024.21	2245.4	1405.31	5421.23	4989.59	7598.49	8108.56	4977.88	9593.15	1.58874	0.00138211	3.28944	1.71784	up	C20314	ko01100
MW0152478	Leu-Ser-Ala-Leu-Glu	C23H41N5O9	Amino acid and Its metabolomics	Small Peptide	MS2-Search-DB	0.566221	-	12056.1	13017.2	14489	13890.6	4989.31	10991	15712.9	26735.8	29041.2	19468.3	27244.2	29450	1.3745	0.00120801	2.12653	1.0885	up	-	--
MEDN1284	LPE(18:3/0:0)	C23H42NO7P	GP	LPE	MS2-Search-Local	0.820605	-	95736.2	106400	184174	172286	293850	336526	43802.5	105981	87778.6	69166.1	52625.5	44707.5	1.36848	0.0210538	0.33984	-1.55707	down	-	--
MEDN1282	LPE(0:0/18:2)	C23H44NO7P	GP	LPE	MS2-Search-Local	0.80189	-	3931.26	3149.85	6960.09	7089.23	9115.56	9300.23	1378.6	3562.72	2194.45	4772.19	2853.38	2111.79	1.25571	0.0135759	0.426669	-1.22881	down	-	--
MW0151553	Ile-Phe-Val-Lys	C26H43N5O5	Amino acid and Its metabolomics	Small Peptide	MS2-Search-DB	0.576485	-	30243.7	28243.2	24511.2	29790.1	35159.9	33661.3	9629.37	12005.5	17156.1	10088.6	11419.3	6620.6	1.59418	4.15635e-06	0.36848	-1.44034	down	-	--
MW0151470	Ile-Ile-Glu-Glu-Val	C27H47N5O10	Amino acid and Its metabolomics	Small Peptide	MS2-Search-DB	0.559961	-	171890	168084	239314	296254	261087	296730	567412	504861	596468	585634	689781	1.34841e+06	1.51667	0.0133668	2.99476	1.58244	up	-	--
MEDL00692	FFA(17:0)	C17H34O2	FA	FFA	MS2-Search-Local	0.695622	-	385271	307997	268410	335504	333531	105811	6.43936e+06	4.4235e+06	4.88643e+06	5.27603e+06	5.36211e+06	5.03806e+06	1.68574	7.38657e-06	18.0968	4.17766	up	-	--
MW0144065	8-Hydroxy-3-chlorodibenzofuran;7-Chloro-2-dibenzofuranol	C12H7ClO2	Benzene and substituted derivatives	Benzene and substituted derivatives	MS2-Insilico	0.553629	-	217108	113330	558302	334930	181137	297824	673538	622314	640874	725689	762938	913906	1.42659	0.000321762	2.54856	1.34968	up	C15241	--
MW0014253	3-Oxohexadecanoic acid	C16H30O3	Organic acid And Its derivatives	Organic acid And Its derivatives	MS2-MetDNA	0.99351	-	39785.4	52276	32589.5	39345.9	39301.5	70083.9	14103.3	23949.3	16743.1	20205.9	17530.5	17283.1	1.56275	0.00372231	0.401692	-1.31584	down	-	--
MW0142069	2,5-Diamino-6-(5-phospho-D-ribitylamino)pyrimidin-4(3H)-one;2,5-Diamino-6-(1-D-ribitylamino)pyrimidin-4(3H)-one 5'-phosphate	C9H18N5O8P	Others	Others	MS2-Insilico	0.680145	-	418.71	278.44	247.39	378.14	413.27	500.22	696.96	610.75	737.89	683.17	2098.25	1008.19	1.35471	0.0487382	2.60947	1.38375	up	C18910	ko00740,ko01100,ko01240
MW0011808	1-(4Z,7Z,10Z,13Z,16Z,19Z-docosahexaenoyl)-glycero-3-phosphate	C25H39O7P	Others	Others	MS2-Insilico	0.546308	-	101959	90810.2	218457	144833	196050	206077	767797	731412	778924	1.20751e+06	947808	903431	1.64593	7.41791e-05	5.56978	2.47762	up	-	--
pos：
Index	Compounds	Formula	Class I	Class II	MS_level	score	CAS	NDS1	NDS2	NDS3	NDS4	NDS5	NDS6	HFDS1	HFDS2	HFDS3	HFDS4	HFDS5	HFDS6	VIP	p_value	Fold_Change	Log2FC	Type	cpd_ID	kegg_map
MW0003976	3-Ethylbenzene-1,2-diol	C8H10O2	Benzene and substituted derivatives	Phenolics	MS2-MetDNA	0.990245	933-99-3	10018.3	6699.38	6618.24	9525.21	15460.1	10394.1	5632.39	313.85	8782.62	6059.32	2074.94	2670.68	1.33817	0.0129472	0.434874	-1.20133	down	C06728	ko01100
MW0109259	Phosphonic acid, P-[(3R)-3-amino-4-[(3-hexylphenyl)amino]-4-oxobutyl]-	C16H27N2O4P	Organic acid And Its derivatives	Organic acid And Its derivatives	MS2-Search-DB	0.575899	909725-61-7	48084.1	2090.02	46193.1	52130.7	22724.5	42026.8	1255.42	3105.28	15980.6	14035.1	1781	4411.67	1.42291	0.0131574	0.190243	-2.39409	down	-	--
MW0114484	Furan-2,5-dicarbaldehyde	C6H4O3	Heterocyclic compounds	Heterocyclic compounds	MS2-Search-DB	0.601254	823-82-5	821.93	1819.92	1027.77	1057.57	992.33	903.81	307.3	852.38	314.69	205.3	679.49	594.92	1.67591	0.00802061	0.446011	-1.16485	down	C20899	--
MW0168524	2-ketoisocaproic acid	C6H10O3	Heterocyclic compounds	Heterocyclic compounds	MS2-MetDNA	0.614611	816-66-0	15215.6	13200.2	16577.9	17545.2	20909.7	11620.5	9713.26	9535.53	9939.85	4046.96	10935.2	1869.22	1.51147	0.00255882	0.48428	-1.04609	down	C00233	ko00280,ko00290,ko01100,ko01210,ko01230
MW0106120	Carisoprodol	C12H24N2O4	Aldehyde,Ketones,Esters	Esters	MS2-Search-DB	0.561849	78-44-4	73684.8	250040	49286.6	124251	96419.9	62992.9	377944	300518	129649	163695	211863	311771	1.57262	0.0190426	2.27729	1.18732	up	C07927	--
MW0123330	Cilostazol	C20H27N5O2	Others	Medicine	MS2-Search-DB	0.605967	73963-72-1	92708.8	31700.3	70984.4	72742.1	89484.1	60567.7	19461.2	19657.8	44386.3	40550.5	26163.5	14765.7	1.76303	0.0037367	0.394524	-1.34181	down	D01896	--
MW0007363	Imazamethabenz-methyl	C16H20N2O3	Benzene and substituted derivatives	Benzene and substituted derivatives	MS2-Search-DB	0.551521	69969-22-8	19041.2	27558.4	15589.6	4407.67	17333	16308.6	89053	278702	275100	171656	116515	118898	2.04558	0.00544911	10.4742	3.38877	up	C11494	--
MW0105489	Ala-Val-Gly	C10H19N3O4	Amino acid and Its metabolomics	Small Peptide	MS2-Search-DB	0.572812	69288-25-1	18665	13443.9	35350.6	20235.4	38170.8	35299.1	3411.94	5209.25	8152.26	11170.2	6981.38	7042.98	1.95611	0.00506203	0.260404	-1.94117	down	-	--
MW0012963	1-Palmitoyl-2-hydroxy-sn-glycero-3-phosphoethanolamine	C21H44NO7P	GP	PE	MS2-MetDNA	0.993302	53862-35-4	3849.62	2087.89	9680.97	12710.1	10747.7	9474.27	458.39	1836.35	1697.86	1456.93	813.89	228.57	1.85739	0.00869154	0.133716	-2.90276	down	-	--
MW0108107	Lysyl-Tryptophan	C17H24N4O3	Amino acid and Its metabolomics	Small Peptide	MS2-Search-DB	0.668633	50674-18-5	73978.1	61680.6	20328.6	16491.2	43583.5	40357.9	119791	92258.4	106682	87053.5	85326.4	93750.1	1.71592	0.00085889	2.28087	1.18959	up	-	--
MEDP0437	Ergothioneine	C9H15N3O2S	Organic acid And Its derivatives	Organic acid And Its derivatives	MS2-Search-Local	0.831038	497-30-3	533136	623000	517917	881534	619834	607838	246444	241694	204350	280456	259070	143076	2.08336	0.000317355	0.363467	-1.4601	down	C05570	ko00340,ko01100
MEDP1675	Leu-Leu-Gly	C14H27N3O4	Amino acid and Its metabolomics	Small Peptide	MS2-Search-Local	0.635155	4464-36-2	109795	103392	92354.1	114638	115565	105101	43265.6	46767	62508.6	49110	31899.1	37484.8	2.10523	8.68727e-07	0.422934	-1.2415	down	-	--
MW0003253	2-Methylbenzamide oxime	C8H10N2O	Others	Others	MS2-Search-DB	0.576606	40312-14-9	192968	60399.3	68865.6	126104	90787.5	61959.1	28155.3	34147	40813.7	24093.4	72365.6	5629.95	1.56535	0.0248427	0.341392	-1.5505	down	-	--
MEDP1292	3'-Dephosphocoenzyme A	C21H35N7O13P2S	CoEnzyme and vitamins	CoEnzyme and vitamins	MS2-MetDNA	0.904048	3633-59-8	1337.16	2639.52	3442.51	2094.27	2330.3	1129.27	1107.53	973.59	1263.86	528.33	1165.25	726.64	1.67667	0.0166926	0.444399	-1.17007	down	C00882	ko00770,ko01100,ko01240
MW0120927	5,10-Methylene-THF	C20H23N7O6	Heterocyclic compounds	Heterocyclic compounds	MS2-MetDNA	0.913867	3432-99-3	2155.4	1870.35	810.78	1472.63	768.68	1523.11	894.36	518.08	967.44	1019.27	397.57	320.96	1.47309	0.0212523	0.478747	-1.06266	down	C00143	ko00260,ko00670,ko01100,ko01200,ko01240,ko01523
MEDP0618	Carnitine 2-methyl-C4	C12H23NO4	FA	CAR	MS2-Search-Local	0.837587	31023-25-3	236003	726696	247661	352787	503211	484927	127768	114391	228588	153838	395814	217682	1.53644	0.0366047	0.485278	-1.04312	down	-	--
MW0013002	1-Stearoyl-2-linoleoyl-sn-glycero-3-phosphocholine	C44H84NO8P	GP	PC	MS2-Search-DB	0.732994	27098-24-4	2153.32	2481.55	18148.7	28276.5	71431.8	141537	140767	29671.8	114898	124623	128266	111367	1.30834	0.0434055	2.46031	1.29884	up	-	--
MW0125187	Minaprine	C17H22N4O	Heterocyclic compounds	Heterocyclic compounds	MS2-Search-DB	0.553573	25905-77-5	20685.6	23589.4	24147.8	53016.3	48067	21978	13994.5	5389.82	4797.79	4329.55	20726.7	3929.8	1.80575	0.00963901	0.277663	-1.84859	down	D05039	--
MEDP1177	N-Methyl-α-aminoisobutyric acid	C5H11NO2	Amino acid and Its metabolomics	Amino acid derivatives	MS2-Search-Local	0.811821	2566-34-9	483647	1.24665e+06	504516	754846	756448	775452	2.54041e+06	3.44565e+06	897476	2.17853e+06	1.85942e+06	2.09538e+06	1.8284	0.00739923	2.87884	1.52549	up	-	--
MEDP0577	Carnitine isoC4:0	C11H21NO4	FA	CAR	MS2-Search-Local	0.685786	25518-49-4	158258	458836	98729.5	205188	268326	227322	89935	64843.1	126559	90143.4	175070	84555.8	1.56666	0.0485311	0.445489	-1.16654	down	-	--
MW0105712	Argininosuccinic acid	C10H18N4O6	Amino acid and Its metabolomics	Amino acid derivatives	MS2-MetDNA	0.910082	2387-71-5	2264.97	5082.85	3302.11	3612.61	2593.09	2715.9	12230.4	23132.4	7210.03	9469.24	9650.88	17191.2	2.01058	0.00918831	4.03056	2.01098	up	C03406	ko00220,ko00250,ko01100,ko01230
MW0152146	Latia luciferin	C15H24O2	Aldehyde,Ketones,Esters	Aldehydes	MS2-MetDNA	0.549632	21730-91-6	10962	11319.8	9763.23	17519.5	25170.5	28178.2	5292.47	4870.03	7635.62	6338.54	8252.92	8305.68	1.80459	0.0229616	0.395433	-1.3385	down	C02293	--
MEDL00392	1-Oleoyl-sn-glycero-3-phosphocholine	C26H52NO7P	GP	LPC	MS2-Search-Local	0.719767	19420-56-5	1.27086e+07	1.06759e+07	1.59568e+07	8.0088e+06	1.52432e+07	1.29817e+07	6.19366e+06	6284363	7.30787e+06	5.3108e+06	6.82068e+06	4.48846e+06	1.95647	0.00194495	0.481718	-1.05374	down	-	--
MW0010027	Valine	C5H11NO2	Amino acid and Its metabolomics	Amino acids	MS2-MetDNA	0.950389	146548-59-6	54600.1	137955	54684.4	75281.9	83594.6	91795.5	274688	369680	87426.6	236747	204084	226466	1.77524	0.00884173	2.80992	1.49053	up	C00183	ko00280,ko00290,ko00311,ko00770,ko00970,ko01100,ko01210,ko01230,ko01240,ko02010,ko04974,ko04978,ko05230
MW0105212	4-Guanidinobutyric acid	C5H11N3O2	Organic acid And Its derivatives	Organic acid And Its derivatives	MS2-Search-DB	0.580049	13890-14-7	319.43	894.8	594.36	858.79	505.11	346.45	169.31	366.14	385.22	244.63	170.74	364.09	1.54471	0.02872	0.483137	-1.0495	down	C01035	ko00330,ko01100
MW0063590	Solasodine	C27H43NO2	Alkaloids	Alkaloids	MS2-Search-DB	0.640972	126-17-0	25987.2	31501.8	31742.4	27220.3	31770	31621.9	5273.24	261.34	3111.49	124.87	55.56	56.76	1.91827	2.9081e-09	0.0493944	-4.33951	down	C10822	--
MW0004444	4,4'-Methylenebis(2,6-di-tert-butylphenol)	C29H44O2	Benzene and substituted derivatives	Benzene and substituted derivatives	MS2-Search-DB	0.566225	118-82-1	9385.5	8898.98	10691.3	7096.7	10594	10919.1	22.96	124.33	76.92	124.1	62.76	58.49	2.20824	1.76133e-05	0.00815411	-6.93826	down	C14287	--
MW0005714	5-Nitro-2-(3-phenylpropylamino)benzoic acid	C16H16N2O4	Benzene and substituted derivatives	Benzene and substituted derivatives	MS2-Search-DB	0.653917	107254-86-4	87651	78427.7	96248.2	97658	117455	64766.2	52880.9	44562.1	55002.1	34743.1	44977.4	12933.9	1.70195	0.000493729	0.452041	-1.14547	down	C13705	--
MEDP0039	Betaine	C5H11NO2	Others	Others	MS2-Search-Local	0.678773	107-43-7	18294.6	53356.1	28035.5	36554.8	20141.7	24693.4	128131	264083	77084.1	103416	96232	182938	1.99783	0.0106619	4.70456	2.23406	up	C00719	ko00260,ko01100,ko02010
MW0010642	Phyllanthin	C24H34O6	Lignans and Coumarins	Lignans	MS2-Search-DB	0.572831	10351-88-9	29858.5	46988.8	27729.6	29052.3	3397.04	4444.61	75220.3	48256.5	70794.5	82476.4	63043.4	73782	1.59317	0.000431622	2.92338	1.54764	up	C10746	--
MW0111160	N,N-Diethyl-2-aminoethanol	C6H15NO	Alcohol and amines	Alcohols	MS2-Search-DB	0.568262	100-37-8	73835.9	91591.1	80069.2	123121	87989.6	85058.5	39699.8	35390.8	30463.7	41576.3	38969.6	23710.9	2.09216	0.000229018	0.387345	-1.36831	down	-	--
MW0158899	Val-Arg-Ile-Asp	C21H39N7O7	Amino acid and Its metabolomics	Small Peptide	MS2-Search-DB	0.637152	-	31541	23575.8	23191.9	29819.9	29874.8	25940.8	14790.5	16192.5	14471.6	13059.1	11595.8	11111.3	2.09843	3.93844e-05	0.495418	-1.01328	down	-	--
MW0158584	Tyr-Pro-Asp	C18H23N3O7	Amino acid and Its metabolomics	Small Peptide	MS2-Search-DB	0.557719	-	69094.7	86795.2	69751.6	112812	78065.2	79731.4	27574.1	28428.4	21018.7	31542.3	26246.1	13502.9	2.08969	0.000113704	0.298867	-1.74243	down	-	--
MW0158578	Tyr-Phe-Thr-Lys	C28H39N5O7	Amino acid and Its metabolomics	Small Peptide	MS2-Search-DB	0.576825	-	2419.27	4080.01	1287.07	3983.64	4554.09	5006.17	6164.88	9582.16	8686.07	13152.6	7743.14	9167.2	1.76766	0.00101991	2.55487	1.35325	up	-	--
MW0155898	Pro-Ile-Leu	C17H31N3O4	Amino acid and Its metabolomics	Small Peptide	MS2-Search-DB	0.557132	-	6107.23	1150.81	944.14	5201.81	5505.05	4631.06	1522.07	691.66	1924.87	636.46	369.22	822.78	1.54515	0.0242586	0.253485	-1.98003	down	-	--
MW0155884	Pro-His-Phe-Asp-Lys	C30H42N8O8	Amino acid and Its metabolomics	Small Peptide	MS2-Search-DB	0.58635	-	91032.2	103121	72177.4	103682	98891.9	53739.8	54964.9	56667.3	24162.7	49061.7	56330.6	17295.2	1.60524	0.0024834	0.494567	-1.01576	down	-	--
MW0109305	Pro-Asn-Arg	C15H27N7O5	Amino acid and Its metabolomics	Small Peptide	MS2-Search-DB	0.5942	-	38636	4215.66	50032.6	48612.7	35427.8	25498.9	6602.2	6522.76	21478.7	17693.3	2292.92	8965.68	1.30567	0.0191713	0.313973	-1.67129	down	-	--
MW0057740	PC(6:0/6:0)	C20H40NO8P	GP	PC	MS2-Search-DB	0.565605	-	447.84	225.92	343.25	349.36	139.93	113.94	386.79	590.18	990.97	473.93	842.22	899.33	1.69488	0.00626821	2.58198	1.36848	up	-	--
MW0057427	PC(20:5(5Z,8Z,11Z,14Z,17Z)/20:4(5Z,8Z,11Z,14Z))	C48H78NO8P	GP	PC	MS2-MetDNA	0.79528	-	18223.5	32496.5	73744.1	34317.2	36593.4	20316.8	13189.2	12926.3	10832.7	8587.14	13482	13885.2	1.8279	0.0330518	0.337994	-1.56493	down	-	--
MW0057028	PC(18:1(9Z)/20:3(5Z,8Z,11Z))	C46H84NO8P	GP	PC	MS2-MetDNA	0.972863	-	1735.45	22095.6	78939.4	74771.5	85199.9	76134.2	147943	148613	97767.3	138586	166170	144761	1.27765	0.000976428	2.49012	1.31621	up	-	--
MW0009272	Ormetoprim	C14H18N4O2	Benzene and substituted derivatives	Benzene and substituted derivatives	MS2-Search-DB	0.555174	-	81474.8	92214.4	95979.9	93199.3	66904.8	57043.3	32959.9	22266.9	59387.4	44105	47433.2	14340.6	1.71985	0.000850742	0.452928	-1.14264	down	D05273	--
MW0054544	LysoPC(20:4(5Z,8Z,11Z,14Z))	C28H50NO7P	GP	LPC	MS2-MetDNA	0.961071	-	196683	273492	378511	368487	301957	200042	71985.3	90343.2	112233	57561.5	99814	37444.2	2.01907	0.000769878	0.273027	-1.87288	down	-	--
MW0054500	LysoPA(22:0/0:0)	C25H51O7P	GP	LPA	MS2-MetDNA	0.854752	-	156.3	116.35	657.32	398.55	746.82	685.2	210.8	186.97	80.95	93.9	248.39	82.4	1.40044	0.040603	0.327258	-1.6115	down	-	--
MW0054488	LysoPA(18:1(9Z)/0:0)	C21H41O7P	GP	LPA	MS2-MetDNA	0.940342	-	3397.75	1324.72	8539.29	6885.8	8692.04	6193.6	30408.8	33703.2	43684.8	52392.3	40600.5	51479.9	2.02229	8.05019e-05	7.20087	2.84817	up	-	--
MEDP1334	LPC(20:4/0:0)	C28H51NO7P	GP	LPC	MS2-Search-Local	0.644792	-	63115.9	36458.9	66679	51421.7	70474.3	55882.6	22070.1	18479.1	33139.1	21070.4	21939.9	29166	2.01034	0.000579	0.423985	-1.23791	down	-	--
MEDP1326	LPC(20:1/0:0)	C28H57NO7P	GP	LPC	MS2-Search-Local	0.786336	-	53633.3	38203.6	32902.5	91151.6	57987.3	92065.4	29451.8	44813.5	34949.8	15075	34041.5	18702.9	1.53532	0.0281728	0.483775	-1.04759	down	-	--
MEDP0494	LPC(15:0/0:0)	C23H48NO7P	GP	LPC	MS2-Search-Local	0.769607	-	99511.9	67866.4	99008.9	99502.8	102706	92926.5	62565.7	56543	25147.8	64961.7	17015.8	44109.4	1.63798	0.000896239	0.481447	-1.05455	down	-	--
MEDP1330	LPC(0:0/20:2)	C28H55NO7P	GP	LPC	MS2-Search-Local	0.712831	-	56194.2	20633.7	45942.4	27882.6	24847.7	69727.6	6956.22	11873.3	7649.39	12393	8217.45	7128	1.98692	0.0103116	0.221089	-2.1773	down	-	--
MW0050445	DG(20:0/22:1(13Z)/0:0)	C45H86O5	GL	DG	MS2-MetDNA	0.688221	-	10067.3	11571.5	6470.52	8209.64	8523.08	7324.02	23763.8	21512.6	13915.8	21682.6	21441.2	20069.9	2.05878	8.79556e-05	2.34608	1.23025	up	-	--
MW0145535	Arg-Tyr-Ala-Arg	C24H40N10O6	Amino acid and Its metabolomics	Small Peptide	MS2-Search-DB	0.558523	-	851.81	2367.17	3270.86	1920.86	4356.38	2571.7	16374.4	13401.6	8043.51	19582.2	19060.9	17384.8	2.03269	0.000456598	6.11831	2.61313	up	-	--
MW0144691	Ala-Phe-His-Lys	C24H35N7O5	Amino acid and Its metabolomics	Small Peptide	MS2-Search-DB	0.582122	-	10552.1	8193.62	12882.8	10209.2	8224.94	7290.15	4716.35	4715.76	4756.89	4102.41	3316.15	5930.25	1.97404	0.00111065	0.480148	-1.05845	down	-	--
MW0168688	Adenosine 35.0 eV; [M+H]+	C10H13N5O4	Nucleotide And Its metabolomics	Nucleotide and Its metabolomics	MS2-Search-DB	0.548056	-	97989.3	109955	84869.8	104374	89948.1	132360	25642.9	49938.1	46569.9	76196.1	47052.9	38661.6	1.92265	0.000181889	0.458536	-1.12489	down	C00212	ko00230,ko01100,ko02010,ko04022,ko04024,ko04071,ko04080,ko04270,ko04923,ko04924,ko05012,ko05032,ko05034
MW0161361	5-[(1E,3E,5E,7E,9E,11E,13E,15E,17E)-18-(3-hydroxy-2,6,6-trimethylcyclohexa-1,3-dien-1-yl)-3,7,12,16-tetramethyloctadeca-1,3,5,7,9,11,13,15,17-nonaenyl]-4,4,6-trimethylcyclohexa-1,5-dien-1-ol	C40H52O2	Alcohol and amines	Alcohols	MS2-MetDNA	0.820001	-	967.77	893.18	1285.05	1366.83	1627.03	1638.31	5247.6	2965.66	3808.44	5375.16	3323.33	3230.5	2.06517	0.00105555	3.07922	1.62256	up	-	--
MW0110702	20-Hydroxy-N-(2-hydroxyethyl)-5Z,8Z,11Z,14Z-eicosatetraenamide	C22H37NO3	Alcohol and amines	Amines	MS2-Search-DB	0.696003	-	5310.19	5497.6	6265.04	4585.67	9040.52	4360.06	14995.3	26513.1	9211.1	17367.4	17754.2	5271.9	1.6206	0.0260898	2.59885	1.37787	up	-	--
MW0161504	1,1-dihydroxypropan-2-one	C3H6O3	Aldehyde,Ketones,Esters	Ketones	MS2-MetDNA	0.770369	-	880.15	1421.89	320.5	339.69	701.99	991.01	2291.43	1625.27	1990.92	1540.07	2778.64	1416.27	1.71229	0.00183993	2.50097	1.32249	up	-	--
MW0161017	(2S)-2-azaniumyl-3-methylbutanoate	C5H11NO2	Aldehyde,Ketones,Esters	Esters	MS2-MetDNA	0.961655	-	2.94867e+06	5.6765e+06	3.06723e+06	3.98094e+06	3.50123e+06	3.37069e+06	1.09023e+07	1.48632e+07	4.81927e+06	9.49408e+06	8.40856e+06	8.70239e+06	1.89806	0.00654112	2.53667	1.34293	up	-	--
MW0165312	(2S)-2-azaniumyl-3-(4-hydroxy-1H-indol-3-yl)propanoate	C11H12N2O3	Others	Others	MS2-MetDNA	0.929587	-	1047.92	2466.7	1937.96	3403.33	3725.46	4097.75	5435.65	6541.01	5886.21	7728.44	4759.41	4444.05	1.65957	0.0013488	2.08613	1.06083	up	-	--
