# Supplementary material for: Integrative proteomics and metabolomics of Guizhou Miao Sour Soup affecting simple obese rats
Source: Front Nutr. 2022 Nov 3;9:1019205. doi: 10.3389/fnut.2022.1019205 (PMC9671556; doi:10.3389/fnut.2022.1019205)
Supplement: Supplementary file 3 [file Table_1.XLSX]

## Sheet: Sheet1
Protein accession	Gene name	HFDS/HFD			HFD/ND
		Type	Ratio	P value	Type	Ratio	P value
Q62967	Mvd	Down	0.614	0.0168833	Up	2.01	0.00434807
P07379	Pck1	Down	0.707	0.00019709	Up	1.49	0.000986319
A4F267	Tomm40l	Down	0.591	0.00190547	Up	1.32	0.00753915
G3V9G4	Acly	Down	0.633	0.0180745	Up	1.534	0.0444326
D4A605	Nnmt	Down	0.606	0.0110026	Up	1.564	0.0141326
D4A904	Nags	Down	0.711	0.00112976	Up	1.361	0.00396402
A0A0G2JSK9	Bhmt	Down	0.474	0.00138651	Up	1.855	0.00535036
D4A147	Ugt2a3	Down	0.591	0.007114	Up	1.68	0.0134986
P13221	Got1	Down	0.672	0.000501623	Up	1.652	0.00448591
P12785	Fasn	Down	0.531	0.00366118	Up	2.195	0.00183999
P09034	Ass1	Down	0.686	0.000739565	Up	1.41	0.00382397
Q499N5	Acsf2	Down	0.384	0.0127379	Up	2.508	0.00851338
P11497	Acaca	Down	0.741	0.00791803	Up	1.5	0.00331024
Q4KLP0	Dhtkd1	Down	0.519	2.45401e-05	Up	1.786	0.00065547
Q9Z2Z8	Dhcr7	Down	0.689	0.0382657	Up	1.833	0.00202367
P55053	Fabp5	Down	0.512	0.0493997	Up	2.176	0.0169945
P85968	Pgd	Down	0.664	0.0121654	Up	1.627	0.00918235
P13255	Gnmt	Down	0.732	0.0401861	Up	1.411	0.00321758
Q9JI61	Lrat	Down	0.53	0.0055678	Up	1.695	0.0204272
A0A0G2JTY8	Tnip3	Up	1.587	0.0211375	Down	0.629	0.00221059
A0A0G2JW22	--	Up	1.452	0.00443648	Down	0.693	0.00298818
P55159	Pon1	Up	1.537	0.000679713	Down	0.64	0.000227932
P04916	Rbp4	Up	1.338	0.00485383	Down	0.671	0.0278837
P17764	Acat1	Up	1.336	0.0026633	Down	0.75	0.0038604
P07871	Acaa1b	Up	2.043	0.005032	Down	0.601	0.0486322
B2GV28	Cyp2b1	Up	2.25	0.00516957	Down	0.618	0.0102066
Q4KLZ0	Vnn1	Up	2.315	9.90042e-05	Down	0.45	0.000679295
A0A0G2K7Z3	Acot1	Up	1.433	0.0208687	Down	0.626	0.00247106
Q6AXY8	Dhrs1	Up	1.647	0.00368632	Down	0.556	0.00474692
Q32Q55	Ces2h	Up	1.326	0.00515771	Down	0.754	0.000508515
G3V8J2	Cyp8b1	Up	1.39	0.00641431	Down	0.756	0.00355145
G3V734	Decr1	Up	1.446	0.000171703	Down	0.672	8.01355e-05
D3Z899	Miga2	Up	1.359	0.0152525	Down	0.761	0.033144
D3ZIQ1	Acot4	Up	1.358	0.00174935	Down	0.704	0.0034159
A0A0G2K5K4	Cyp3a62	Up	1.465	0.000115498	Down	0.678	0.00250875
O70597	Pex11a	Up	1.404	0.0236595	Down	0.677	0.016332
P19225	Cyp2c70	Up	1.379	0.00294285	Down	0.76	0.0325922
P05183	Cyp3a2	Up	2.112	0.00989436	Down	0.58	0.0218882
Q6AYS8	Hsd17b11	Up	1.421	0.000496494	Down	0.47	0.000295922
P15149	Cyp2a2	Up	1.326	0.0458872	Down	0.713	0.0150033
P08516	Cyp4a10	Up	1.577	0.0109137	Down	0.524	0.00315581
P20816	Cyp4a2	Up	3.011	0.00192589	Down	0.333	0.0376205
Q62651	Ech1	Up	1.439	0.00177794	Down	0.693	0.000192551
Q64428	Hadha	Up	1.356	0.000127415	Down	0.688	0.000201615
P00185	Cyp1a1	Up	1.452	0.0134213	Down	0.729	0.0246289
P55051	Fabp7	Up	2.579	0.000785718	Down	0.527	0.00152467
Q60587	Hadhb	Up	1.38	1.39202e-05	Down	0.685	3.05812e-05
P07687	Ephx1	Up	1.593	0.00862337	Down	0.73	0.00531386
P51647	Aldh1a1	Up	3.498	0.000625912	Down	0.402	0.0173614
Q9Z2M4	Decr2	Up	1.493	0.0204946	Down	0.767	0.0161494
B2GV54	Nceh1	Up	1.348	0.0163398	Down	0.748	0.00329457
D3ZE56	Pik3c2g	Up	1.876	0.0473421	Down	0.676	0.0328512
