# Supplementary material for: Integrative proteomics and metabolomics of Guizhou Miao Sour Soup affecting simple obese rats
Source: Front Nutr. 2022 Nov 3;9:1019205. doi: 10.3389/fnut.2022.1019205 (PMC9671556; doi:10.3389/fnut.2022.1019205)
Supplement: Supplementary file 4 [file Table_2.XLSX]

## Sheet: Sheet1
Index	Compounds	Formula	HFD/HFDS				ND/HFD
			Type	VIP	Fold Change	P value	Type	VIP	Fold Change	P value
FA
MW0054374	Linoleic acid	C18H32O2	DOWN	1.66186	0.383421	1.10436e-10	UP	1.75307	2.37575	2.75378e-12
MW0052792	FA 18:0	C18H36O2	DOWN	1.62311	0.095133	1.33425e-08	UP	1.6081	7.42536	6.45733e-09
MW0015854	Arachidonic acid	C20H32O2	DOWN	1.65724	0.245257	7.81509e-06	UP	1.7269	3.43565	1.15409e-05
MW0052998	gamma-Linolenic acid	C18H30O2	DOWN	1.34177	0.419907	0.00539508	UP	1.19971	2.11304	0.0113119
MEDN0400	FFA(18:3)	C18H30O2	DOWN	1.64141	0.194425	2.29779e-06	UP	1.63556	3.59744	5.8265e-07
Organic acid And Its derivatives
MEDN0204	Pyruvic Acid	C3H4O3	UP	1.27951	2.42002	0.00468717	DOWN	1.32456	0.36679	0.00814772
MW0126762	Thiamine monophosphate	C12H18N4O4PS	UP	1.46818	3.5767	0.000436832	DOWN	1.52917	0.358477	0.000105355
MEDP0437	Ergothioneine	C9H15N3O2S	DOWN	1.92742	0.437438	1.38862e-06	UP	2.12595	2.2531	4.9819e-06
Amino acid and Its metabolomics
MW0154120	N,N-Dihydroxy-L-valine	C5H11NO4	UP	1.60932	4.62165	0.000957	DOWN	1.66936	0.267338	0.000641781
MW0105712	Argininosuccinic acid	C10H18N4O6	UP	1.81194	4.01399	0.0082129	DOWN	1.62182	0.336977	0.020592
MW0010027	Valine	C5H11NO2	UP	1.72533	2.98816	0.00796249	DOWN	1.7338	0.365453	0.0126669
Heterocyclic compounds
MW0126862	Trichloroepoxyethane	C2HCl3O	UP	1.48526	3.26086	0.00680807	DOWN	1.54302	0.3045	0.00366679
MW0124660	Leucodopachrome	C9H9NO4	UP	1.81568	3.09153	0.00329853	DOWN	1.90451	0.338686	0.0016535
MW0140553	(Indol-3-yl)glycolaldehyde;3-Indoleglycolaldehyde	C10H9NO2	DOWN	1.38244	0.269283	0.0139956	UP	1.07768	2.24185	0.0456326
Nucleotide And Its metabolomics
MEDN1130	NADH	C21H29N7O14P2	UP	1.44465	6.15433	0.00636017	DOWN	1.55287	0.242196	0.00636935
Hormones and hormone related compounds
MW0017083	Cholesterol 3-sulfate	C27H46O4S	DOWN	1.52584	0.285774	0.00286296	UP	1.605	4.54962	0.00180049
Benzene and substituted derivatives
MW0003976	3-Ethylbenzene-1,2-diol	C8H10O2	DOWN	1.26297	0.385689	0.0127729	UP	1.29407	2.42641	0.0140246
Alcohol and amines
MW0116699	1,4-Dihydro-1-methyl-4-oxo-3-pyridinecarboxamide	C7H8N2O2	DOWN	1.34853	0.387374	0.00831158	UP	1.52134	3.50552	0.00284962
Others
MEDP0039	Betaine	C5H11NO2	UP	1.83	4.59209	0.0103242	DOWN	1.69805	0.307227	0.0158143
